# Supplementary material for: Genomic epidemiology of Streptococcus agalactiae ST283 in Southeast Asia
Source: Sci Rep. 2022 Mar 9;12:4185. doi: 10.1038/s41598-022-08097-0 (PMC8907273; doi:10.1038/s41598-022-08097-0)
Supplement: Supplementary file 2 — Supplementary Information 1. [file 41598_2022_8097_MOESM2_ESM.fas]

>SRR8052464
GCTTGCCACTCCCTAGTAGGAGTATACTCCGCAGCCACAGTTCATCGACTTAACCGGGAACAGCCAACACGTGTTAGGTTATTGGGGCTCTGGTGCCCTTCCGCCGGAGCGAGCACTCTAGCCCTCCAAAGATGTAGTTTGCTCAGAGGGCCCCCGGCGCCAAGAACAACAATGATTGCTCTCAATAGTTCCGGGCCAACGTTCCCGTCTTGGGGTTTGGTCACCGCGATTCGTTTATTATACCCTACGCGGCACACATCCTTACCGTCCGTTGTTGACGCCTTCTCAATCTAAGCCTCAAATTAATGAACGTAGTCTCCAAGATATCCAGACCTGATATCTACCAAAGAATGCATGACAGCTATGGTCCCGTCATGTGGATCGCGTTAGATAATGCTTGAGCACTACGGGATCGGGCGCGACTATCCCTCACTATCACTACGGTCCAAACTACGCCGATTAATTTACGCGCG--TCAACTGCGTGACAACAGAAGGACACTTGCTCCGCTGTATTTCCCGAGCCGATCTACAAAACGGTGGGTTGCTACTTGCAGAGGGAAAGTACTGCGATTGGTGTAGTGGCCGGAACTAGACTTAGACACTAGAGGTTATGGCGAAGGGGGTAAATCAATGAGGAACGCCGACGTTGCGGGACTGTCTGCTCGTATAGATGGGTCGAAGGCCCCAGCCACGTCGGATCGGCCGTCGTTAGAATC
>SRR8052463
GCTTGCCACTCCCTAGTAGGAGTATACTCCGCAGCCACAGTTCATCGACTTAACCGGGAACAGCCAACACATGTTAGGTTATTGGGGCTCTGGTGCCCTTCCGCCAGAGCGAGCACTCTATCCCTCCAAAGATGTAGTTTGCTCAGAGGGCCCCCGGCGCCAAGAACAACAATGATTGCTCTCAATAGTTCCGAGCCAACGTTCCCGTCTTGGGGTTTGGTCACCGCGATTCTTTTATTATACCCTACGCGGCACACATCCTTACCGTCCGTTGTTGACGCCTTCTCAATCTAAGCCTCAAATTAATGAACGTAGTCTCCAAGATATCCAGACCTGATATCTACCAAAGAATGCATGACGGCTAGGGTCCCGTCATGTGGATCGCGTTAGATAATGCTTGAGCACTACGGGGTCGGGCGCGACTATCCCTCACTATCACCACGGTCCAAACTACGACGATTAATTTACGCGCG---CAACTGCGTGACAACAGAAGGACATTTGCTCCGCTGTATTTCCCGAGCCGATTGACAAAACGGTGGGTTGCTACTTGCAGAGGGAAAGTACTGCGATTGGTGTAGTGGCCGGAACTAGACTTAGACACTAGAGGCTATGGCGAAGGGGGTAAATCAATGAGGAACGCCGACGTTGCGGGACTGTCTGCTCGTATAGATGGGTCGAAGGCCCCAGCCACGGCGGATCGGCCGTCGTTAGAATC
>SRR8052462
GCTTGCCACTCCCTAGTAGGAGTATACTCCGCAGCCACAGTTCACCGACTTAACCGGGAACAGCCAACACATGTTAGGTTATTGGGGCTCTGGTGCCCTTCCGCCGGAGCGAGCACTCTATCCCTACAAAGATGTAGTTTGCTCAGAGGGCCCCCGGCGCCAAGAACAACAATGATTGCTCTCAATAGTTCCGAGCCAACGTTCCTGTCTTGGGGTTTGGTGACCGCGATTCGTTTATTATACCCGACGCGGCACACATCCTTACCGTCCGCTGTTGACGCCTTCTCAATCTAAGCCTCAAATTAATGAACGTAGTCTCCAAGATATCCAGACCTGATATCTATCAAAGAATGCATGACGGCTATGGTCCCGTCATGTGGATCGCGTTAGATAATGCTTGAGCACTGCGGGGTCGGGCGCGACTATCCCTCACTATCACCACGGTCCAAACTACGCCGATTAATTTACGCGCGA--CAACTGCGTAACAACAAAAGGACATTTGCTCCGCTGTACTTCCCGGGCCGATTTACAAAACGGTGGGTTGCTACTTGCAGAGGGAAAGTACTATGATTGGTGTAGTGGCCGGAACTAGACTTAGACACTAAAGGTTATGGCGAAGGGGGTAAATCAATGAGGAGCGCCGACGTTGCGGGACTGTCTGCTCGTATAGATGGGTCGAAGGCCCCAGCCACGGCGGATCGACCGTCGTTAAAATC
>SRR8052461
GCTTGCCACTCCCTAGTAGGAGTATACTCCGCAGCCACAGTTCATCGACTTAACCGGGAACAGCCAACACATGTTAGGTTATTGGGGCTCTGGTGCCCTTCCGCCGGAGCGAGCACTCTATCCCTCCAAAGATGTAGTTTGCTCAGAGGGCCCCCGGCGCCAAGAACAACAATGATTGCTCTCAATAGTTCCGAGCCAACGTTCCCGTCTTGGGGTTTGGTCACCGCGATTCGTTTATTATACCCGACGCGGCACACATCCTTACCGTCCGTTGTTGACGCCTTCTCAATCTAAGCCTCAAATTAATGAACGTAGTCTCCAAGATATCCAGACCTGATATCTACCAAAGAATGCATGACGGCTATGGTCCCGTCATGTGGATCGCGTTAGATAATGCTTGAGCACTGCGGGGTCGGGCGCGACTATCCCTCACTATCACCACGGTCCAAACTACGCCGATTAATTTACGCGCG-G-CAACTGCGTGACAACAAAAGGACATTTGCTCCGCTGTACTTCCCGAGCCGATTTACAAAACGGTGGGTTGCTACTTGCAGAGGGAAAGTACT--GATTGGTGTAGTGGCCGGAACTAGACTTAGACACTAGAGGTTATGGCGAAGGGGGTAAATCAATGAGGAGCGCCGACGTTGCGGGACTGTCTGCTCGTATAGATGGGTCGAAGGCCCCAGCCACGGCGGATCGGCCGTCGTTGGAATC
>SRR8052460
GCTTGCCACTCCCGAGTAGGAGTATACTCCGCAGCCATAGTTCATCGACTTAACCGGGAACAGCCAACACATGTTAGGTTATTGGGGCTCTGGTGCCCTTCCGCCGGAGCGAGCACTCTATCCCTCCAAAGATGTAGTTTGCTCAGAGGGCCCCCGGCGCCCAGAACAACAATGATTGCTCTCAATAGTTCCGAGCCAACGTTTCCGTCTTGGGGTTTGGTGTCCGCGATTCGTTTATTATACCCTACGCGGCACACATCCTTACCGTCCGCTGTTGACGCCTTCTCAATCTAAGCCTCAAATTAGTGAACGTAGTCCCCAAGATATCCAGACCTGATATCTACCAAAGAATGCATGACGGCTATGGTCCCGTCATGTGGATCACGTTAGATAATGCTTGAGCACTGCGGGGTCGGGCGCGACTATCCCTCACTATCACCACGGTCCAAATTACGCCGATTAATTTACGCGCG--TCAACTGCGTGACAACAAAAGGATTTTTGCTCCGCTGTACTTCTCGGGCCGATTTACAAAACGGTGGGTTGCTACTTACAGAGGGAAAGTACT--GATTGGTGTAGTGGCCGGAACTAGACGTAGACACTAAAGGTTATGGCGAAGGGGGTAAATCAATGAGGAGCGCCGACGTTGCGGGACTGTCTGCTCGTATAGATGGGTCGAAGGCCCCAGCCGCGGCGGATCGGCCGTCGTTAGAACC
>SRR8052459
GCTTGCCACTCCCTAGTAGGAGTATACTCCGCAGCCACAGTTCACCGACTTAACCGGGAACAGCCAACACATGTTAGGTTATTGGGGCTCTGGTGCCCTTCCGCCGGAGCGAGCACTCTATCCCTACAAAGATGTAGTTTGCTCAGAGGGCCCCCGGCGCCAAGAACAACAATGATTGCTCTCAATAGTTCCGAGCCAACGTTCCTGTCTTGGGGTTTGGTGACCGCGATTCGTTTATTATACCCGACGCGGCACACATCCTTACCGTCCGCTGTTGACGCCTTCTCAATCTAAGCCTCAAATTAATGAACGTAGTCTCCAAGATATCCAGACCTGATATCTATCAAAGAATGCATGACGGCTATGGTCCCGTCATGTGGATCGCGTTAGATAATGCTTGAGCACTGCGGGGTCGGGCGCGACTATCCCTCACTATCACCACGGTCCAAACTACGCCGATTAATTTACGCGCG---CAACTGCGTAACAACAAAAGGACATTTGCTCCGCTGTACTTCCCGGGCCGATTTACAAAACGGTGGGTTGCTACTTGCAGAGGGAAAGTACTATGATTGGTGTAGTGGCCGGAACTAGACTTAGACACTAAAGGTTATGGCGAAGGGGGTAAATCAATGAGGAGCGCCGACGTTGCGGGACTGTCTGCTCGTATAGATGGGTCGAAGGCCCCAGCCACGGCGGATCGACCGTCGTTAAAATC
>SRR8052458
GCTTGCCACTCCCGAGTAGGAGTATACTC-GCAGCCACAGTTTATCGACTTAATCGGGAACAGCCAACACATGTTAGGTTATTGGAGCTCTGGTGCCCCTCCGCCGGGGCGAGCACTCTATCCCTCCAAAGACGTAGTTTGCCCAGAGGACCCCCGGCGCCCAGAACAACAATGATTGCTCTCAGTAGTTCCGAGCCAACGTTCCCGTCTTAGGGTTTGGTGTCCGCGATTCGTTTAGTATGCCCTACGCGGCACACATCCTTACCGTCAGCTGTTGACGCCTTCTCAATCTAAGCCTCAAATTAGTGAACGTAGTCTCCAAGATATCCAGACCTGATATCTACCAAAGAATGCACGACGGCTATGGTACCGTCATGTGGATCGCGCTAGATAATGCTTAAGCACTGCGGGGTCGGGCGCGACTATCTCTCACTATCACCACAGTCCACATTACGCCGATTAATTTACGCGCGA--TAACTGCGTGACAACAAAAGGACATTTGCTCCGCTGTACCTCTCGGGCCGATTTACAAAACGGTGGGTTGCTACTTGCAGAGAGAAAGTACTGCGATTGGTGTAGTGGCCGGAACTAAACTTAGACACTAAGGGTTATGGCGAAGGGGGTAAGTCAATGAGGAGCGCCGACGTTGCGGGACTGTCTGCTCGTATAGATGGGTCGAAGGCCCCAGCCACGGCGGATCGGCCGTCATTAGAATC
>SRR8052457
GCTTGCCACTCCCGAGTAGGAGTATACTCCGCAGCCACAGTTCATCGACTTAACCGGGAACAGCCAACACATGTTAGGTTATTGGGGCTCTGGTGCCCTTCCGCCGGAGCGAGCACTCTATCCCTCCAAAGATGTAGTTTGCTCAGAGGGCCCCCGGCACCCAGGACAACAATGATTGCTCTCAATAGTTCCGAGCCAACGTTCCCGCCTTGGGGTTTGGTGTCCGCGATTCGTTTATTATACCCTACGCGGCACACATCCTTACCGTCCGCTGTTGACGCCTTCTCAATCTAAGCCTCAAATTAGTGAACGCAGTCTCCAAGATATCCAGACCTGATATCTACCAAAGAATGCATGACGGCTATGGTCCCGTCATGTGGATCGCGTTAGATGATGCCTGAGCACTGCGGGGTCGTGCGCGACTATCCCTCACTATCACCACGGTCCAAATTACGCCGATTAATTTACGCGCAA-TCAACTGCGTGACAACAAAAGGACATTTGCTCCGCTGTACTTCTCGGGCCGACTTACAAAACGGTGGGTTGCTACTTGCAGAGGGAAAGTACT--GATTGGTGTAGTGGCCGGAACTAGACTTAGACACTAAAGGTTATGGCGAAGGGGGTAAATCAATGAGGAGCGCCGACGTTGCGGGACTGTCTGCTCGTATAGATGGGTCGAAGGCCCCAGCCACGGCGGATCGGCCGTCGTTAGAATC
>SRR8052456
ACTTGCCACTCCCGAGTAGGAGTATACTCCGCAGCCACAGTTCATCGACTTCACCGGGAACAGCCAACACATGTTATGTTATTGGAGCTCTAGTGCCCTTCCGCCGGGGCGAGCACTCTATCCCTCCAAAGATGTAGTTTGCTCAGAGGGCCCCCGGCGCCCAGAACAACAATGATTGCTCTCAATAGTTCTGAGCCAACGTTCCCGTCTTAGGGTTTGGTGTCCGCGATTCGTTTAGTATGCCCTACGCGGCACACATCCTTACCGTCAGCTGTTGACGCCTTCTCAATCTAAGCCTCAAATTAGTGAACGTAGTCTCCAAGATATCCAGACCTGATATCTACCAAAGAATGCATGACGGCTATGGTACCGTCATGTGGATCGCGCTAGATAATGCTTGAGCACTGCGGAGTCGGGCGCGACTATCCCTCACTATCACCACGGTCCACATTACGCCGATTAATTTACGCGCGA-TCAACTACGTGACAACAAAAGGACATTTGCTCCGCCGTACCTCTCGGGCCGATTTACAAAACGGTGGGTTGCTACTTGCAGAGGGAAAG-ACTATGATTGGTGTAGTGGCCGGAACTAGACTTAAACACTAAGGGTCATGGCGAAGAGCGTAAATCAATGAGGAGCGCCGACGTTGCGGGACTGTCTGCTCTTATAGATGGGTCGAAGGCCCCAGCCACGGCGGATCGGCCGTCGAAAGAATC
>SRR8052455
ACTTGCCACTCCCGAGTAGGAGTATACTCCGCAGCCACAGTTCATCGACTTCACCGGGAACAGCCAACACATGTTATGTTATTGGAGCTCTAGTGCCCTTCCGCCGGGGCGAGCACTCTATCCCTCCAAAGATGTAGTTTGCTCAGAGGGCCCCCGGCGCCCAGAACAACAATGATTGCTCTCAATAGTTCTGAGCCAACGTTCCCGTCTTAGGGTTTGGTGTCCGCGATTCGTTTAGTATGCCCTACGCGGCACACATCCTTACCGTCAGCTGTTGACGCCTTCTCAATCTAAGCCTCAAATTAGTGAACGTAGTCTCCAAGATATCCAGACCTGATATCTACCAAAGAATGCATGACGGCTATGGTACCGTCATGTGGATCGCGCTAGATAATGCTTGAGCACTGCGGAGTCGGGCGCGACTATCCCTCACTATCACCACGGTCCACATTACGCCGATTAATTTACGCGCG---CAACTACGTGACAACAAAAGGACATTTGCTCCGCCGTACCTCTCGGGCCGATTTACAAAACGGTGGGTTGCTACTTGCAGAGGGAAAG-ACTATGATTGGTGTAGTGGCCGGAACTAGACTTAAACACTAAGGGTCATGGCGAAGAGCGTAAATCAATGAGGAGCGCCGACGTTGCGGGACTGTCTGCTCTTATAGATGGGTCGAAGGCCCCAGCCACGGCGGATCGGCCGTCGAAAGAATC
>SRR8052454
GCTTGCCGCTCCC-AGT-GGAGTATACTCCGCAGCCATAGTTCATCGACTTAACCGGGAACAGCCAACACATGTTAGGTTATTGGGGCTCTGGTGCCCTTCCGCCGGAGCGAGC-CTCTATCCCTCCAAAGATGTAGTTTGCTCA--GGGCCCCCGGCGCCCAGAACAACAATGATTGCTCTCAA-AGTTCCGAGCCAACGTTCCCG--TTGGGGCTTGG-G-CCGCGATTCGTTTATTATACCCTACGCGGCACACATCCTTACCGTCCGC-GTT--CGCC-TCTCAATCTAGGCCTCAAATTAGTGAACGTAGTCTCCAAGATATC-AGACCTGATATCTAC-----TGTGCA-GACGGCTATGGTCCCGTCATG-GGATCGCGTTAGAT--TGCTTGAGCACT-CG-GGTCGGGCGCGACTATCCCTCACTATCACCACGGTCCAAATTACGCCGAT-AATTTGCGCGCGAGTCAACTG-GTGACAACAAAAGGA--TT-GCTCCGCTGTACTTCTCGGGCCGATTTACAA-ACGGTGGGTTGCTACT-GCAGAGGGAAAGTACTATGATTGGTGTAG-GGCCGGAACTAGACTTAGACACTAAAGGTTAT-GCGAGGGGGGTAAATCAATGAGGAGCGCCAA-GTTGCGGGACTGT--GCTCGTATAGATGGGTCGAAGGCCCCA---ACGGCGG-TCGGCCGTCGTTAGAATC
>SRR8052453
GCTTGCCATTCCC-AGTAGGA-TATACTCCACAGCCACAGTTCATCGACTTAACCGGGAACAGCCAACACATGTTAGGTTATTGGGGCTCTGGTGCCCTTCCGCCAGAGCGAGCACTCTATCCCTCCAAAGATGTAGTTTGCTCAGAGGGCCCCCGGCGCCAAGAACAACAATGATTGCTCTCAA-AGTTCCGAGCCAACGTTCCCGTCTTGGGGTTTGGTCACCGCGATTCGTTTATTATACCCTA-GCGGCACACATCCTTACCGTCCGTTGTTTACGCCTTCTCAATCTAAGCCTCAAATTAATGAACGTAGTCTCTAAGATATC-AGACCTGATATCTAC-----TGTGCA-GACGGCTAGGGTCCCGTCATGTGGATCGCGTTAGATA-TGCTTGAGCACT-CGG-GTCGGGCGCTACTATCCCTCACTATCACCACGGTCCAAACTACGCCGAT-AATTTACGCGCGAGTCAACTGCGTGACAACAGAAGGACATTTGCTCCGCTGTATTTCCCGAGCCGATTTACCAAACGGTGGGTTGCTACT-GCAGAGGGAAAGTACTGC-ATTGGTGTAGTGGCCGGAACTAGACTTAGACACTAGAGGTTAT-G-GAAGGGGGTAAATCAATGAGGAA-GCCGA-GTTGCGGGACTGT--GCTCGTATAGATGGGTCGAAGGCCCCAGCCACGGCGGATCGGCCGTCGTTAGAATC
>SRR8052452
GCTTGCC-CTCCC-AGTAGGAGTATACTCCGCAGCCACAGTTC-TCGACTTAACCGGGAACAGCCAACACATGTTAGGTTATTGGGGCTCTGGTGCCCTTCCGCCGGAGCGAGCACTCTATCCCTCCAAAGATGTAGTTTGCTCA--GGGCCCCCGGCGC-AAGAACAACAATGATTGCTCTCAATAGTTCCGAGCCAACGTTCCCGT--TGGGGTTTGG-CACCGCGATTCGTTTATTATACCC-A-GCG-CACACATCCTTACCGTCCGTTGTTGACGCC-TCTCAATCTAAG-CTCAAATTAATGAACGTAGTC--CAAGATATCCAGACCTGATATCTAC-----TGTGCA-GACGGCTATGGTCCCGTCATG-GGATCGCGTTA-AT---GCTTGAGCACTGCG--GTCGGGCGCGACTATCCCTCACTATCACCACGGT-CAAACTACGCCGAT-AATTTACGC-CGAGTCAACTGCGTGACAACAAAAGGA-ATT-GCTCCGCTGTAC-TCCCGAGCCGATTTACAA-ACGGTGGGTTGCTACT-GCAGAGGGAAAGTACT--GATTGGTGTAGTGGCCGGAACTAGACTTAGACACTAGAGGTTAT-GCGAAGGGGGTAAATCAATGAGGAGCGCCG-C-TTGCGGGACTGT--GCTCGTATAGATGGGTCGAAGGCCCCAG--ACGGCGG--CGGCCGTCG---GAATC
>SRR8052451
GCTTGCCACTCCCGAGTAGGAGTATACTC-GCAGCCACAGTACATCGACTTAACCGGGAACAGCTAACACATGTTAGGTTATTGGAGCTCTGGTGCCCTTCCGCCGGGGCGAGCACTCTATCCCTCCAAAGATGTAGTTTGCTCAGAGGGCCCCCGGCGCCCAGAACAACAATGATTGCTCTCAATAGTTCCGAGCCAACGTTCCCGTCTTAGGGTTTGGTGTCCGCGATTCGTTTAGTATGCCCTGC-CGGCACACATCCTTACCGTCAGCTGTTGGCGCCTTCTCAATCTAAGCCTCAAATTAGTGAACGTAGTTTCCAAGATATCCAGACCTGATATCTACCAAAGT-TGCATGAAGGCTATGGTACCGTCATGTGGATCGCGTTCGATAATGCTTGAGCACTGTGGGGTCGGGCGCGACTATCCCTCACTATCACCACGGTCCACTTTACGCCGATTAATTTACGCTCG---CAACTGCGTGACAACAAAAGGACATTTGCTCCGCTGTACTTCTCGGGCCGATTTACAAAACGGCGGGTTGCTACTTGCAGGGGGAAAGTACT-TGATTGGTGTAGTGGCCGGAACTAGACTTAGACACTGAGGGTTATGGCGAAAGGGGTAAATCAATGAGGAGCGCCGACGTTGAGGGACTGTCTGCTCGTATAGATGGGTCGAAGGCCCCAGCCACGGCGGATTGGCCGTCGTTAGACTC
>SRR8052450
GCTTG-CACT-CCGAGTAGGAGTATACTC-GCAGCCACAGTTCATCGACTTAACCGGGAACAGTCAACACATGTTAGGGTATTGGAGCTCTGGTGCCCTTCCGCCGGGGCGAGCATTCTATCGCTCCAAAGATGTATTTTGCTCAGAGGGCCCCCGGCGCCCAGAACAACAATGATTGCTCTCAATAGTTCCGAGCCAACGCTCCCGTCTTAGGGTTTGGTGTCCGCGATTCGTTTAGTATGCCCTGCGCGGCACACATCCTTACCGTCAGCTGTTGACGCCTTCTCAATCTAAGCCTC---TTAGTGGACGTAGTTTCCAAGATATCCAGACCTGATATCTAC-----TGTGCATGAAGGCTATGGTACCGTCATGTGGATCGCGTTAGATAATGCTTGAGCACTGCGGGGTCGGGCGCGACTATCCCTCACTATCACCACGGTCCACATTACGCCGATTAATTTACGCGCG---CAACTGCGTGACAACAAAAGGACATTTGCTCCGCTGTACTTCTCGGGCCGATTTACAAAACGGTGGGTTGCTACTTGCAGAGGGAAAGTACT--GATTGGTGTAGTGGCCGGAACTAGACTTAGACACTAAGGGTTATGGCGAAAGGGGTAAATCAATGAGGAGCGCCGACGTTGCGGGACTGTCTGCTCGTATAGATGGGTCGAAGGCCCCAGCCACGGCGGATCGGCCGTCGTTAGACTC
>SRR8052449
GCTTG-CACTCCCGAGTAGGAGTATACTC-GCAGCCACAGTTCATCGACTTAACCGGGAACAGCCAACACATGTTAGGTTATTGGAGCTCTGGTGCCCTTCCGCCGGGGCGAGTACTTTATCCCGCCAAAGATGTAG-TTGCTCAGAGGGCCCCCGGCGCCCAGAACAACAATGATTGCTCTCAATAGTTCCGAGCCAAAGTTCCCGTCTTAGGGTTTGGTGTCCGCGATTCGTTTAGTATGCCCTACGCGGCACACATCCTTACCGTCAGCTGTTGACGCCTTCTCAATCTAAGCCTCAAATTAGTGAACGTAGTCTTCAAGATATCCAGACCTGATATCTACCAAAGAATGCATGAAGGCTATGGTACCGTCATGTGGATCGCGCTAGATAATGCTTGAGCACTGCGGGGTCGGGCGCGACTATCCCTTACTATCACCACGGTCCACATTACGCCGATTAATTTACGCGCGA--CAACTGCGTGGCAACAAAAGGACATTTGCTCCGCTGTACTTCTCGGGTCGATTTACAAAACGGTGGGTTGCTACTTGCAGAGGGAAAGTACTATGATTGGTGTAGTGGCTGGAACTAGACTTAGACACTAAAGGTTATGGCGAAGGGGGTAAATCAATGAGGAGCGCCGACGTTGCGGGACTGTCTGCTCGTATAGATGGGTCGAAGGCCCCAGCCACGGCTGATCGGCCGTCGTTAGAATC
>SRR8052448
G-TTGCCACTCCCGAGTAGGAGTATACTC-GCAGCCACAGTACATCGACTTAACCGGGAACAGCTAACACATGTTAGGTTATTGGAGCTCTGGTGCCCTTCCGCCGGGGCGAGCACTCTATCCCTCCAAAGATGTAGTTTGCTCAGAGGGCCCCCGGCGCCCAGAACAACAATGATTGCTCTCAATAGTTCCGAGCCAACGTTCCCGTCTTAGGGTTTGGTGTCCGCGATTCGTTTAGTATGCCCTGCGCGGCACACATCCTTACCGTCAGCTGTTGGCGCCTTCTCAATCTAAGCCTCAAATTAGTGAACGTAGTTTCCAAGATATCCAGACCTGATATCTACCAAAGTGTGCATGAAGGCTATGGTACCGTCATGTGGATCGCGTTCGATAATGCTTGAGCACTGCGGGGTCGGGCGCGACTATCCCTCACTATCACCACGGTCCACATTACGCCGATTAATTTACGCGCG---CAACTGCGTGACAACAAAAGGACATTTGCTCCGCTGTACTTCTCGGGCCGATTTACAAAACGGTGGGTTGCTACTTGCAGAGGGAAAGTACTATGATTGGTGTAGTGGCCGGAACTAGACTTAGACACTGAGGGTTATGGCGAAAGGGGTAAATCACTGAGGAGCGCCGACGTTGAGGGACTGTCTGCTCGTGTAGATGGGTCGAAGGCCCCAGCCACGGCGGATCGGCCGTCGTTAGACTC
>SRR8052447
GCTTGCCACTCCCGAGTAGGAGTATACTCCGCAGCCACAGTTCATCGACTTAACCGGGAAAAGCCAACACATGTTAGATTATTGGAACTCTGGTGCCCTTCCGCCGGGGCGGGCACTCTATCCCTCCAATGATATAGTTTGCTCAGAAGGCCCCCGGCGCCCAGAAAAACAATGATTGCTCTCAATAGTTCCGAGCCAACGTTCCCGTCTCAGGGTTTGATGTCCGCAATCCGTTTAGTATGCCCTACGCGGCACACATCCTCACCGTCAGCTGTTGACGTCTTCTTAATTGAAGCCTCAAATTAGTGAATGTAGTCTCCAAGATATCCAGACCTGATATCTACCAAAGAATGCACGACGGTTATGGTACCCTCTTGTGGATCTCGCTAGATAATGCTTGAGCACCGCGGGGTCGGGCGCGACTATCCCTCACTATCACCACGGTCCACATTACACCGATTAATTTACGCGCG---CAACTGCGTGACAACAAAAAGACATTTGCTCCGCTGGACCTCTCGGGCCGATTTACAAAACGGTGGGTTGCTACTTGCAGAAGGAAAGTACT--GATTGGTGTAGTGAGCGGAACTAGACTTAGACACTAAAGGTTATGGCGTAGGAGGTAAATCAATCAGGAGCGCCGGCGTTGCGGGACTGTCTGCTCGTATAGATGGGTCGAAGGCCCCAGCCACGGCGGATCGGCCGTCGTTAGAATC
>SRR8052446
GCTTGCCACTCCCGAGTAGGAGTATACTCCGCAGCCACAATTCATCGACTTAACCGGCAACAGCCAACACATGTTAGATTATTGGAACTCTGGTGCCCTTCCGCCGGGGCGGGCACTCTATCCCTCCAATGATATAGTTTGCTCAGAAGGCCCCAGGCGCCCAGAAAAACAATGATTGCTCTCAATAGTTCCGAGCCAACGTTCCCGTCTCAGGGTTTGATGTCCGCAATCCGTTTAGTATGCCCTACGCGGCACACATCCTCACCGTCAGCTGTTGACGTCTCCTTAATTTAAGCCTCAAATTAGTGAATGTAGTCTCCAAGATATCCAGACCTGATATCTAC-----T-TGCACGACGGTTATGGTACCCTCTTGTGGATCTCGCTAGATAATGCTTGAGCACCGCGGGGTCGGGCGCGACTATCCCTCACTATCACCACGGTCCACATTACGCCGATTAATTTACGCGCGA--CAACTGCGTGACAACAAAAAGACATCTGCTCCGCTGTACCCCTCGGGCCGATTTACAAAACGGTGGGTTGCAACTTGCAGAAGGAAAGTACT--GATTGGCGTAGTGAGCGGAACTAGACTTAGACACTAAAGGTTACGGCGTAGGAGGTAAATCAATGAGGAGCGCCGACGTTGCGGGACTGTCTGCTCGTATAGATGGGTCGAAGGCCCCAGCCACGGCGGATCGGCCGTCGTTAGAATC
>SRR8052445
GCTTGCCACTCCCGAGTAGGAGTATACTCCGCAGCCACAATTCATCGACTTAACCGGCAACAGCCAACACATGTTAGATTATTGGAACTCTGGTGCCCTTCCGCCGGGGCGGGCACTCTATCCCTCCAATGATATAGTTTGCTCAGAAGGCCCCAGGCGCCCAGAAAAACAATGATTGCTCTCAATAGTTCCGAGCCAACGTTCCCGTCTCAGGGTTTGATGTCCGCAATCCGTTTAGTATGCCCTACGCGGCACACATCCTCACCGTCAGCTGTTGACGTCTCCTTAATTTAAGCCTCAAATTAGTGAATGTAGTCTCCAAGATATCCAGACCTGATATCTACCAAAGAACATTCGACGGTTATGGTACCCTCTTGTGGATCTCGCTAGATAATGCTTGAGCACCGCGGGGTCGGGCGCGACTATCCCTCACTATCACCACGGTCCACATTACGCCGATTAATTTACGCGCG---CAACTGCGTGACAACAAAAAGACATCTGCTCCGCTGTACCCCTCGGGCCGATTTACAAAACGGTGGGTTGCAACTTGCAGAAGGAAAGTACT--GATTGGCGTAGTGAGCGGAACTAGACTTAGACACTAAAGGTTACGGCGTAGGAGGTAAATCAATGAGGAGCGCCGACGTTGCGGGACTGTCTGCTCGTATAGATGGGTCGAAGGCCCCAGCCACGGCGGATCGGCCGTCGTTAGAATC
>SRR8052444
GCTTGCCACTCCCGAGTAGGAGTATACTCCGCAGCCACAGTTCATCGACTTAACCGGGAACAGCCAACACATGTTAGATTATTGGAACTCTGGTGCCCTTCCGCCGGGGCGGGCACTCTATCCCTCCAATGATATAGTTTGCTCAGAAGGCCCCCGGCGCCCAGAAAAACAATGATTGCTCTCAATAGTTCCGAGCCAACGTCCCCGTCTCAGGGTTTGATGTCCGCAATCCGTTTAGTATGCCCTACGCGGCACACATCCTCACCGTCAGCTGTTGACGTCTTCTTAATTGAAGCCTCAAATTAGTGAATGTAGTCTCCAAGATATCCAGACCTGATATCTACCAAAGAATGCACGACGGTTATGGTACCCTCTTGTGGAGCTCGCTAGATAATGCTTGAGCACCGCGGGGTCGGGCGCGACTATCCCTCACTATCACCACGGTCCACATTACGCCGATTAATTTACGCGCGA--CAACTGCGTGACAACAAAAAGACATTTGCTCCGCTGGACCTCTCGGGCCGATTTACAAAACGGTGGGTTGCTACTTGCAGAAGGAAAGTACT--GATTGGTGTAGTGAGCGGAACTAGACTTAGACACTAAAGGTTATGGCGTAGGAGGTAAATCAATGAGGAGCGCCGGCGTTGCGGGACTGTCTGCTCGTATAGATGGGTCGAAGGCCCCAGCCACGGCGGATCGGCCGTCGTTAGAATC
>SRR8052443
GCTTGCCACTCCC-AGTAGGAGTATACTCCGCAGCCACAGTTCATCGACTTAACCGGGAACAGCCAACACATGTTAGGTTATTGGGGCTCTGGTGCCCTTCCGCCAGAGCGAGCACTCTATCCCTCCAAAGATGTAGTTTGCTCAGAGGGCCCCCGGCGCCAAGAACAACAATGATTGCTCTCAATAGTTCCGAGCCAACGTTCCCGTCTTGGGGTTTGGTCACCGCGATTCGTTTATTACACCC-A-GCGGCACACATCCTTACCGTCCGT-GTTGACGCCTTCTCAATCTAAGCCTCAAATTAATGAACGTAGTC--CAAGATATCCAGACCTGATATCTAC-----TGTGCATAACGGCTAGGGTCCCGTCATGTGGATCGCGTTAG-T--TGCTTGAGCACTACG--GTCGGGCGCGACTATCCCTCACTATCACCACGGTCCAAACTACGCCGATTAATTTACGCGCGAGTCAACTGCGCGACAACAGAAGGACATTTGCTCCGCTGTATTTCCCGAGCCGATTTACAAAACGGTGGGTTGCTACTTGCAGAGGGAAAGTAC-GCGATTGGTGTAGTGGCCGGAACTAGACTTAGACACTAGAGGTTATGGCGAAG-GGGTAAATCAATGAGGAA-GCCGA-GTTGCGGGACTGTCTGCTCGTATAGATGGGTCGAAGGCCCCAGC-ACGGCGGA-CGGCCGTCGTT-GAATC
>SRR8052442
GCTTGCCACTCCCGATTAGGAGTATACTCGGCAGCCACAGTTCATCGACTTAACCGGGAACAGCCAACACATGTTAGGTTATTGGAGCCCTGGTACCATTCCCCCGGGGCGAGCACTCTATTCCTCCAAAGATGTAGTTTGCTCAGAGGGCCCCCGGCGTCCAGAACAACAATGATTGCTCTCAATAGTTCCGAGCCAACGTTCCCGTCTTAGGGTTTGGTGTCCGCGATTCGTTTAGTATGCCCTACGCGGCACACATCCTTACCGTCAGCTGTTGACGCCTTCTCAATCTAAGCCTCAAATTAGTGAACGTAGTCTCCAAGATATCCAGACCTGATATCCACCAAAGTGTGCATGAAGGCTATGGTACCGTCATGTAGATCGCGTTAGATAATGCTTGAGCACTGCGGGGTCGGGCGCGACTATCCCTCACTATCACCACGGTCCACATTACGCCGATTAATTTACGTGCG---CAACTGCGTGACAACAAAAGGACATTTGCTCCGCTGTACTTCTCGGGCCGATTTACAAAACGGTGGGTTGCTCCTTG-AGAGGGAAAGTACTATGATTGGTGTAGTGGCCGGAACTAGACTTAGACACTAAGGATTATGGCGAAGGGGGGAAATCAATGAGGAGCGCCGACTTTGCGGGACTGTCCGCTCGTATAGATGGGTCGAAGGCCCCAGCCACGGCGGATCGGCCGTCGTTAGAATC
>SRR8052441
G-TTG-CACTCCCGAGTAGGAGTATACTCGGCAGCCACAGTTCATCGACTTAACCGGGAACAGCCAACACATGTTAGGTTATTGGAGCCTTGGTACCATTCCCCCGGGGCGAGCACTCTATTCCTCCAAAGATGTAGTTTGCTCAGAGGGCCCCCGGCGTCCAGAACAACAATGATTGCTCTCAATAGTTCCGAGCCAAC-TTCCCGTCTTAGGGTTTGGTGTCCGCGATTCGTTTAGTATGCCCTACGCGGCACACATCCTTACCGTCAGCTGTTGACGCCTTCTCAATCTAAGCCTC---TTAGTGAACGTAGTCTCCAAGATATCCAGACCTGATATCCACCAAAGAA---ATGAAGGCTATGGTACCGTCATGTGGATCGCGTTAGATAATGCTTGAGCACTGCGGGGTCGGGCGCGACTATCCCTCACTATCACCACGGTCCACATTACGCCGATTATTTTACGTGCG---CAACTGCGTGACAACAAAAGGACATTTGCTCCGCTGTACTTCTCGGGCCGATTTACAAAACGGTGGGTTGCTCCTTGCAGAGGGAAAGTACTATGATTGGTGTAGTGGCCGGAACTAGACTTAGTCACTAAGGATTATGGCGAAGGGGGGAAATCAATGAGGAGCGCCGACTTTGCGGGACTGTCCGCTCGTATAGATGGGTCGAAGGCCCCAGCCACGGCGGATCGGCCGTCGTTAGAATC
>SRR8052440
GCCTGCCACTCCCGAGTAGGAGTATACTC-GCAGCCACAGTACATCGACTTAACCGGGAACAGCCAACACATGTTGGGTTATTGGAGCTCTGGCGCCCTTCCGCCGGGGCGAGCACTCTATCCCTCCAAAGATGTAGTTTGCTCAGAGGGCCCCCGGCGCCCAGAACAACAATGATTGCTCTCAATAGTTCCGAGCCAACGTTCCCGTCTTAGGGTTTGGTGTCCGCGATTCGTTTAGTATGCCCTGCGCGGCACACATCCTTACCGTCAGCTGTTGGCGCCTTCTCAATCTAAGCCTCAAATTAGTGAACGTAGTTTCCAAGATATCCAGACCTGATATCTAC-----T-TGCATGAAGGCTATGGTACCGTCATGCGGATCGCGTTCGATAATGCTTGAGCACTGCGGGGCCGGGCGCGACTATCCCTCACTATCACCACGGTCCACATTACGCCGATTAATTTACGCGCG---CAACTGCGTGACAACAAAAGGACATTTGCTCCGCTGTACTTCTCGGACCGATTTACAAATCGGTGGGTTGCTACTTGCAGGGGGAAAGTGCT--GATTGGTATAGTGGCCGGAACTAGACTTAGACACTGAGAGTTGTGGCGAAAGGGGTAAATCAATGAGGAGCGCCGACGTTGAGGGACTGTCTGCTCGTATAGATAAA-------------GTACGGCGGATCGGCCGTCGTTAGACTC
>SRR8052439
GCTTGCCACTCCCGAGTAGGAGTATACTC-GCAGCCACAGTTCATCGGCTTAACCGGGAACAGCCAACACATGTTAGGTTATTGGAGCTCTGGTGCCCTTCCGCCGGAGCGAGCACTCTATCCCTCCAAAGATGTAGTTTGCTCAGAGGGCCCCCGGCGCCCAAAGCAACAATGATTGCTCTCAATAGTTCCGAGCCAACGTTCCCGTTTTAGGATTTGGTGTCCGCGATTCGTTTAGTATGCCCTGCGCGGCACACATCCTTACCGTCAGCTGTTGGCGCCTTCTCAATCTAAGCCTCAAATTAGTGAACGTAGTTTCCAAGATATCCAGACCTGATAACTACCAAAGAATGCATGAAGGCTATGGTACCGTCAT-TGG-TCGCGTTCGATAATGCTTGAGCACTGCGGGGTTGGGCGCGACTATCCCTCACTATCACCACGGTCCACATTACGCCGATTAATTCACGCGCG---CAACTGCGTGACAACAAAAGGACATTTGCTCCGCTGTACTTCTTAGGCCGATTTACAAAACAGTGGGTTGCTACTTGCAGAGGGAAAG-ACT--GATTGGTGTAGTGGCCGGGACTAGACTTAGACACTAAGGGTTATGGCGAAAGGGGTAAATCAATGAGGCGCGCCGACGTTGCGGGACTGTCTGCTCGTATAGAT------------------ACGGCGGATCAGCCGTCGTTAGACTC
>SRR8052438
GCTTGCCACTCCCTAGTAGGAGTATACTCCGCAGCCACAGTTCATCGACTTAACCGGGAACAGCCAACACATGTTAGGTTATTGGGGCTCTGGTGCCCTTCCGCCAGAGCGAGCACTCTATCCCTCCAAAGATGTAGTTTGCTCAGAGGGCCCCCGGCGCCAAGAACAACAATGATTGCTCTCAATAGTTCCGAGCCAACGTTCCCGTCTTGGGGTTTGGTCACCGCGATTCTTTTATTATACCCTACGCGGCACACATCCTTACCGTCCGTTGTTGACGCCTTCTCAATCTAAGCCTCAAATTAATGAACGTAGTCTCCAAGATATCCAGACCTGATATCTACCAAAGAA--CATGACGGCTAGGGTCCCGTCATGTGGATCGCGTTAGATAATGCTTGAGCACTACGGGGTCGGGCGCGACTATCCCTCACTATCACCACGGTCCAAACTACGACGATTAATTTACGCGCG---CAACTGCGTGACAACAGAAGGACATTTGCTCCGCTGTATTTCCCGAGCCGATTGACAAAACGGTGGGTTGCTACTTGCAGAGGGAAAGTACTGCGATTGGTGTAGTGGCCGGAACTAGACTTAGACACTAGAGGCTATGGCGAAGGGGGTAAATCAATGAGGAACGCCGACGTTGCGGGACTGTCTGCTCGTATAGATGGGTCGAAGGCCCCAGCCACGGCGGATCGGCCGTCGTTAGAATC
>SRR8052437
GCTTGCCACTCCCTAGTAGGAGTATACTCCGCAGCCACAGTTCATCGACTTAACCGGGAACAGCCAACACATGTTAGGTTATTGGGGCTCTGGTGCCCTTCCGCCAGAGCGAGCACTCTATCCCTCCAAAGATGTAGTTTGCTCAGAGGGCCCCCGGCGCCAAGAACAACAATGATTGCTCTCAATAGTTCCGAGCCAACGTTCCCGTCTTGGGGTTTGGTCACCGCGATTCGTTTATTATACCCTACGCGGCACACATCCTTACCGTCCGTTGTTGACGCCTTCTCAATCTAAGCCTCAAATTAATGAACGTAGTCTCCAAGATATCCAGACCTGATATCTACCAAAGAACAT-TGACGGCTAGGGTCCCGTCATGTGGATCGCGTTAGATAATGCTTGAGCACTACGGGGTCGGGCGCGACTATCCCTCACTATCACCACGGTCCAAACTACGCCGATTAATTTACGCGCG--TCAACTGCGCGACAACAGAAGGACATTTGCTCCGTTGTATTTCCCGAGCCGATTTACAAAACGGTGGGTTGCTACTTGCAGAGGGAAAGTACTGCGATTGGTGTAGTGGCCGGAACTAGACTTAGACACTAGAGGTTATGGCGAAGGGGGTAAATCAATGAGGAACGCCGACGTTGCGGGACTGTCTGCTCGTATAGATGAAC------------GTACGGCGGATCGGCCGTCGTTAGAATC
>SRR8052436
GCTTGCCACTCCCTAGTAGGAGTATACTCCGCAGCCACAGTTCATCGACTTAACCGGGAACAGCCAACACATGTTAGGTTATTGGGGCTCTGGTGCCCTTCCGCCGGAGCGAGCACTCTATCCCTCCAAAGATGTAGTTTGCTCAGAGGGCCCCCGGCGCCAAGAACAACAATGATTGCTCTCAATAGTTCCGAGCCAACGTTCCCGTCTTGGGGTTTGGTCACCGCGATTCGTTTATTATACCCGACGCGGCACACATCCTTACCGTCCGTTGTTGACGCCTTCTCAATCTAAGCCTCAAATTAATGAACGTAGTCTCCAAGATATCCAGACCTGATATCTACCAAAGAA-GCATGACGGCTATGGTCCCGTCATGTGGATCGCGTTAGATAATGCTTGAGCACTGCGGGGTCGGGCGCGACTATCCCTCACTATCACCACGGTCCAAACTACGCCGATTAATTTACGCGCGAG-CAACTGCGTGACAACAAAAGGACATTTGCTCCACTGTACTTCCCGAGCCTATTTACAAAACGGTGGGTTGCTACTTGCAGAGGGACCGTACT--GATCGGTGTAGTGGCCAGAACTAGACTTAGACACTAGAGGTTATGGCGAAGGGGGTAAATCAATGAGGAGCGCCGACGTTGCGGGACTGTCTGCTAGTACAGATGGGTCGAAGGCCCCAGCCACGGCGGATCGGCCGTCGTTAGAATC
>SRR8052435
GCTTGCCACTCCCTAGTAGGAGTATACTCCGCAGCCACAGTTCATCGACTTAACCGGGAACAGCCAACACATGTTAGGTTATTGGGGCTCTGGTGCCCTTCCGCCAGAGCGAGCACTCTATCCCTCCAAAGATGTAGTTTGCTCAGAGGGCCCCCGGCGCCAAGAACAACAATGATTGCTCTCAATAGTTCCGAGCCAACGTTCCCGTCTTGGGGTTTGGTCACCGCGATTCGTTTATTATACTCTACGCGGCACACATCCTTACCGTCCGTTGTTGACGCCTTCTCAATCTAAGCCTCAAATTAATGAACGTAGTCTCCAAGATATCCAGACCTGATATCTACCAAAGTGTGCATGACGGCTAGGGTCCCGTCATGTGGATCGCGTTAGATAATGCTTGAGCACTACGGGGTCGGGCGCGACTATCCCTCACTATCACCACGGTCCAAACTACGCCGATTAATTTACGCGCGAG-CAACTGCGTGACAACAGAAGGACATTTGCTCCGCTGTATTTCCCGAGCCGATTTACAAAACGGTGGGTTGCTACTTGCAGAGGGAAAGTACTGCGATTGGTGTAGTGGCCGGAACTAGACTTAGACACTAGAGGTTATGGCGAAGGGGGTAAATCAATGAGGAACGCCGACGTTGCGGGACTGTCTGCTCGTATAGATGGGTCGAAGGCCCCAGCCACGGCGGATCGGCCGTCGTTAGAATC
>SRR8052434
GCTTGCCACTCCCGAGTAGGAGTATACTC-GCAGTCACAGTACATCGACTTAACCGGGAACAGCTAACACATGTTAGGTTATTGGAGCTCTGGTGCCCTTCCGCCGGGGCGAGCACTCTATCCCTCCAAAGATGTAGTTTGCTCAGAGGGCCCCCGGCGCCCAGAACAACAATGATTGCTCTCAATAGTTCCGAGCAAACGTTCCCGTCTTAGGGTTTGGTGTCCGCGATTCGTTTAGTATGCCCTGCGCGGCATACATCCTTACCGGCAGCTGTTGGTTCCTTCTCAATCGAAGCCTCAAATTAGTGAACGTAGTTTCCAAGATATCCAGACCTGATATCTAC-----T-TGCATGAAGGCTATGGTACCGTCATGTGGATCGCGTTCGATAATGCTTGAGCACTGCGGGGTCGGGCGCGACTATCCCTCACTATCACCACGGTCCACTTTACGCCGATTAATTTACGCTCGA-TCAACTGCGTGACAACAAAAGGACATTTGCTCCGCTATACTTCTCGGGCCGATTTACAAAACGGCGGGTTGCTACTTGCAGAGGGAAAGTACTATGATTGGTGTAGTGGCCGGAACTAGACTTAGACGCTGAGGGTTATGGCGAAAGGGGTAAATCAATGAGGAGCGCCGACGTTGAGGGACTGTCTGCCCGTATAGATGGGTCGAAGGCCCCAGCCACGGCGGATTGGCCGTCGTTAGACTC
>SRR8052433
GCTTGCCACTCCCGAGTAGGAGTATACTC-GCAGCCACAGTTCATCGACTTAACCGGGAACAGCCAACACATGTTAGGTTATTGGAGCTCTGGTGCCCTTCCGCCGGAGCGAGCACTCTATCCCTCCAAAGATGTAGTTTGCTCAGAGGGCCCCCGGCGCCCAGAGCAACAATGATTGCTCTCAATAGTTCCGAGCCAACGTTCCCGTTTTAGGATTTGGTGTCCGCGATTCGTTTAGTATGCCCTGCGCGGCACACATCCTTACCGTCAGCTGTTGGCGCCTTCTCAATCTAAGCCTCAAATTAGTGAACGTAGTTTCCAAGATATCCAGACCTGATAACTAC-----T-TGC-TGAAGGCTATGGTACCGTCATGTGG-TCGCGTTCGATAATACTTGAGCACTGCGGGGTTGGGCGCGACTATCCCTCACTATCACCACGGTCCACATTACGCCGATTAATTCACGCGCG---CTACTGCGTGACAACAAAAGGACATTTGCTCCGCTGTACTTCTCAGGCCGATTTACAAAACGGTGGGTTGCTACTTGCAGAGGGAAAGTACT--GATTGGTGTAGTGGCCGGGACTAGACTTAGACACTAAGGGTTATGGCGAAAGGGGTAAATCAATGTGGCGCGCCGACGTTGCGGGACTGTCTGCTCGTATAGAT------------------ACGGTGGATCAGCCGTCGTTAGACTC
>SRR8052432
GCTTGCCACTCCCTAGTAGGAGTATACTCCGCAGCCACAGTTCATCGACTTAACCGGGAACAGCCAACACATGTTAGGTTATTGGGGCTCTGGTGCCCTTCCGCCAGAGCGAGCACTCTATCCCTCCAAAGATGTAGTTTGCTCAGAGGGCCCCCGGCGCCAAGAACAACAATGATTGCTCTCAATAGTTCCGAGCCAACGTTCCCGTCTTGGGGTTTGGTCACCGCGATTCGTTTATTATACCCTACGCGGCACACATCCTTACCGTCCGTTGTTGACGCCTTCTCAATCTAAGCCTCAAATTAATGAACGTAGTCTCCAAGATATCCAGACCTGATATCTACCAAAGAACATTTGACGGCTAGGGTCCCGTCATGTGGATCGCGTTAGATAATGCTTGAGCACTACGGGGTCGGGCGCGACTATCCCTCACTATCACCACGGTCCAAACTACGCCGATTAATTTACGCGCG-G-CAAATGCGCGACAACAGAAGGACATTTGCTCCGTTGTATTTCCCGAGCCGATTTACAAAACGGTGGGTTGCTACTTGCAGAGGGAAAGTACTGCGATTGGTGTAGTGGCCGGAACTAGACTTAGACACTAGAGGTTATGGCGAAGGGGGTAAATCAATGAGGAACGCCGACGTTGCGGGACTGTCTGCTCGTATAGATGAAC----G-------GTACGGCGGATCGGCCGTCGTTAGAATC
>SRR8052431
GCTTGCCACTCCCGAGTAGGAGTATACTC-GCAGCCACAGTTCATCGGCTTAACCGGGAACAGCCAACACATGTTAGGTGATTAGAGCTCTGGTGCCCTTCCGCCGGAGCGAGCACTCTATCCCTCCAAAGATGTAGTTTGCTCAGAGGGCCCCCGGCGCCCAGAGCAACAATGATTGCTCTCAATAGTTCCGAGCCAACGTTCCCGTTTTAGGATTTGGTGTCCGCGATTCGTTTAGTATGCCCTGCGCGGCACACATCCTTACCGTCAGCTGTTGGCGCCTTCTCAATCTAAGCCTCAAATTAGTGAACTTAGTTTCCAAGATATCCAGACCTGATAACTACCAAAGAATGCATGAAGGCTATGGTACCGTCATGTGG-TCGCGTTCGATAATGCTTGAGCACTGCGCGGTTGGGCGCGACTATCCCTCACTATCACCACGGTCCACATTACGCCGATTAATTCACGCGCG---CAACTGCGTGACAAGAAAAGGACATTTGCTCCGCTGTACTTCTCAGGCCGATTTACAAAACGGTGGGTTGCTACTTGCAGAGGGAAAGTACTATGATTGGTGTAATGGCCGGGACTAGACTTAGACACTAAGGGTTATGGCGAAAGGGGTAAATCAATGAGGCGCGCCGACGTTGCGGGACTGTCTGCTCGTATAGAT------------------ACGGCGGATCAGCCGTCGTTAGACTC
>SRR8052430
GCTTGCCACTCCCGAGTAGGAGTATACTC-GCAGTCACAGTACATCGACTTAACCGGGAACAGCTAACACATGTTAGGTTATTGGAGCTCTGGTGCCCTTCCGCCGGGGCGAGCACTCTATCCCTCCAAAGATGTAGTTTGCTCAGAGGGCCCCCGGCGCCCAGAACAACAATGATTGCTCTCAATAGTTCCGAGCAAACGTTCCCGTCTTAGGGTTTGGTGTCCGCGATTCGTTTAGTATGCCCTGCGCGGCATACATCCTTACCGGCAGCTGTTGGCGCCTTCTCAATCGAAGCCTCAAATTAGTGAACGTAGTTTCCAAGATATCCAGACCTGATATCTACCAAAGAATGCATGAAGGCTATGGTACCGTCATGTGGATCGCGTTCGATAATGCTTGAGCACTGCGGGGTCGGGCGCGACTATCCCTCACTATCACCACGGTCCACTTTACGCCGATTAATTTACGCTCGA--CAACTGCGTGAGAACAAAAGGACATTTGCTCCGCTATACTTCTCGGGCCGATTTACAAAACGGCGGGTTGCTACTTGCAGAGGGAAAGTACT--GATTGGTGTAGTGGCCGGAACTAGACTTAGACGCTGAGGGTTATGGCGAAAGGGGTAAATCAATGAGGAGCGCCGACGTTGAGGGACTGTCTGCTCGTATAGATGGGTCGAAGGCCCCAGCCACGGCGGATTGGCCGTCGTTAGACTC
>SRR8052429
GCCTGCCACTCCCGAGTAGGAGTATACTC-GCAGCCACAGTACATCGACTTAACCGGGAACAGCCAACACATGTTGGGTTATTGGAGCTCTGGCGCCCTTCCGCCGGGGCGAGCACTCTATCCCTCCAAAGATGTAGTTTGCTCAGAGGGCCCCCGGCGCCCAGAACAACAATGATTGCTCTCAATAGTTCCGAGCCAACGTTCCCGTCTTAGGGTTTGGTGTCCGCGATTCGTTTAGTATGCCCTGCGCGGCACACATCCTTACCGTCAGCTGTTGGCGCCTTCTCAATCTAAGCCTCAAATTAGTGAACGTAGTTTCCAAGATATCCAGACCTGATATCTACCAAAGAATGCATGAAGGCTATGGTACCGTCATGCGGATCGCGTTCGATAATGCTTGAGCACTGCGGGGCCGGGCGCGACTATCCCTCACTATCACCACGGTCCACATTACGCCGATTAATTTACGCGCG---CAACTGCGTGACAACAAAAGGACATTTGCTCCGCTGTACTTCTCGGACCGATTTACAAATCGGTGGGTTGCTACTTGCAGGGGGAAAGTGCT--GATTGGTATAGTGGCCGGAACTAGACTTAGACACTGAGAGTTGTGGCGAAAGGGGTAAATCAATGAGGAGCGCCGACGTTGAGGGACTGTCTGCTCGTATAGATAAA-------------GTACGGCGGATCGGCCGTCGTTAGACTC
>SRR8052428
GCTTGCCACTCCCGAGTAGGAGTATACTC-GCAGCCACAGTACATCGACTTAACCGGGAACAGCTAACACATGTTAGGTTATTGGAGCTCTGGTGCCCTTCCGCCGGGGCGAGCACTCTATCCCTCCAAAGATGTAGTTTGCTCAGAGGGCCCCCGGCGCCCAGAACAACAATGATTGCTCTCAATAGTTCCGAGCCAACGTTCCCGTCTTAGGGTTTGGTGTCCGCGATTCGTTTAGTATGCCCTGCGCGGCACACATCCTTACCGTCAGCTGTTGGCGCCTTCTCAATCTAAGCCTCAAATTAGTGAACGTAGTTTCCAAGATATCCAGACCTGATATCTACCAAAGAATGCATGAAGGCTATGGTACCGTCATGTGGATCGCGTTCGATAATGCTTGAGCACTGCGGGGTCGGGCGCGACTATCCTTCACTATCACCACGATCCACTTTACGCCGATTAATTTACGCTCG---CAACTGCGTGACAACAAAAGGACATTTGCTCCGCTGTACTTCTCGGGCCGATTTACAAAACGGCGGGTTGCTACTTGCAGAGGGAAAGTACT-TGATTGGTGTAGTAGCCGGAACTAGACTTAGACACTGAGGGTTATGGCGAAAGGGGTAAATCAATGAGGAGCGCCGACGTTGAGGGACTGTCTGCTCGTATAGAT------------------ACGGCGGATTGGCCGTCGTTAGACTC
>SRR8052427
GCTTGCTACTCCCGAGTGGGAGTATACTC-GCAGCCACAGTACATCGACTTAACCGGGAACAGCCAATACATGTTAGGTTATGGGAGCTCTGGTGCCCTTCCGCCGGGGCGAGCACTCTATCCCTCCAAAGATGCAGTTTGCTCAGAGGGCCCCCGGCGCCCAGAACAACAATGATTGCTCTCAATAGTTCCGAGTCAACGTTCCCGTCTTAGGGTTTGGTGTCCGCGATTCGTTTAGTATGCCCTGCGCGGCACACATCCGTACCGTCAGCTGTTGGCGCCTTCTCAATCTAAGCCTCAAATTAGTGAACGTATTTTCCAAGATATCCAGACCTGATATCTAC-----TGTGCATGAAGGCTATGGTACCGTCATGTGGATCGCGTTCGATAATGCTTGAGCACTGCGGGGTCGGGCGCGACTATCCCTCTCTATCACCACGGTCCACATTACGCCGATTAATTTACGCGCG---CAACTGCGTGACAACAAAAGGACATTTGCTCAGCTGTACTTCTCGGGCCGATTTACAAAACGGTGGGTTGCTACTTGCAGAGGGAAATTACTATGATTGGTGTAGTGGCCGGAACTAGACTTAGACACTGAGGGTTATGGCGAAAGGGGTAAATCAATGAGGAGCGCCGACGTTGAGGGACTGTCTGCTCGTATAGATAAAC-----TATGACAGTACGGCGGATCGGCCGTCGTTAGACTC
>SRR8052426
GCTTGCTACTCCCGAGTGGGAGTATACTC-GCAGCCACAGTACATCGACTTAACCGGGAACAGCCAATACATGTTAGGTTATGGGAGCTCTGGTGCCCTTCCGCCGGGGCGAGCACTCTATCCCTCCAAAGATGCAGTTTGCTCAGAGGGCCCCCGGCGCCCAGAACAACAATGATTGCTCTCAATAGTTCCGAGTCAACGTTCCCGTCTTAGGGTTTGGTGTCCGCGATTCGTTTAGTATGCCCTGCGCGGCACACATCCGTACCGTCAGCTGTTGGCGCCTTCTCAATCTAAGCCTCAAATTAGTGAACGTATTTTCCAAGATATCCAGACCTGATATCTACCAAAGAA---ATGAAGGCTATGGTACCGTCATGTGGATCGCGTTCGATAATGCTTGAGCACTGCGGGGTCGGGCGCGACTATCCCTCTCTATCACCACGGTCCACATTACGCCGATTAATTTACGCGCGA--CAACTGCGTGACAACAAAAGGACATTTGCTCAGCTGTACTTCTCGGGCCGATTTACAAAACGGTGGGTTGCTACTTGCAGAGGGAAATTACT--GATTGGTGTAGTGGCCGGAACTAGACTTAGACACTGAGGGTTATGGCGAAAGGGGTAAATCAATGAGGAGCGCCGACGTTGAGGGACTGTCTGCTCGTATAGATA--------TATGACAGTACGGCGGATCGGCCGTCGTTAGACTC
>SRR8052425
GCTTGCCACTCCCGAGTAGGAGTATACTC-GCAGTCACAGTACATCGACTTAACCGGGAACAGCTAACACATGTTAGGTTATTGGAGCTCTGGTGCCCTTCCGCCGGGGCGAGCACTCTATCCCTCCAAAGATGTAGTTTGCTCAGAGGGCCCCCGGCGCCCAGAACAACAATGATTGCTCTCAATAGTTCCGAGCAAACGTTCCCGTCTTAGGGTTTGGTGTCCGCGATTCGTTTAGTATGCCCTGCGCGGCATACATCCTTACCGGCAGCTGTTGGTTCCTTCTCAATCGAAGCCTCAAATTAGTGAACGTAGTTTCCAAGATATCCAGACCTGATATCTACCAAAGAATGCATGAAGGCTATGGTACCGTCATGTGGATCGCGTTCGATAATGCTTGAGCACTGCGGGGTCGGGCGCGACTATCCCTCACTATCACCACGGTCCACTTTACGCCGATTAATTTACGCTCG--TCAACTGCGTGACAACAAAAGGACATTTGCTCCGCTATACTTCTCGGGCCGATTTACAAAACGGCGGGTTGCTACTTGCAGAGGGAAAGTACTATGATTGGTGTAGTGGCCGGAACTAGACTTAGACGCTGAGGGTTATGGCGAAAGGGGTAAATCAATGAGGAGCGCCGACGTTGAGGGACTGTCTGCCCGTATAGATGGGTCGAAGGCCCCAGCCACGGCGGATTGGCCGTCGTTAGACTC
>SRR8052424
GCTTGCCACTCCCGAGTAGGAGTATACTC-GCAGCCACAGTTCATTGGCTTAACCGGGAACAGCCAACACATGTTAGGTTATTGGAGCTCTGGTGCCCTTCCGCCGGAGCGAGCACTCTATCCCTCCAAAGATGTAGTTTGCTCAGAGGGCCCCCGGCGCCCAAAGCAACAATGATTGCTCTCAATAGTTCCGAGCCAACGTTCCCGTTTTAGGATTTGGTGTCCGCGATTCGTTTAGTATGCCCTGCGCGGCACACATCCTTACCGTCAGCTGTTGGCGCCTTCTCAATCTAAGCCTCAAATTAGTGAACGTAGTTTCCAAGATATCCAGACCTGATAAATACCAAAGA-TGCATGAAGGCTATGGTACCGTCATGTGG-TCGCGTTCGATAATGCTTGAGCACTGCGGGGTTGGGCGCGACTATCCCTCACTATCACCACGGTCCACATTACGCCGATTAATTCACGCGCG---CAACTGCGTGACAACAAAAGGACATTTGCTCCGCTGTACTTCTTAGGCCGATTTACAAAACGGTGGGTTGCTACTTGCAGAGGGAAAGTACT--GATTGGTGTAGTGGCCGGGACTAGACTTAGACACTAAGGGTTATGGCGAAAGGGGTAAATCAATGAGGCGCGCCGACGTTGCGGGACTGTCTGCTCGTATAGAT------------------ACGGCGGATCAGCCGTCGTTAGACTC
>SRR8052423
GCTTGCCACTCCCGAGTAGGAGTATACTC-GCAGCCACAGTTCATCGGCTTAACCGGGAACAGCCAACACATGTTAGGTGATTAGAGCTCTGGTGCCCTTCCGCCGGAGCGAGCACTCTATCCCTCCAAAGATGTAGTTTGCTCAGAGGGCCCCCGGCGCCCAGAGCAACAATGATTGCTCTCAATAGTTCCGAGCCAACGTTCCCGTTTTAGGATTTGGTGTCCGCGATTCGTTTAGTATGCCCTGCGCGGCACACATCCTTACCGTCAGCTGTTGGCGCCTTCTCAATCTAAGCCTCAAATTAGTGAACTTAGTTTCCAAGATATCCAGACCTGATAACTAC-----T-TGCATGAAGGCTATGGTACCGTCATGTGG-TCGCGTTCGATAATGCTTGAGCACTGCGCGGTTGGGCGCGACTATCCCTCACTATCACCACGGTCCACATTACGCCGATTAATTCACGCGCG-G-CAACTGCGTGACAAGAAAAGGACATTTGCTCCGCTGTACTTCTCAGGCCGATTTACAAAACGGTGGGTTGCTACTTGCAGAGGGAAAGTACT--GATTGGTGTAATGGCCGGGACTAGACTTAGACACTAAGGGTTATGGCGAAAGGGGTAAATCAATGAGGCGCGCCGACGTTGCGGGACTGTCTGCTCGTATAGAT------------------ACGGCGGATCAGCCGTCGTTAGACTC
>SRR8052422
GCTTGCCACTCCCGAGTAGGAGTATACTC-GCAGTCACAGTACATCGACTTAACCGGGAACAGCTAACACATGTTAGGTTATTGGAGCTCTGGTGCCCTTCCGCCGGGGCGAGCACTCTATCCCTCCAAAGATGTAGTTTGCTCAGAGGGCCCCCGGCGCCCAGAACAACAATGATTGCTCTCAATAGTTCCGAGCAAACGTTCCCGTCTTAGGGTTTGGTGTCCGCGATTCGTTTAGTATGCCCTGCGCGGCATACATCCTTACCGGCAGCTGTTGGTTCCTTCTCAATCGAAGCCTCAAATTAGTGAACGTAGTTTCCAAGATATCCAGACCTGATATCTAC-----T-TGCATGAAGGCTATGGTACCGTCATGTGGATCGCGTTCGATAATGCTTGAGCACTGCGGGGTCGGGCGCGACTATCCCTCACTATCACCACGGTCCACTTTACGCCGATTAATTTACGCTCG---CAACTGCGTGACAACAAAAGGACATTTGCTCCGCTATACTTCTCGGGCCGATTTACAAAACGGCGGGTTGCTACTTGCAGAGGGAAAGTACT--GATTGGTGTAGTGGCCGGAACTAGACTTAGACGCTGAGGGTTATGGCGAAAGGGGTAAATCAATGAGGAGCGCCGACGTTGAGGGACTGTCTGCCCGTATAGATGGGTCGAAGGCCCCAGCCACGGCGGATTGGCCGTCGTTAGACTC
>SRR8052421
GCTTGCTACTCCCGAGTGGGAGTATACTC-GCAGCCACAGTACATCGACTTAACCGGGAACAGCCAATACATGTTAGGTTATGGGAGCTCTGGTGCCCTTCCGCCGGGGCGAGCACTCTATCCCTCCAAAGATGCAGTTTGCTCAGAGGGCCCCCGGCGCCCAGAACAACAATGATTGCTCTCAATAGTTCCGAGTCAACGTTCCCGTCTTAGGGTTTGGTGTCCGCGATTCGTTTAGTATGCCCTGCGCGGCACACATCCGTACCGTCAGCTGTTGGCGCCTTCTCAATCTAAGCCTCAAATTAGTGAACGTATTTTCCAAGATATCCAGACCTGATATCTAC-----TGTGCATGAAGGCTATGGTACCGTCATGTGGATCGCGTTCGATAATGCTTGAGCACTGCGGGGTCGGGCGCGACTATCCCTCTCTATCACCACGGTCCACATTACGCCGATTAATTTACGCGCG--TCAACTGCGTGACAACAAAAGGACATTTGCTCAGCTGTACTTCTCGGGCCGATTTACAAAACGGTGGGTTGCTACTTGCAGAGGGAAATTACT--GATTGGTGTAGTGGCCGGAACTAGACTTAGACACTGAGGGTTATGGCGAAAGGGGTAAATCAATGAGGAGCGCCGACGTTGAGGGACTGTCTGCTCGTATAGATA--------TATGACAGTACGGCGGATCGGCCGTCGTTAGACTC
>SRR8052420
GC-TGCCACTCCC--GTAGGAGTATACTCCGCAGCCACAGTTCATCGACTTAACCGGGAACAGCCAACACATGTTAGGTTATTGG-GCTCTGGTGCCCTTCCGCCG-A-CGAGCACTCTATCCCTCCAAAGATGTA-TTTGCTCA-AGGGCCCCCGGCGCCAAGAACAACTCTG-TTGCTCTCAA-AGTTCCGAGCCAACGTTCCCGT--TGGGGTTTGGTC-CCGCGATTCGTTGATTATACCCTA-GCG-CACACATCCTTACCGTCCGTTGTTGACGCC--CTCAATCTAAG-CTCAAATTAATGAACGTAGTC--CAAGATATC-AGACCTGATATCTAC-----TGTGCATGACGGCTGTGGTCCCGTCATG-GGATTGCGTTAG---ATGCTTGAGCACT-CG--GTCGGGCGCGACTATCCCTCACTATCACCACGGTCCAAACTACGCAGA--AATTTACGCGCGAGTCAACTGCGTGACAACAGAAGGACATT-GCTCCGCTGTAT-TCCCGAGCCGATTTACATAACGGTGGGTTGATACTTGCAGAGGGAAAGTA--GC-ATTAGTGTAG-GGCCGGAACTAGTCTTAGACACTAGAGGTTATGG-GAAGGGGGTAAATCAATGAGGAACTTCG-C-TTGCGGGACTGT--GCTCGTATACATGGGTCGAAGGCCCCAG--ACGGCGG-TCGGCCGTCGTTAGAATC
>SRR8052419
GC-TGCCACTTCT-AGTAGGAGTATACTCCGCAGCCACAGTTCACCGACTTAACCGGGAACAGCCAACACATGTTAGGTTATTGGGGCTCTGGTGCCCTTCCGCCGGAGCGAGC-CTCTATCCCTACAAAGATGTAGTTTGCTCAGAGGGCCCCCGACGCCAAGAACAACAATG-TTGCTCTCAATAGTTCCGAGCCAACGTTCCCGT-TTGGGGTTTGG-GACCGCGATTCGTTTATTATACCC-ACGCGGCACACATCCTTACCGTCCGCTGTTGACGCCTTCTCAATCTAAGCTTCAAATTAATGAACGTAGTCTCCAAGATATCCAGACCTGATATCTAC-----TGTGCA-GACGGCTATGGTCCCGTCATGTGGATCGCGTTAGATA-TGCTTGAGCACTGCG-GGTCGGGCGCGACTTTCCCTCACTATCACCACGGT-CAAACTACGCCGATTAATTTACGC-CGAGGCAACTGCATGACAACAAAAGGACATTTGCTCCGCTGTTC-TCCCGGGCCGATTTACAAAACGGTGGGTTGCTACTTGCAGAGGGAAAGTACTATGATTGGTGTAGTGGCCGGAACTAGACTTAGACACTAAAGGTTATGGCGAAGGGGGTAAATCAATGAGGAGCGCCGAC-TTGCGGGACTGTCTACTCGTATAGATG-----------------ACGGCGGATCGACCGTCGTT-GAATC
>SRR8052417
GCTTGCCACTTCTTAGTAGGAGTATACTCCGCAGCCACAGTTCACCGACTTAACCGGGAACAGCCAACACATGTTAGGTTATTGGGGCTCTGGTGCCCTTCCGCCGGAGCGAGCACTCTATCCCTACAAAGATGTAGTTTGCTCAGAGGGCCCCCGACGC-AAGAACAACAATGATTGCTCTCAATAGTTCCGAGCCAACGTTCCCGTCTTGGGGTTTGGTGACCGCGATTCGTTTATTATACCC-A-GCGGCACACATCCTTACCGTCCGCTGTTGACGCC-TCTCAATCTAAGCTTCAAATTAATGAACGTAGTCTCCAAGATATCCAGACCTGATATCTAC-----TGTGCATGACGGCTATGGTCCCGTCATGTGGATCGCGTTAGATA-TGCTTGAGCACTGCG--GTCGGGCGCGACTTTCCCTCACTATCACCAC-GTCCAAACTACGCCGAT-AATTTACGCGCGAGGCAACTGCATGACAACAAAAGGACATTTGCTCCGCTGTTCTTCCCGGGCCGATTTACAAAACGGTGGGTTGCTACTTGCAGAGGGAAAGTAC-ATGATTGGTGTAGTGGCCGGAACTAGACTTAGACACTAAAGGTTAT-GCGAAGGGGGTAAATCAATGAGGAGCGCCGACGTTGCGGGACTGTCTACTCGTATAGATG-----------------ACGGCGGATCGACCGTCGTTAGAATC
>SRR8052416
GC-TGCCACTCCC-AGTAGGAGTATACTCCGCAGCCACAGTTCATCGACTTAACCGGGAACAGCCAACACATGTTAGGTTATTGGGGCTCTGGTGCCCTTCCGCCGGAGCGAGC-CTCTATCCCTCCAAAGATGTAGTTTGCTCAGAGGGCCCCCGGCGC-ATGAACAACAATGATTGCTCTCAATAGTTCCGAGCCAACGTTCCCGT--TGGGGTTTGGTC-CCGCGATTCGTTGATTATACCC-A-GCGGCACACATCCTTACCGTCCGTTGTTG-CGCC-TCTCAATCTAAGCCTCAAATTAATGAACGTAGTC--CAAGATATCCAGACCTGATATCTAC----ATGTGCA-GACGGCTGTGGTCCTGTCATGTG-ATTGCGTTAGATAATGCTTGAGCACTA----GT-GGGCGCGACTATC-CTCACTATCACCACGGT-CAAACTACGCCGATTAATTTACGC-CGAGTCAACTG-GTGACAACAGAAGGA-ATTTGCTCCGCTGTAT-TCCCGAGCCGATTTAAATAACGGTGGGTTGCTACTTGCAGAGGGAAAGTAC-GCGATTGGTGTAGTGGCCGGAACTAGTCTTAGACACTAGAGGTT--GG-GAAGGGGGTAAATCAATGAGGAA-GCCG-C-TTGCGGGACTGT--GCTCGTATACATGGGTCGAAGGCCCCAGCCAC-GCGG--CGGCCGTCG--AGAATC
>SRR8052415
GCTTGCCACTCCC-AGTAGG--TATACTCCGCAGCCACAGTTCATCGACTTAACCGGGAACAGCCAACACATGTTAGGTTATTGGGGCTCTGGTGCCCTTCCGCCAGAGCGAGC-CTCTATCCCTCCAAAGATGTAGTTTGCTCAGAGGGCCCCCGGCGC-AAGAACAACAATGATTGCTCTCAATAGTTCCGAGCCAACGTTCCCG-CTTGGGGTTTGGTCACCGCGATTCGTTTATTATACCCTACGCGGCACACATCCTTACCGTCCGTTGTT-ACGCCTTCTCAATCTAAGCCTC---TTAATGAACGTAGTCTCCAAGATATCCAGACCTGATATCTAC-----TGTGCA-GACGGCTAGGGTCCCGTCATGTGGATCGCGTTA------GC-TGAGCACT-CG--GTCGGACGCTACTATCCCTCACTATCACCACGGTCCAAACTACGCCGATTAATTTACGCGCGAGTCAACTGCGTGACAACAGAAGGACATTTGCTCCGCTGTATTTCCCGAGCCGATTTACCAAACGGTGGGTTGCTACTTGCAGAGGGAAAGTACTGC-ATTGGTGTAGTGGCCGGAACTAGACTTAGACACTAGAGGTTATGGCGAAGGGGGTAAATCAATGAGGAA-GCCG--GTTGCGGGACTGT--GCTCGTATAGATGGGTCGAAGGCCCCAGCCACGGCGG-TCGGCCGTCGTT-GAATC
>SRR8052414
GCTTGCCACTCCCGAGTAGGAGTATACTC-GCAGCCACAGTTCATCGACTTAACCGGGAACAGCCATCACATGTTAGGTTATTGGAGCTCTGGTGCCCTTCCGCCGGAGCGAGCACTCTATCCCTCCAAAGATGTAGTTTGCTCAGAGGGCCCCCGGCGCCCAGAACAGCAATGATTGCTCTCAATAGTTCCGAGCCAACGTTCCCGTTTTAGGGTTTGGTGTCCGCGATTCGTTTAGCATGCCCTGTGCGGCACCCATCCTTACCGTCAGCTGTTGGCGCCTTCTCAATCTAAGCCTCAAATTAGTGAACGTAGTTTCCAAGATATCCAGACCTGATATCTACCAAAGAATGCATGAAGGCTATGGTACCGTCATGTGGATCGCGTTCGATAATGCTTGAACACTGCGGGGTCGGGCGCGACTATCCCTCACTACCACCACGGTCCACATTACGCCGATTAATTTACGCGCG---CAACTGCGTGACAACAAAAGGACATTTGCTCCGCTGTACTTCTCGGGCCGATTTACAAAACGGTGGGTTGCTACTTGTAGAGGGAAAGTACTATGATTGGTGTAGTGGCCGGAACTAGACTTAGACACTAAGGGTTATGGCGAAAGGGGTAAATCAATGAGGAGCGCCGACGTTGCGGGACTGTCTGCTCGTATAGATG---------ATGACAGTACAGCGGATCAGCCGTCGTTAGACTC
>SRR8052413
GCTTGCCACTCCCGAGTAGGAGTATACTC-GCAGCCACAGTTCATCGACTTAACCGGGAACAGCCATCACATGTTAGGTTATTGGAGCTCTGGTGCCCTTCCGCCGGAGCGAGCACTCTATCCCTCCAAAGATGTAGTTTGCTCAGAGGGCCCCCGGCGCCCAGAACAGCAATGATTGCTCTCAATAGTTCCGAGCCAACGTTCCCGTTTTAGGGTTTGGTGTCCGCGATTCGTTTAGCATGCCCTGTGCGGCACCCATCCTTACCGTCAGCTGTTGGCGCCTTCTCAATCTAAGCCTCAAATTAGTGAACGTAGTTTCCAAGATATCCAGACCTGATATCTACCAAAGAATGCATGAAGGCTATGGTACCGTCATGTGGATCGCGTTCGATAATGCTTGAACACTGCGGGGTCGGGCGCGACTATCCCTCACTACCACCACGGTCCTCATTACGCCGATTAATTTACGCGCG---CAACTGCGTGACAACAAAAGGACATTTGCTCCGCTGTACTTCTCGGGCCGATTTACAAAACGGTGGGTTGCTACTTGTAGAGGGAAAGTACTATGATTGGTGTAGTGGCCGGAACTAGACTTAGACACTAAGGGTTATGGCGAAAGGGGTAAATCAATGAGGAGCGCCGACGTTGCGGGACTGTCTGCTCGTATAGATGAAC------------GTACAGCGGATCAGCCGTCGTTAGACTC
>SRR8052412
GCTTGCCACTCCC-AGTAGGAGTATACTC-GCAGCCACAGTTCATCGACTTAACCGGGAACAGCCAACACATGTTAGGTTATTGGGGCTCTGGTGCCCTTCCGTCG-AGCGAGC-CTCTATCCCTCCAAAGATGTAGTTTGCTCAGAGGGCCCCCGGCGCCAAGAACAACAATG-TTGCTCTCAATAGTTCCGAGCCAACGTTCCCGTCCTGGGGTTTGG-CACCGCGATTCGTTGATTATACCCTA-GCGGCACACATCCTTACCGTCCAT-GTTGACGCCTTCTCAATCTAAGCCTCAAATTAATGAACGTAGTCTCCAAGATATCCAGACCTGATATCTAC-----TGTGCATGACGGCTGTGGTCCCGTCATG-GGATTGCGTTA-AT-ATGCTTGAGCACT-CGG-GTCGGGCGCGACTATCCCTCACTATCACCACGGTCCAAACTACGCCGATTAATTTACGCGCGAGTCAACTGCGTGACAACAGAAGGACATTTGCTCCGCTGTATTTCCCGAGCCGATTTACATAACGGTGGGTTGCTACT-GCAGAGGGAAAGTACTGCGATTGGTGTAG-GGCCGGAACTAGTCTTAGACACTAGAGGT----GTGAAGGGGGTAAATCAATGAGGAA-GCCGACGTTGCGGGACTGT--GCTCGTATACATGGGTCGAAGGCCCCAGC-ACGGCGGATCGGCCGTCGTT-GAATC
>SRR8052411
GCTTGCCACTCCCGAGTAGGAGTATACTC-GCAGCCACAGTTCATCGGCTTAACCGGGAACAGCCAACACATGTTAGGTTATTAGAGCTCTGGTGCCCTTCCGCCGGAGCGAGCACTCTATCCCTCCAAAGATGTAGTTTGCTCAGAGGGCCCCCGGCGCCCAGAGCAACAATGATTGCTCTCAATAGTTCCGAGCCAACGTTCCCGTTTTAGGATTTGGTGTCCGCGATTCGTTTAGTATGCCCTGCGCGGCACACATCCTTACCGTCAGCTGTTGGCGCCTTCTCAATCTAAGCCTCAAATTAGTGAACGTAGTTTCCAAGATATCCAGACCTGATAACTACCAAAGAATGCATGAAGGCTATGGTACCGTCATGTGG-TCGCGTTCGATAATGCTTGAGCACTGCGCGGTTGGGCGCGACTATCCCTCACTATCACCACGGTCCACATTACGCCGATTAATTCACGCGCG---CAACGGCGTGACAACAAAAGGACATTTGCTCCGCTGTACTTCTCAGGCCGATTTACAAAACGGTGGGTTGCTACTTGCAGAGGGAAAGTACTATGATTGGTGTAATGGCCGGGACTAGACTTAGACACTAAGGGTTATGGCGAAAGGGGTAAATCAATGAGGCGCGCCGACGTTGCGGGACTGTCTGCTCGTATAGAT------------------ACGGCGGATCAGCCGTCGTTAGACTC
>SRR8052410
GCTTGCCACTCCCGAGTAGGAGTATACTC-GCAGTCACAGTACATCGACTTAACCGGGAACAGCTAACACATGTTAGGTTATTGGAGCTCTGGTGCCCTTCCGCCGGGGCGAGCACTCTATCCCTCCAAAGATGTAGTTTGCTCAGAGGGCCCCCGGCGCCCAGAACAACAATGATTGCTCTCAATAGTTCCGAGCAAACGTTCCCGTCTTAGGGTTTGGTGTCCGCGATTCGTTTAGTATGCCCTGCGCGGCATACATCCTTACCGGCAGCTGTTGGTTCCTTCTCAATCGAAGCCTCAAATTAGTGAACGTAGTTTCCAAGATATCCAGACCTGATATCTACCAAAGAATGCATGAAGGCTATGGTACCGTCATGTGGATCGCGTTCGATAATGCTTGAGCACTGCGGGGTCGGGCGCGACTATCCCTCACTATCACCACGGTCCACTTTACGCCGATTAATTTACGCTCG-G-CATCTGCGTGACAACAAAAGGACATTTGCTCCGCTATACTTCTCGGGCCGATTTACAAAACGGCGGGTTGCTACTTGCAGAGGGAAAGTACTATGATTGGTGTAGTGGCCGGAACTAGACTTAGACGCTGAGGGTTATGGCGAAAGGGGTAAATCAATGAGGAGCGCCGACGTTGAGGGACTGTCTGCCCGTATAGATGGGTCGAAGGCCCCAGCCACGGCGGATTGGCCGTCGTTAGACTC
>SRR8052409
GCTTGCCACTCCCGAGTAGGAGTATACTC-GCAGTCACAGTACATCGACTTAACCGGGAACAGCTAACACATGTTAGGTTATTGGAGCTCTGGTGCCCTTCCGCCGGGGCGAGCACTCTATCCCTCCAAAGATGTAGTTTGCTCAGAGGGCCCCCGGCGCCCAGAACAACAATGATTGCTCTCAATAGTTCCGAGCAAACGTTCCCGTCTTAGGGTTTGGTGTCCGCGATTCGTTTAGTATGCCCTGCGCGGCATACATCCTTACCGGCAGCTGTTGGTTCCTTCTCAATCGAAGCCTCAAATTAGTGAACGTAGTTTCCAAGATATCCAGACCTGATATCTAC-----T-TGCATGAAGGCTATGGTACCGTCATGTGGATCGCGTTCGATAATGCTTGAGCACTGCGGGGTCGGGCGCGACTATCCCTCACTATCACCACGGTCCACTTTACGCCGATTAATTTACGCTCG---CAACTGCGTGACAACAAAAGGACATTTGCTCCGCTATACTTCTCGGGCCGATTTACAAAACGGCGGGTTGCTACTTGCAGAGGGAAAGTACTATGATTGGTGTAGTGGCCGGAACTAGACTTAGACGCTGAGGGTTATGGCGAAAGGGGTAAATCAATGAGGAGCGCCGACGTTGAGGGACTGTCTGCCCGTATAGATGGGTCGAAGGCCCCAGCCACGGCGGATTGGCCGTCGTTAGACTC
>SRR8052408
GCTTGCCACTCCCGAGTAGGAGTATACTC-GCAGTCACAGTACATCGACTTAACCGGGAACAGCTAACACATGTTAGGTTATTGGAGCTCTGGTGCCCTTCCGCCGGGGCGAGCACTCTATCCCTCCAAAGATGTAGTTTGCTCAGAGGGCCCCCGGCGCCCAGAACAACAATGATTGCTCTCAATAGTTCCGAGCAAACGTTCCCGTCTTAGGGTTTGGTGTCCGCGATTCGTTTAGTATGCCCTGCGCGGCATACATCCTTACCGGCAGCTGTTGGTTCCTTCTCGATCGAAGCCTCAAATTAGTGAACGTAGTTTCCAAGATATCCAGACCTGATATCTACCAAAG-GTGCATGAAGGCTATGGTACCGTCATGTGGATCGCGTTCGATAATGCTTGAGCACTGCGGGGTCGGGCGCGACTATCCCTCACTATCACCACGGTCCACTTTACGCCGATTAATTTACGCTCGA--CAACTGCGTGACAACAAAAGGACATTTGCTCCGCTATACTTCTCGGGCCGATTTACAAAACGGCGGGTTGCTACTTGCAGAGGGAAAGTACTATGTTTGGTGTAGTGGCCGGAACTAGACTTAGACGCTGAGGGTTATGGCGAAAGGGGTAAATCAATGAGGAGCGCCGACGTTGAGGGACTGTCTGCCCGTATAGATGGGTCGAAGGCCCCAGCCACGGCGGATTGGCCGTCGTTAGACTC
>SRR8052407
GCTTGCCACTCCCGAGTAGGAGTATACTC-GCAGTCACAGTACATCGACTTAACCGGGAACAGCTAACACATGTTAGGTTATTGGAGCTCTGGTGCCCTTCCGCCGGGGCGAGCACTCTATCCCTCCAAAGATGTAGTTTGCTCAGAGGGCCCCCGGCGCCCAGAACAACAATGATTGCTCTCAATAGTTCCGAGCAAACGTTCCCGTCTTAGGGTTTGGTGTCCGCGATTCGTTTAGTATGCCCTGCGCGGCATACATCCTTACCGGCAGCTGTTGGTTCCTTCTCAATCGAAGCCTCAAATTAGTGAACGTAGTTTCCAAGATATCCAGACCTGATATCTACCAAAGAA----TGAAGGCTATGGTACCGTCATGTGGATCGCGTTCGATAATGCTTGAGCACTGCGGGGTCGGGCGCGACTATCCCTCACTATCACCAAGGTCCACTTTACGCCGATTAATTTACGCTCGA--CAACTGCGTGACAACAAAAGGACATTTGCTCCGCTATACTTCTCGGGCCGATTTACAAAACGGCGGGTTGCTACTTGCAGAGGGAAAGTACT--GATTGGTGTAGTGGCCGGAACTAGACTTAGACGCTGAGGGTTATGGCGAAAGGGGTAAATCAATGAGGAGCGCCGACGTTGAGGGACTGTCTGCCCGTATAGATGGGTCGAAGGCCCCAGCCACGGCGGATTGGCCGTCGTTAGACTC
>SRR8052406
GCTTGCCACTCCCGAGTAGGAGTATACTC-GCAGTCACAGTACATCGACTTAACCGGGAACAGCTAACACATGTTAGGTTATTGGAGCTCTGGTGCCCTTCCGCCGGGGCGAGCACTCTATCCCTCCAAAGATGTAGTTTGCTCAGAGGGCCCCCGGCGCCCAGAACAACAATGATTGCTCTCAATAGTTCCGAGCAAACGTTCCCGTCTTAGGGTTTGGTGTCCGCGATTCGTTTAGTATGCCCTGCGCGGCATACATCCTTACCGGCAGCTGTTGGTTCCTTCTCAATCGAAGCCTCAAATTAGTGAACGTAGTTTCCAAGATATCCAGACCTGATATCTACCAAAGAATGCATGAAGGCTATGGTACCGTCATGTGGATCGCGTTCGATAATGCTTGAGCACTGCGGGGTCGGGCGCGACTATCCCTCACTATCACCACGGTCCACTTTACGCCGATTAATTTACGCTCG---CAACTGCGTGACAACAAAAGGACATTGGCTCCGCTATACTTCTCGGGCCGATTTACAAAACGGCGGGTTGCTACTTGCAGAGGGAAAGTACT--GATTGGTGTAGTGGCCGGAACTAGACTTAGACGCTGAGGGTTATGGCGAAAGGGGTAAATCAATGAGGAGCGCCGACGTTGAGGGACTGTCTGCCCGTATAGATGGGTCGAAGGCCCCAGCCACGGCGGATTGGCCGTCGTTAGACTC
>SRR8052405
GCTTGCCACTCCCGAGTAGGAGTATACTC-GCAGTCACAGTACATCGACTTAACCGGGAACAGCTAACACATGTTAGGTTATTGGAGCTCTGGTGCCCTTCCGCCGGGGCGAGCACTCTATCCCTCCAAAGATGTAGTTTGCTCAGAGGGCCCCCGGCGCCCAGAACAACAATGATTGCTCTCAATAGTTCCGAGCAAACGTTCCCGTCTTAGGGTTTGGTGTCCGCGATTCGTTTAGTATGCCCTGCGCGGCATACATCCTTACCGGCAGCTGTTGGTTCCTTCTCGATCGAAGCCTCAAATTAGTGAACGTAGTTTCCAAGATATCCAGACCTGATATCTACCAAAGAATGCATGAAGGCTATGGTACCGTCATGTGGATCGCGTTCGATAATGCTTGAGCACTGCGGGGTCGGGCGCGACTATCCCTCACTATCACCACGGTCCACTTTACGCCGATTAATTTACGCTCGA--CAACTGCGTGACAACAAAAGGACATTTGCTCCGCTATACTTCTCGGGCCGATTTACAAAACGGCGGGTTGCTACTTGCAGAGGGAAAGTACT--GTTTGGTGTAGTGGCCGGAACTAGACTTAGACGCTGAGGGTTATGGCGAAAGGGGTAAATCAATGAGGAGCGCCGACGTTGAGGGACTGTCTGCCCGTATAGATGGGTCGAAGGCCCCAGCCACGGCGTATTGGCCGTCGTTAGACTC
>SRR8052404
GCTTGCCACTCCCGAGTAGGAGTATACTC-GCAGTCACAGTACATCGACTTAACCGGGAACAGCTAACACATGTTAGGTTATTGGAGCTCTGGTGCCCTTCCGCCGGGGCGAGCACTCTATCCCTCCAAAGATGTAGTTTGCTCAGAGGGCCCCCGGCGCCCAGAACAACAATGATTGCTCTCAATAGTTCCGAGCAAACGTTCCCGTCTTAGGGTTTGGTGTCCGCGATTCGTTTAGTATGCCCTGCGCGGCATACATCCTTACCGGCAGCTGTTGGTTCCTTCTCGATCGAAGCCTCAAATTAGTGAACGTAGTTTCCAAGATATCCAGACCTGATATCTAC-----T-TGCATGAAGGCTATGGTACCGTCATGTGGATCGCGTTCGATAATGCTTGAGCACTGCGGGGTCGGGCGCGACTATCCCTCACTATCACCACGGTCCACTTTACGCCGATTAATTTACGCTCGA--CAACTGCGTGACAACAAAAGGACATTTGCTCCGCTATACTTCTCGGGCCGATTTACAAAACGGCGGGTTGCTACTTGCAGAGGGAAAGTACT--GTTTGGTGTAGTGGCCGGAACTAGACTTAGACGCTGAGGGTTATGGCGAAAGGGGTAAATCAATGAGGAGCGCCGACGTTGAGGGACTGTCTGCCCGTATAGATGGGTCGAAGGCCCCAGCCACGGCGGATTGGCCGTCGTTAGACTC
>SRR8052403
GCTTGCCACTCCCGAGTAGGAGTATACTC-GCAGCCACAGTACATCGACTTAACCGGGAACAGCTAACACATGTTAGGTTATTGGAGCTCTGGTGCCCTTCCGCCGGGGCGAGCACTCTATCCCTCCAAAGATGTAGTTTGCTCAGAGGGCCCCCGGCGCCCAGAACAACAATGATTGCTCTCAATAGTTCCGAGCCAACGTTCCCGTCTTAGGGTTTGGTGTCCGCGATTCGTTTAGTATGCCCTGCGCGGCACACATCCTTACCGTCAGCTGTTGGCGCCTTCTCAATCTAAGCCTCAAATTAGTGAACGTAGTTTCCAAGATATCCAGACCTGATATCTACCAAAGAATGCATGAAGGCTATGGTACCGTCATGTGGATCGCGTTCGATAATGCTTGAGCACTGCGGGGTCGGGCGCGACTATCCTTCACTATCACCACGATCCACTTTACGCCGATTAATTTACGCTCG---CAACTGCGTGACAACAAAAGGACATTTGCTCCGCTGTACTTCTCGGGCCGATTTACAAAACGGCGGGTTGCTACTTGCAGAGGGAAAGTACT-TGATTGGTGTAGTAGCCGGAACTAGACTTAGACACTGAGGGTTATGGCGAAAGGGGTAAATCAATGAGGAGCGCCGACGTTGAGGGACTGTCTGCTCGTATAGAT------------------ACGGCGGATTGGCCGTCGTTAGACTC
>SRR8052402
GCTTGCCACTCCCGAGTAGGAGTATACTC-GCAGCCACAGTTCATCGGCTTAACCGGGAACAGCCAACACATGTTAGGTTATTAGAGCTCTGGTGCCCTTCCGCCGGAGCGAGCACTCTATCCCTCCAAAGATGTAGTTTGCTCAGAGGGCCCCCGGCGCCCAGAGCAACAATGATTGCTCTCAATAGTTCCGAGCCAACGTTCCCGTTTTAGGATTTGGTGTCCGCGATTCGTTTAGTATGCCCTGCGCGGCACACATCCTTACCGTCAGCTGTTGGCGCCTTCTCAATCTAAGCCTCAAATTAGTGAACGTAGTTTCCAAGATATCCAGACCTGATAACTACCAAAGAATGCATGAAGGCTATGGTACCGTCATGTGG-TCGCGTTCGATAATGCTTGAGCACTGCGCGGTTGGGCGCGACTATCCCTCACTATCACCACGGTCCACATTACGCCGATTAATTCACGCGCG---CAACGGCGTGACAACAAAAGGACATTTGCTCCGCTGTACTTCTCAGGCCGATTTACAAAACGGTGGGTTGCTACTTGCAGAGGGAAAGTACT--GATTGGTGTAATGGCCGGGACTAGACTTAGACACTAAGGGTTATGGCGAAAGGGGTAAATCAATGAGGCGCGCCGACGTTGCGGGACTGTCTGCTCGTATAGAT------------------ACGGCGGATCAGCCGTCGTTAGACTC
>SRR8052401
GCTTGCCACTCCCGAGTAGGAGTATACTC-GCAGCCACAGTACATCGACTTAACCGGGAACAGCTGACACATGTTAGGTTATTGGAGCTCTGGTGCCCTTTCGCCGGGGCGAGCACTCTATCCCTCCAAAGATGTAGTTTGCTCAGAGGGCTCCCGGCGCCCAGAACAACAATGATTGCTCTCAATAGTCCCGAGCCAACGTTCCCGTCTTAGGGTTTGGTGTCCGCGATTCGTTTAGTATGCCCTGCGCGGCACACATCCTTACCGTCAGCGGTTGGCGCCTTCTCAATCTAAGCCTCAAATTAGTGAACGTAGTTTCCAAGATATCCAGACCTGATATCTAC-----T-TGCATGAAGGCTATGGTACCGTCATGTGGATCGCGTTCGATAATGCTCGAGCACTGCGGGGTCGGGCGCGACTATCCCTCACTATCACCACGGTCCACTTTACGCCGATTAATTTACGCTCG---CAACTGCGTGACAACAAAAGTACATTTGCTCCGCTGTACTTCTCAGGCCGATTTACAAAACGGCGGGTTGCTACTTGCAGAGGGAAAGTACT--GATTGGTGTAGTGGCCGGAACTAGACTTAGACACTGAGGGTTATGGCGAAAGGGGTAAATCAATGAGGAGCGCCGACGTTGAGGGACTGTCTGCTCGTATAGATGGGTCGAAGGCCCCAGCCACGGCGGATTGGCCGTCGTTAGACTC
>SRR8052400
GCTTGCC-CTCCC-AGT-G--GTATACTCCGCAGCCACAGTTCATCGACCCAACCGGGAACAGCCAACACAGGTTAGGTTATTGGGGCTC-GGTGCCCTTCCGCCG--GCGAGCACTCTATCCCTCCAAAGATGTAGTTTGCTCA--GGGCCCACGGCG-CAAGAACAACAATGATTGCTCTCAATAGTTCCGAGCCAACGTTCCCGTCTTGGGGTTTGG-CACCGCGATTCGTTTATTATACCCTA-GCGGCACACATC-TTACCGTCCGTTGTT--CGCCTTCTCAATCT-AG-CTCAAATTAATGAACGTAGTCTCCAAGATATC-AGACCTGATATCTAC-----TGTGCA-GACGGCTATGGTCCCGTCATGTG-ATCGC--CAG--A--GC-TGAGCACT-CG--GTCGGGCGCGACTATCCCT-ACTATCACCACGGT-CAAACTACGCCGA--AATTTACGC-CGAGTCAACTGCGTGACAACAAAAGGA--TT-GCTCCGCTGTAC-TCCCGAGCCGATTTACAAAACGGTGGGTTGCTACTTGCAGAGGGAAAGGA-----ATTGGTGTAGTGGCCGGAACTAGA-TTA-ACACTAGAGGT----G-GAAG-GGGT--ATCAATGAGGAG-GCCG-CGTTGCGGGACTGT--GCTCGGATAGATGGGTCGAAGGCCCCAGC-AC-GCGG-TCGGCCGTCG--AGAATC
>SRR8052399
GC-TGCCACTCCC--GTAGGAGTATACTCCGCAGCCACAGTTCATCGACTTAACCGGGAACAGCCAACACATGTTAGGTTATTGGGGCTC-GGTGCCCTTCCGCCG-A-CGAGCACTCTATCCCTCCAAAGATGTAGTTTGCTCAGAGGGCC--CGGCGC-AAGAACAACAATG-TTGCTCTCAA-AGTTCCGAGCCAACGTTCCCGT-TTGGGGTTCGG-CACCGCGA-TCGTTTATTATACCC-ACGCGGCACACATCCTTACCGTCCGTTGTTG-CGCC--CTCAATCTAAGCCTC---TTAATGAACGTAGTCTCCAAGATATCCAGACCTGATATCTAC-----TGTGCA-GACGGCTATGGTCCCGTCATGTGGATCGCGTTAG--A-TGCTTGAGCACT-CG--GTCGGGCGCGACTATCCCTCACTATCACCAC-GT-CAAACTACGCCGAT-AATTTACGCGCGAGTCAACTGCGTGACAACAAAAGGAC-TT-GCTCCGCTGTACTTCC--AGCCGATTTACAAAACGGTGGGTTGCTACT-GCACAGGGAAAGTACTGCGATTGGTGTAG-GGCCGGAACTAGACTTAGACACTAGAGGT----GCGAAG-GGGTAAATCAATGAGGAG-GCCGAC-TTGCGGGACTGTCTGCTCGTATAGATGGGTCGAAGGCCCCAGCCACGGCGGATCGGCCGTCGTT-GAATC
>SRR8052398
GCTTGCCACTCCCTAGTAGGAGTATACTCCGCAGCCACAGTTCATCGACTTAACCGGGAACAGCCAACACATGTTAGGTTATTGG-GCTCTGGTGCCCTTCCGCCGGAGCGAGC-CTCTATCCCTCCAAAGATGTAGTTTGCTCAGAGGGCCCCCGGCGCCAAGAACAACAATGATTGCTCTCAATAGTTCCGAGCCAACGTTCCCGT--TGGGGTTTGGTCACCGCGATTCGTTTATTATACCC-ACGCGGCACACATCCTTACCGTCCGT-GTTG-CGCC--CTCAATCTAAGCCTCAAATTAATGAACGTAGTCTCCAAGATATCCAGACCTGATATCTAC-----TGTGCATGACGGCTATGGTCCCGTCATGTGGATCGCGTTA-ATAATGCTTGAGCACT-CG-GGTCGGGCGCGACTATCCCTCACTATCACCAC-GT-CAAACTACGCCGATTAATTTACGCGCGAGTCAACTGCGTGACAACAAAAGGAC-TTTGCTCCGCTGTACTTCCCGAGCCGATTTACAA-ACGGTGGGTTGCTACTTGCAGAGGGAAAGTACTATGATTGTTGTAG-GGCCGGAACTAGACTTAGACACTAGAGGTTATGGCGAAGGGGGTAAATCAATGAGGAGCGCCGACGTTGCGGGACTGT--GCTCGTATAGATGGGTCGAAGGCCCCAGCCACGGCGGATCGGCCGTCGTTAGAATC
>SRR8052397
GC-TGCCGCTCCC-AGTAGGAGTATACTCCGCAGCCATAGTTCATCGACTTAACCGGGAACAGCCAACACATGTTAGGTTATTGGGGCTCTGGTGCCCTTCCGCCGGA-CGAGCACTCTATCCCTCCAAAGATGTAGTTTGCTCAGAGGGCCCCCGGCGCCCAGAACAACAATGATTGCTCTCAA-AGTTCCGAGCCAACGTTCCCGTCTTGGGGCTTGGTGTCCGCGATTCGTTTATTATACCCTACGCGGCACACATCCTTACCGTCCGCTGTTGACGCCTTCTCAATCTAGTCCTCAAATTAGTGAACGTAGTC--CAAGATAT-CAGACCTGATATCTAC----ATGTGCATGACGGCTATGGTCCCGTCATGTGGATCGCGTTAGAT-ATGCTTGAGCACTGCG-GGTCGGGCGCGACTATCCCTCAGTATCACCACGGTCCAAATTACGCCGATTAATTTGCGC-CGAGTCAACTGCGTGACAACAAAAGGATATTTGCTCCGCTGTACTTCTCGGGCCGATTTACAAAACGGTGGGTTGCTACTGGCAGAGGGAAAGTACTATGATTGGTGTAG-GGCCGGAACTAGACTTAGACACTAAAGGTTATGGCGAGGGGGGTAAATCAATGAGGAG-GCCAACGTTGCGGGACTGTCTGCTCGTATAGATGGGTCGAAGGCCCCAG--ACGGCGG--CGGCCGTCGTT-GAATC
>SRR8052396
GC-TGCCGCTCCC-AGTAG--GTATACTCCGCAGCCATAGTTC-TCGACTTAACCGGGAACAGCCAACACATGTTAGGTTATTGGGGCTCTGGTGCCCTTCCGCCGGAGCGAGCACTCTATCCCTCCAAAGATGTAGTTTGCTCAGAGGGCCCCCGGCGCCCAGAACAACAATGATTGCTCTCAATAGTTCCG-GCCAACGTTCCCG--TTGGGGCTTGGTG-CCGCGATTCGTTTATTATACCCTA-GCGGCACACGTCCTTACCGTCCGCTGTT--CGCCTTCTCAATCTAGGCCTCAAATTAG-GAACGTAGTCT-CAAGATATCCAGACCTGATAT-TAC-----TGTGCA-GACGGCTATGGTCCCGTCATGTGGATCGCGTTAGAT--TGCTTGAGCACTGCA--GTCGGGCGCGACTATC-CTCACTATCACCACGGTCCAAATTACGCCGA--AATTTGCGC-CGAGTCAACTGCGTGACAACAAAAGGATATT-GCTCCGCTGTAC-TCTCGGGCCGATTTACAAAACGGTGGGTTGCTACTGGCAGAGGGAAAGTACTATGATTGGTGTAGTGGCCGGAACTAGACTTAGACACTAAAGGTTATGGCGAGGGGGGTAAATCAATGAGGAG-GCC--C-TTGCGGGACTGT--GCTCGTATAGATGGGTCGAAGGCCCCAGCCACGGCGGG-CGGCCGTCGTTAGAATC
>SRR8052395
GCTTGCCACTCCC--GTAGGAGTATACTCCGCAGCCACAGTTCACCGACTTAACCGGGAACAGCCAACACATGTTAGGTTATTGGGGCTCTGGTGCCCTTCCGCCGGAGCGAGCACTCTATCCCTACAAAGATGTAGTTTGCTCAGAGGGCCCCCAGCGCCAAGAACAACAATGATTGCTCTCAATAGTTCCG-GCCAACGTTCCCGTCTTGGGGTTTGGTGACCGCGATTCGTTTATTATACCCTACGCGGCACACATCCTTACCGTCCGCTGTTGACGCC-TCTCAATCTAAG-CTCAAATTAATGAACGTAGTCTCCAAGATATCCAGACCTGATATCTAC----ATGTGCATGACGGCTATGGTCCCGTCATGTGGATCGCGTTAGATA-TGCTTGAGCACTGCG--GTCGGGCGCGACTTTCCCTCACTATCATCACGGTCCAAACTACGCCGA--AATTTACGCGCGAGGCAACTGCATGACAACAAAAGGACATTTGCTCCGCTGTACTTCCCGGGCCGATTTACAAAACGGTGGGTTGCTACTTGCAGAGGGAAAGTACTATGATTGGTGTAGTGGCCGGAACTAGACTTAGACACTAAAGGTT-TGGCGAAGGGGGTAAATCAATGAGGAGCGCCGACGTTGCGGGACTGT--ACTCGTATAGATG-----------------ACGGCGG-TCGACCGTCGTTAGAATC
>SRR8052394
GCTTGCCACTCCCTAGTAGGAGTATACTCCGCAGCCACAGTTCATCGACTTAACCGGGAACAGCCAACACATGTTAGGTTATTGGGGCTCTGGTGCCCTTCCGCCGGAGCGAGCACTCTATCCCTCCAAAGATGTAGTTTGCTCAGAGGGCCCCCGGCGCCAAGAACAACAATGATTGCTCTCAATAGTTCCGGGCCAACGTTCCCGTCTTGGGGTTTGGTCACCGCGATTCGTTTATTATACCCTACGCGGCACACATCCTTACCGTCCGTTGTTGACGCCTTCTCAATCT-AGCCTCAAATTAATGAACGTAGTCTCCAAGATATCCAGACCTGATATCTAC-----TGTGCA-GACGGCTATGGTCCCGTCATCTGGATCGCGTTAGA-AATGCTTGAGCACTACG-GATCGGGCGAGACTATCCCTCACTATCACTACGGTCCAAACTACGCCGATTAATTTACGCGCGAGTCAACTGCGTGACAACAGAAGGACATTTGCTCCGCTGTATTTCCCGAGCCGATTTACAAAACGGTGGGTTGCTACTTGCAGAGGGAAAGTAC-GCGATTGGTGGAGTGGCCGGAACTAGACTTAGACACTAGAGGTTAT-GCGAAGGGGGTAAATCAATGAGGAA-GCCGAC-TTGCGGGACTGTCTGTTCGTATAGATGGGTCGAAGGCCCCAGCCACGGCGGATCGGCCGTCGTTAGAATC
>SRR8052393
GCTTGCCACTCCC-AGTAGGAGTATACTCCGCAGCCACAGTTCACCGACTTAACCGGGAACAGCCAACACATGTTAGGTTATTGGGGCTCTGGTGCCCTTCCGCCGGAGCGAGCACTCTATCCCTACAAAGATGTAGTTTGCTCAGAGGGCCCCCAGCGCCAAGAACAACAATGATTGCTCTCAATAGTTCCGAGCCAACGTTCCCGTCTTGGGGTTTGGTGACCGCGATTCGTTTATTATACCC-A-GCGGCACACATCCTTACCGTCCGCTGTTGACGCCTTCTCAATCTAAGCCTCAAATTAATGAACGTAGTCTCCAAGATATCCAGACCTGATATCTAC----ATGTGCATGACGGCTATGGTCCCGTCATGTGGATCGCGTTAGATAATGCTTGAGCACT-CG-GGTCGGGCGCGACTTTCCCTCACTATCATCACGGTCCAAACTACGCCGAT-AATTTACGCGCGAGGCAACTGCATGACAACAAAAGGAC-TTTGCTCCGCTGTACTTCCCGGGCCGATTTACAAAACGGTGGGTTGCTACTTGCAGAGGGAAAGTACTATGATTGGTGTAGTGGCCGGAACTAGACTTAGACACTAAAGGTTATGGCGAAG-GGGTAAATCAATGAGGAG-GCCGACGTTGCGGGACTGTCTACTCGTATAGATG-----------------ACGGCGGATCGACCGTCGTTAGAATC
>SRR8052392
GCTTGCCACTCCCTAGTAGGAGTATACTCCGCAGCCACAGTTCACCGACTTAACCGGGAACAGCCAACACATGTTAGGTTATTGG-GCTCTGGTGCCCTTCCGCCGGAGCGAGCACTCTATCCCTACAAAGATGTAGTTTGCTCAGAGGGCCCCCGGCGCCAAGAACAACAATGATTGCTCTCAATAGTTCCGAGCCAACGTTCCCGTCTTGGGGTTTGGTGACCGCGATTCGTTTATTATACCCTACGCGGCACACATCCTTACCGTCCGCTGTTGACGCCTTCTCAATCTAAGCCTCAAATTAATGAACGTAGTCTCCAAGATATCCAGACCTGATATCTAC----ATGTGCA-GACGGCTATGGTCCCGTCATGTGGATCGCGTTAG---ATGCTTGAGCACTGCG-GGTCGGGCGCGACTTTCCCTCACTATCACCACGGTCCAAACTACGCCGAT-AATTTACGCGCGAGGCAACTGCATGACAACAAAAGGACATTTGCTCCGCTGTACTTCCCGGGCCGATTTACAAAACGGTGGGTTGCTACT-GCAGAGGGAAAGTACTATGATTGGTGTAG-GGCCGGAACTAGACTTAGACACTAAAGGT---GGCGAAGGGGGTAAATCAATGAGGAGCGCCGACGTTGCGGGACTGTCTACTCGTATAGATGGGTCGAAGGCCCCAGCCACGGCGGATCGACCGTCGTTAGAATC
>SRR8052391
GC-TGCCACTCCC-AGTAGGAGTATACTCCGCAGCCACAGTTCACCGACTTAACCGGGAACAGCCAACACATGTTAGGTTATTGGGGCTCTGGTGCCCTTCCGCCGGAGCGAGCACTCTATCCCTACAAAGATGTAGTTTGCTCAGAGGGCCCCCGGCGC-AAGAACAACAATG-TTGCTCTCAA-AGTTCCGAGCCAACGTTCCCGTCTTGGGGTTTGG-GACCGCGATTCGTTTATTATACCCTACGCGGCACACATCCTTACCGTCCGC-GTTGACGCCTTCTCAATCTAAGCCTCAAATTAATGAACGTAGTCTCCAAGATATCCAGACCTGATATCTAC----ATGTGCA-GACGGCTATGGTCCCGTCATGTGGATCGCGTTAGATA-TGCTTGAGCACTGCG--GTCGGGCGCGACTTTCCCTCACTATCACCACGGTCCAAACTACGCCGAT-AATTTACGC-CGAGGCAACTGCATGACAACAAAAGGACATTTGCTCCGCTGTACTTCCCGGGCCGATTTACAAAACGGTAGGTTGCTACTTGCAGAGGGAAAGTAC-ATGATTGGTGTAGTGGCCGGAACTAGACTTAGACACTAAAGGTTATGGCGAAG-GGGTAAATCAATGAGGAGCGCCG-C-TTGCGGGACTGT--ACTCGTATAGATGGGTCGAAGGCCCCAG--ACGGCGGATCGACCGTCG---GAATC
>SRR8052390
GC-TGCCACTCCCTAGTAGGAGTATACTCCGCAGCCACAGTTCATCGACTTAACCGGGAACAGCCAACACATGTTAGGTTATTGGGGCTCTGGTGCCCTTCCGCCGGAGCGAGCACTCTATCCCTCCAAAGATGTAGTTTGCTCAGAGGGCCCCCGGCGCCAAGAACAACAATGATTGCTCTCAATAGTTCCGAGCCAACGTTCCCGT-CTGGGGTTTGGTCACCGCGATTCGTTGATTATACCC-A-GCGGCACACATCCTTACCGTCCGTTGTTGACGCCTTCTTAATCTAAGCCTCAAATTAATGAACGTAGTCTCCAAGATATCCAGACCTGATATCTAC----ATGTGCA-GACGGCTGTGGTCCCGTCATGTGGATTACGTTAGA--ATGCTTGAGCACTACGGGGTCGGGCGCGACTATCCCTCACTATCACCACGGTCCAAACTACGCAGATTAATTTACGC-CGAGTCAACTGCGTGACAACAGAAGGACATTTGCTCCGCTGTATTTCCCGAGCCGATTTACATAACGGTGGGTTGATACTTGCAGAGGGAAAGTAC-GCGATTAGTGTAGTGGCCGGAACTAGTCTTAGACACTAGAGGTTATGGTGAAGGGGGTAAATCAATGAGGAA-GCCGACGTTGCGGGACTGTCTGCTCGTATACATGGGTCGAAGGCCCCAGCCACGGCGGATCGGCCGTCGTT-GAATC
>SRR8052389
-CTTGCCACTCCCGAGTAGGAGTATACTC-GCAGCCACAGTACTTCGACTTAACCGGGAACAGCTGACACATGTTAGGTTATTGGAGCTCTGGTGCCCTTTCGCCGGGGCGAGCACTCTATCCCTCCAAAGATGTAGTTTGCTCAGAGGGCCCCCGGCGCCCAGAACAACAATGATTGCTCTCAATAGTCCCGAGCCAACGTTCCCGTCTTAGGGTTTGGTGTCCGCGATTCGTTTAGTCTGCCCTGCGCGGCACACATCCTTACCGTCAGCTGTTGGCGCCTTCTCAATCTAAGCCTCAAATCAGTGAACGTAGTTTCCAAGATATCCAGACCTGATATCTAC-----T-TGCATGAAGGCTATGGTACCGTCATGTGGATCGCGTTCGATAATGCTTGAGCACTGCGGGGTCAGGCGCGACTATCCCTCACTATCACCACGGTCCACTTTACGCCGATTAATTTACGCTCG-G-CAACTGCGTGACAACAAAAGTACATTTGCCCCGCTGTACTTCTC--GCCGATTTACAAAACGGCGGGTTGCTACTTGCAGAGGGAAAGTACTA-GATTGGTGTAGTGGCCGTAACTAGACTTAGACACTGAAGGTTATGGCGAAAGGGGTAAATCAATGAGGAGCGCCGACGTTGAGGGACTGTCTGCTCGTATAGATGGGTCGAAGGCCCCAGCCACGGCGGATTGGCCGTCGTTAGACTC
>SRR8052388
GCTTGCCACTCCCGAGTAGGAGTATACTCCGCAGCCACAGTTCATCGACTTAACCGGGAACAGCCAACACATGTTAGATTTATGGAACTCTGGTGCCCTTCCGCCGGGGCGAGCACTCTATCCCTCCAATGATATAGTTTGCTCAGAGGGCCCCCGGCGCCCAGAAAAACAATGATTGCTCTCAATAGTTCCGAGCCAACGTTCCCGTCTCAGGGTTTGATGTCCGCAATCCGTTTAGTATGCCCTACGCGGCACACATCCTCACCGTCAGCTGTTGACGTCTTCTTAATTTAAGCCTCAAATTAGTGAATGTAGTCTCCAAGATATCCAGACCTGATATCTACCAAAGAATGCACGACGTCTATGGTACCGTCTTGTGGGTCTCGCTAGATAATGCTTGAGCACCGCGGGGTCGGGCGCGACTATACCTCACTATCACCACGGTCCACATTACGCCGATTAATTTACGCGCGA--CAAC-GTGTGACAACAAAAGGACATTTGCTCCGCTGTACCTCTCGGGCCGATTTACAAAACGGTGGGTTGCTACTTGCAGAGGGAAAGTACT--GATTGGTGTAGTGAGCGGAACTAGACTTAGACACTAAGGGTTATGGCGTAGGAGGTAAATCAATGAGGAGCGCCGACGTTGCGGGACTGTCTGCTCGTATAGATGGGTCGAAGGCCCCAGCCACGGCGGATCGGCCGTCGTTAGAATC
>SRR8052387
GCTTGCCACTCCCGAGTAGGAGTATACTC-GCAGCCACAGTTCATCGACTTAACCGGGAACAGCCAACACATGTTAGGTTATTGGAGCCTTGGTACCATTCCCCCGGGGCGAGCACTCTATTCCTCCAAAGATGTAGTTTGCTCAGAGGGCCCCCGGCGTCCAGAACAACAATGATTGCTCTCAATAGTTCCGAGCCAACGTTCCCGTCTTAGGGTTTGGTGTCCGCGATTCGTT-AGTATGCCCTACGCGGCACACATCCTTACCGTCAGCTGTTGACGCCTTCTCAATCTAAGCCTC---TTAGTGAACGTAGTCTCCAAGATATCCAGACCTGATATCCACCAAAGTGTGCATGAAGGCTATGGTACCGTCATGTGGATCGCGTTAGATAATGCTTGAGCACTGCGGGGTCGGGCGCGACTATCCCTCACTATCACCACGGTCCACATTACGCCGATTATTTTACGTGCG---CAACTGCGTGACAACAAAAGGACATTTGTTCCGCTGTACTTCTCGGGCCGATTTACAAAACGGTGGGTTGCTCCTTGCAGAGGGAAAGTACTATGATTGGTGTAGTGGCCGGAACTAGACTTAGTCACTAAGGATTATGGCGAAGGGGGGAAATCAATGAGGAGCGCCGACTTTGCGGGACTGTCCGCTCGTATAGATGGGTCGAAGGCCCCAGCCACGGCGGATCGGCCGTCGTTAGAATC
>SRR8052386
GCTTGCCACTCCCGAGTAGGAGTATACTC-GCACCCACAGTACATCGACTTAACCGGGAACAGCCAACACATGTTGGGTTATTGGAGCTCTGGCGCCCTTCCGCCGGGGCGAGCACTCTATCCTTCCAAAGATGTAGTTTGCTCAGAGGGCCCCCGGCGCCCAGAACAACAATGATTGCTCTCAATAGTTCCGAGCCAACGTTCCCGTCTTAGGGTTTGGTGTCCGCGATTCGTTTAGTATGCCCTGCGCGGCACACATCCTTACCGTCAGCTGTTGGCGCCTTCTCAATCTAAGCCTCAAATTAGTGAACGTAGTTTCCAAGATATCCAGACCTGATATCTACCAAAGAATGCATGAAGGCTATGGTACCGTCATGCGGATCGCGTTCGATAATGCTTGAGCACTGCGGGGCCGGGCGCGACTATCCCTCACTATCACCACGGTCCACATTACGCCGATTAATTTACGCGCG---CAACTGCGTGACAACAAAAGGACATTTGCTCCGCTGTACTTCTCGGACCGATTTACAAATCGGTGGGTTACTACTTGCAGGGGGAAAGTGCTATGATTGGTATAGTGGCCGGAACTAGACTTGGACACTGAGAGTTGTGGCGAAAGGGGTAAATCAATGAGGAGCGCCGACGTTGAGGGACTGTCTGCTCGTATAGATA---------------GTACGGCGGATCGGCCGTCGTTAGACTC
>SRR8052385
GCTTGCCACTCCCGAGTAGGAGTATACTC-GCAGCCACAGTTCATCGACTTAACCGGGAACAGCCAACACATGTTAGGTTATTGGAGCTCTGGTGCCCTTCCGCCGG-GCGAGTACTTCATCCCGCCAAAGATGTAGTTTGCTCAGGGGGCCCCCGGCGCCCAGAACAACAATGATTGCTCTCAATAGTTCCGAGCCAAAGTTCCCGTCTTAGGGTTTGGTGTCCGCGATTCGTTTAGTATGCCCTACGCGGCACACATCCTTACCGTCAGCTGTTGACGCCTTCTCAATCTAAGCCTCAAAT-AGTGAACGTAGTCTTCAAGATATCCAGACCTGATATCTACCAAAGAATGCATGAAGGCTATGGTACCGTCATGTGGATCGCGCTAGATAATGCTTGAGCACTGCGGGGTCGGGCGCGACTATCCCTCACTATCACCACGGTCCACATTACGCCGATTAATTTACGCGCG---CAAC-GCGTGGCAACAAAAGGACATTTGCTCCGCTGTACTTCTCGGGTCGATTTACAAAACGGTGGGTTGCTACTTGCAGAGGGAAAGTACTATGATTGGTGTAGTGGCTGGAACTAGACTTAGACATTAAAGGTTATGACGAAGGGGGTAAATCAATGAGGAGCGCCGACGTTGCGGGACTGTCTGCTCGTATAGATGGGTCGAAGGCCCCAGCCACGGCTGATCGGCCGTCGTTA-AATC
>SRR8052384
GCTTGCCACTCCCGATTAGGAGTATACTC-GCAGCCACAGTTCATCGACTTAACCGGGAACAGCCAACACATGTTAGGTT--TGGAGCCCTGGTACCATTCCCCCGG-GCGAGCACTCTATTCCTCCAAAGATGTAGTTTGCTCAGAGGGCCCCCGGCGTCCAGAACAACAATGATTGCTCTCAATAGTTCCGAGCCAACGTTCCCGTCTTAGGGTTTGGTGTCCGCGATTCGTTTAGTATGCCCTACGCGGCACACATCCTTACCGTCAGCTGTTGACGCCTTCTCAATCTAAGCCTCAAATTAGTGAACGTAGTCTCCAAGATATCCAGACCTGATATCCACCAAAGAA----TGAAGGCTATGGTACCGTCATGTAGATCGCGTTAGATAATGCTTGAGCACTGCGGGGTCGGGCGCGACTATCCCTCACTATCACCACGGTCCACATTACGCCGATTAATTTACGTGCG---CAACTGCGTGACAACAAAAGGACATTTGCTCCGCTGTACTTCTCGGGCCGATTTACAAAACGGTGGGTTGCTCCTTGCAGAGGGAAAGTACT--GATTGGTGTAGTGGCCGGAACTAGACTTAGACACTAAGGATTATGGCGAAGGGGGGAAATCAATGAGGAGCGCCGACTTTGCGGGACTGTCCGCTCGTATAGATGGGTCGAAGGCCCCAGCCACGGCGGATCGGCCGTCGTTAGAATC
>SRR8052383
G-TTGCCACTCCCGAGTAGGAGTATACTC-GCAGCCACAGTTCATCGACTTAACCGGGAACAGCCAACACATGTTAGGTTATTGGAGCCTTGGTACCATTCCCCCGGGGCGAGCACTCTATTCCTCCAAAGATGTAGTTTGCTCAGAGGGCCCCCGGCGTCCAGAACAACAATGATTGCTCTCAATAGTTCCGAGCCAACGTTCCCGTCTTAGGGTTTGGTGTCCGCGATTCGTTTAGTATGCCCTACGCGGCACACATCCTTACCGTCAGCTGTTGACGCCTTCTCAATCTAAGCCTCAAATTAGTGAACGTAGTCTCCAAGATATCCAGACCTGATATCCACCAAAGTGTGCATGAAGGCTATGGTACCGTCATGTGGATCGCGTTAGATAATGCTTGAGCACTGCGGGGTCGGGCGCGACTATCCCTCACTATCACCACGGTCCACATTACGCCGATTATTTTACGTGCG---CAACTGCGTGACAACAAAAGGACATTTGCTCCGCTGTACTTCTCGGGCCGATTTACAAAACGGTGGGTTGCTCCTTGCAGAGGGAAAGTACT--GATTGGTGTAGTGGCCGGAACTAGACTTAGTCACTAAGGATTATGGCGAAGGGGGGAAATCAATGAGGAGCGCCGACTTTGCGGGACTGTCCGCTCGTATAGATGGGTCGAAGGCCCCAGCCACGGCGGATCGGCCGTCGTTAGAATC
>SRR8052382
G-TTGCCACTCCCGAGTAGGAGTATACTC-GCAGCCACAGTTCATCGACTTAACCGAGAACAGCCAACACATGTTAGGTTATTGGAGCTCTGGTGCCCTTCCGCCGGGGCGAGTGCTTCATCCCGCCAAAGATGTAGTTTGCTCAGGGGGCCCCCGGCGCCCAGAACAACAATGATTGCTCTCAATAGTTCCGAGCCAAAGTTCCCGTCTTAGGGTTTGGTGTCCGCGATTCGTTTAGTATGCCCTACGCGGCACACATCCTTACCGTCAGCTGTTGACGCCTTCTCAATCTAAGCCTCAAATTAGTGAACGTAGTCTTCAAGATATCCAGAC-TGATATCTACCAAAGAATGCATGAAGGCTATGGTACCGTCATGTGGATCGCGCTAGATAATGCTTGAGCACTGCGGGGTCGGGCGCGACTATCCCTCACTATCACCACGGTCCACATTACGCCGATTAATTTACGCGCG---CAACTGCGTGGCAACAAAAGGACATTTGCTCCGCTGTACTTCTCGGGTCGATTTACAAAACGGTGGGTTGCTACTTGCAGAGGGAAAGTACTATGATTGGTGTAGTGGCTGGAACTAGACTTAGACATTAAAGGTTATGACGAAGGGGGTAAATCAATGAGGAGCGCCGACGTTGCGGGACTGTCTGCTCGTATAGATGGGTCGAAGGCCCCAGCCACGGCTGATCGGCCGTCGTTAGAATC
>SRR8052381
GCTTACCACTCCCGAGTAGGAGTATACTC-GCAGCCACAGTACATCGACTTAACCGGGAACAGCTAACACATGTTAGGTT--TGGAGATCTGGTGCCCTTCCGCCGGGGCGAGCACTCTATCCCTCCAAAGATGTAGTTTGCTCGGAGGGCCCCCGGCGCCCAGAACAACAATAATTGCTCTCAATAGTTCCGAGCCAACGTTCCCGTCTTAGGGTTTGGTGTCCGCGATTCGTTTAGTATGCCTTGCGCGGCACACATCCTTACCGTCAGCTGTGGGCGCCTTCTCACTCTAAGCCTCAAATTAGAGAACGTAGTTTCCAAGATATCCAGACCTGATATCTACCAAAG--TGCATGGAGGCTATGGTACCGTCATGTGGATCGCGTTCGATAATGCTTGAGCACTGCGGGGTCGGGCGCGACTATCCCTCACTATCACCCCGGTCCACATTACGCCGATTAATTTACGCTCGA--CAACTGCGTGACAACAAATGGACATTTGCTCCGCTGTACTTCTCAGGCCGATTTACAAAATGGCGGGTTGCTACTTGCAGAGGGAAAGTACT--GATTGGTGTAGTGGCCGGAACTAGACTTAGACACTGAGG-TTATGGCGAAAGGGGTAAATCAATGAATAGCGCCGACGTTGAGGGACTGTCTGCTCGTATAGATGAA-GA------------ACGGCGGATTGGCCGTCGTTAGACTC
>SRR8052380
GCTTGCCACTCCCTAGTAGGAGTATACTCCGCAGCCACAGTTCACCGACTTAACCGGGAACAGCCAACACATGTTAGGTTATTGGGGCTCTGGTGCCCTTCCGCCGGAGCGAGCACTCTATCCCTACAAAGATGTAGTTTGCTCAAAGGGCCCCCGGCGCCAAGAACAACAATGATTGCTCTCAAAAGTTCCGAGCCAACGTTCCCGTCTTGGGGTTTGGTGACCGCGATTCGTTTATTATACCCTACGCGGCACACATCCTTACCGTCCGCTGTTGACGCCTTCTCAATCTAAGCCTCAAATTAATGAACGTAGTCTCCAAGATATCCAGACCTGATATCTACCAAAGTGTGCATGACGGCTATGGTCCCGTCATGTGGATCGCGTTAGATAATGCTTGAGCACTGCGGGGTCGGGCGCGACTATCCCTCACTATCACCACGGTCCAAACTACGCCGATTAATTTACGCGAG---CAACTGCGTGACAACAAAAGGACATTTGCTCCGCTGTACTTCCCGGGCCGATTTACAAAACGGTGGGTTGCTACTTGCAGAGGGAAAGTACTATGATTGGTGTAGTGGCCGGAACTAGACTTAGACACTAAAGGTTATGGCGAAGGGGGTAAATCAATGAGGAGCGCCGACGTTGCGGGACTGTCTGCTCGTATAGATGGGTCGAAGGCCCCAGCCACGGCGGATCGACCGTCGTTAGAATC
>SRR8052379
GCTTGCCACTCCCGAGTAGGAGTATACTC-GCAGCCACAGATCATCAACTTAACCGGGGACAGCCAACACATGTTAGGTTATTGGAGCTCTGGTGCCCTTCCGCCGGGGCGAGCACTCTATCCCTCCAAAGGTGTAGTTTGCTCAGAGGGCCCCCGGCGCCCAGAACAACAATGATTGCTCTCAATAGTTCCGAGCCAACGTTCTCGTCTTAGGGTTTGGTGTCCGCGATTCGTTTAGTATGCCCTGCGCGGCACACATTCTTAC-GTCAGCTGTTGACGCCTTCTCAATCTAAGCCCCAAACTAGTGAACGTAGTTTCCAAGATATCCAGACCTGATATCTACCAAAGA-TGCATGAAGGCTATGGTACCGTCATGTGGATCGCGTTCGATAATGCTTGAGCACTGCGGGGTCGGGCGCGACTATCCCTCACTATCACCACGGTCCACATTACGCCGATTAATTTACGCGCG---CAACTGCGTGACAACAAAAGGACATTTGCTCCGCTGTACTTCTCGGGCCGATTTACAAAACGGTGGGTTGCTACTTGCAGAGGGAAAGTACTATGATTGGTGTAGTGGCCGGAACTAGACTTAGACACTAAGGGTTATGGCGAAAGGGGTAAATCAATGAGGAGCGCCGACGTTGCGGGACTGTCTGCTCGTATAGATGGGTCGAAGGCCCCAGCCACGGCGGATCGGCCGTCGTTAGACTC
>SRR8052378
GCTTGCCACTCCCGAGTAGGAGTATACTC-GCAGCTACAGTACATCGACTTAACCGGGAACAGCTAACACATGTTAGGTTATTGGAGCTCTGGTGCCCTTCCGCCGGGGCGAGCACCCTATCCCTCCAAAGATGTAGTTTGCTCAGAGGGCCCCCGGCGCCCAGAACAACAATGATTGCTCTCAATAGTTCCGAGCCAACGTTCCCGTCTTAGGGTTTGGTGTCCGCGATTCGTTTAGTATGCCCTGCGCGGCACACATCCTTACCGTCAGCTGTTGGCGCCTTCTCAATCTAAGCCTCAAATTAGTGAACGTAGTTTCCAAGATATCCAGACCTGATATCTAC-----T----ATGAAGGCTATGGTACCGTCATGTGGATCGCGTTCGATAATGCTTGAGCACTGCGGGGTCGGGCGCGACTATCCCTCACTATCACCACGGTCCACATTACGCCGATTAATTTACGCGCG--TCAACTGCGTGACAACAAAAGGACATTTACTCCGCTGTACTTCTCGGGCCGATTTACAAAACGGTGGGTTGCTACTTGCAGAGGGAAAGTACTATGATTGGTGTAGTGGCCGGAACTAGACTTAGACACTGAGGGTTATGGCGAAAGGGGTAAATCAATGAGGAGCGCCGACGTTGAGGGACTGTCTGCTCGTATAGATGGGTCGAAGGCCCCAGCCACGGCGGATCGGCCGTCGTTAGACTC
>SRR8052377
GCTTGCCACTCCCGAGTAGGAGTATACTC-GCAGCCACAGTTCATCGACTTAACCGGGAACAGCCAACATATGTTAGGTTATTGGAGCTCTGGTACCATTCCGCCGGGGCGAGCACTCTATCCCTCCAAAGATGTAGTTTGCTCAGAGGGCCCCCGGCGCCCAGAACAACAATGATTACTCTCAATAGTTCCGAGCCAACGTTCCCGTCTTAGGGTTTGGTGTCCGCGATTCGTTTAGTATGCCCTACGCGGCACACATCCTTACCGTCAGCTGTTGACGCCTTCTCAATCTAAGCCTCAAATTAGTGAACGTAGTCTCCAAGATATCCAGACCTGATATCCACCAAAGAATGCATGAAGGCTATGGTACCGTCATGTGGATCGCGTTAGATAATGCTTGAGCACTGCGGGGTCGGGCGCGACTATCCCTCACTATCACCACGGTCCACATTACGCCGATTAATTTACGTGCG---CAACTGCGTGACAACAAAAGGACATTTGCTCCGCTGTACTTCTCGGGCCGATTTACAAAACGGTGGGTTGCTACTTGCAGAGGGAAAGTACTATGATTGGTGTAGTGGCCGGAACTAGACTTAGACACTAAGGATTATGGCGAAGGGGGGAAATCAATGAGGAGCGCCGACTTTGCGGGACTGTCCGCTCGTATAGATGGGTCGAAGGCCCCAGCCACGGCGGATCGGCCGTCGTTAGAATC
>SRR8052376
G-TTGCCACTCCCGAGTAGGAGTATACTC-GCAGCCACAGTTCATCGACTTAACCGGGAACAGCCAACACATGTTAGGTTATTGGAGCTCTGGTGCCCTTCCGCCGGGGCGAGCACTCTATCCCTCCAAAGATGTAGTTTGCTCAGAGGGCCCCCGGCGCCCAGAACAACAATGATTGCTTTCAATAGTTCCGAGCCAACGTTCCCGTCTTAGGGTTTGGTGTCCGTGATTCGTTTAGTATGCCCTACGCGGCACACATCCTTACCGTCAGCTGTTGACGCCTTCTCAATCTAAGCCTCAAATTAGTGAACGTAGGCTCCAAGATATCCAGACCTGATATCTACCAAAG--TGCATGAAGGCTATGTTACCGTCATGTGGATCGCGCTAGATAATGCTTGAGCACTGCGGGGTCGGGCACGACTATCCCTCACTATCACCACGGTCCACATTACGCCGGTTAATTTACGCGCG---CAACTGCGTGACAACAAAAGGACATTTGCTCCGCTGTACTTCTCGGGCCG-TTTACAAAACGGTGGGTTGCTACTTG-AGAGGGAAAG-ACTATGATTGGTGTAGCGGCCGGAACTAGACTTAGACACTAAGGGTTATGGCGAAGGGGGTAAATCAATGAGGAGCGCCGACGTTGCGGGACTGTTTGCTCGTATAGATGGGTCGTAGGCCCCAGCCACGGCGGATCGGCCGTCGTTAGCATC
>SRR8052375
GCTTGCCACTCCCTAGTAGGAGTATACTCCGCAGCCACAGTTCATCGACTTAACCGGGAACAGCCAACACATGTTAGGTTATTGGGGCTCTGGTGCTCTTCCGCCAGAGCGAGCACTCTATCCCTCCAAAGATGTAGTTTGCTCAGAGGGCCCCCGGCGCCAAGAACAACAATGATTGCTCTCAATAGTTCCGAGCCAACGTTCCCGTCTTGGGGTTTGGTCACCGCGATTCGTTTATTATACCCTACGCGGCACACATCCTTACCGTCCGTTGTTGACGCCTTCTCAATCTAAGCCTCAAATTAATGAACGTAGTCTCCAAGATATCCAGACCTGATATCTACCAAAGAATGCATGACGGCTAGGGTCCCGTCATGTGGATCGCGTTAGATAATGCTTGAGCACTACGGGGTCGGGCGCGACTATCCCTCACTATCACCACGGTCCAAACTACGCCGATTAATTTACGCGCG---CAACTGCGCGACAACAGAAGGACATTTGCTCCGTTGTATTTCCCGAGCCGATTTACAAAACGGTGGGTTGCTACTTGCAGAGGGAAAGTACTGCGATTGGTGTAGTGGCCGGAACTAGACTTAGACACTAGAGGTTATGGCGAAGGGGGTAAATCAATGAGGAACGCCGACGTTGCGGGACTGTCTGCTCGTATAGATGGGTCGAAGGCCCCAGCCACGGCGGATCGGCCATCGTTAGAATC
>SRR8052374
GCTTGCCACTCCCTAGTAGGAGTATACTCCGCAGCCACAGTTCATCGACTTAACCGGGAACAGCCAACACATGTTAGGTTATTGGGGCTCTGGTGCTCTTCCGCCAGAGCGAGCACTCTATCCCTCCAAAGATGTAGTTTGCTCAGAGGGCCCCCGGCGCCAAGAACAACAATGATTGCTCTCAATAGTTCCGAGCCAACGTTCCCGTCTTGGGGTTTGGTCACCGCGATTCGTTTATTATACCCTACGCGGCACACATCCTTACCGTCCGTTGTTGACGCCTTCTCAATCTAAGCCTCAAATTAATGAACGTAGTCTCCAAGATATCCAGACCTGATATCTACCAAAGAATGCATGACGGCTAGGGTCCCGTCATGTGGATCGCGTTAGATAATGCTTGAGCACTACGGGGTCGGGCGCGACTATCCCTCACTATTACCACGGTCCAAACTACGCCGATTAATTTACGCGCGA--CAACTGCGCGACAACAGAAGGACATTTGCTCCGTTGTATTTCCCGAGCCGATTTACAAAACGGTGGGTTGCTACTTGCAGAGGGAAAGTACTGCGATTGGTGTAGTGGCCGGAACTAGACTTAGACACTAGAGGTTATGGCGAAGGGGGTAAATCAATGAGGAACGCCGACGTTGCGGGACTGTCTGCTCGTATAGATGGGTCGAAGGCCCCAGCCACGGCGGATCGGCCATCGTTAGAATC
>SRR8052373
GCTTGCCACTCCCGAGTAGGAGTATACTCCGCAGCCACAGTTCATCGACTTAACCGGGAACAGCCAACACATGTTAGGTTATTGGGGCTCTGGTGCCCTTCCGCCGGAGCGAGCACTCTATCCCTCCAAAGATGTAGTTTGCTCAGAGGGCCCCCGGCACCCAGAACAACAATGATTGCTCTCAATAGTTCCGAGCCAACGTTCCCGTCTTGGAGTTTGGTGTCCGCGATTCGTTTATTATACCCTACGCGGCACACACCCTTACCGTCCGCTGTTGACGCCTTCTCAATCTAAGCCTCAAATTAGTGAACGTAGTCTCCAAGATATCCAGACCTGATATCTACCAAAGAATGCATGACGGCTATGGTCCCGTCATGTGGATCGCGTTAGATAATGCCTGAGCACTGCGGGGTCGTGCGCGACTATCCCTCACTATCACCACGGTCCAAATTACGCCGATTAATTTACGCGCG---CAACTGCGTGACAACAAAAGGACATTTGCTCCGCTGTACTTCTCGGGCCGACTTACAAAACGGTGGGTTGCTACTTGCAGAGGGAAAGTACT--GATTGGTGTAGTGGCCGGAACTAGACTTAGACACTAAAGGTTATGGCGAAGGGGGTAAATCAATGAGGAGCGCCGACGTTGCGGGACTGTCTGCTCGTATAGATGGGTCGAAGGCCCCAGCCACGGCGGATCGGCCGTCGTTAGAATC
>SRR8052372
G-TTGCCACTCCCGAGTAGGAGTATACTCGGCAGCCACAGTTCATCGACTTAACCGGGAACAGCCAACACATGTTAGGTTATTGGAGCTCTGGTGCCCTTCCGCCGGGGCGAGCACTCTATCCCTCCAAAGATGTAGTTTGCTCAGAGGGCCCCCGGCGCCCAGAACAACAATGATTGCTCTCAATAGTTCCGAGCCAACGTTCCCGTCTTAGGGTTTGGTGTCCGCGATTCGTTTAGTATGCCCTGCGCGGCACACATCCTTACCGTCAGCTGTTGACGCCTTCTCAATCTAAGCCTCAAATTAGTGAACGTAGTTTCCAAGATATCCAGACCTGATATCTACCAAAGT-TGCATGAAGGCTATGGCACCGTCATGTGGATCGCGTTAGATAATGCTTGAGCACTGCGGGGTCGGGCGCGACTATCCCTCACTATCACCACGGGCCACATTACGCCGATTAATTTACGCGCGA--CAACTGCGTGACCACAAAAGGACATTTGCTCCGCTGTACTTCTCGGGCCGATTTACAAAACGGTGGGTTGCTACTTGCAGAGGGAAAGTACT--GATTGGTGTAGTGGCCGGAACTAGACTTAGACACTAAGGGTTATGGCGAAAGGGGTAAATCAATGAGGAGCGCCGACGTTGCGGGACTGTCTGCTCGTATAGATGGGTCGAGGGCCCCAGCCACGGCGGATCGGCCGTCGTTAGACTC
>SRR8052371
GCTTGCCACTCCCTAGTAGGAGTATACTCCGCAGCCACAGTTCATCGACTTAACCGGGAACAGCCAACACATGTTAGGTTATTGGGGCTCTGGTGCTCTTCCGCCAGAGCGAGCACTCTATCCCTCCAAAGATGTAGTTTGCTCAGAGGGCCCCCGGCGCCAAGAACAACAATGATTGCTCTCAATAGTTCCGAGCCAACGTTCCCGTCTTGGGGTTTGGTCACCGCGATTCGTTTATTATACCCTACGCGGCACACATCCTTACCGTCCGTTGTTGACGCCTTCTCAATCTAAGCCTCAAATTAATGAACGTAGTCTCCAAGATATCCAGACCTGATATCTACCAAAGAA-GCATGACGGCTAGGGTCCCGTCATGTGGATCGCGTTAGATAATGCTTGAGCACTACGGGGTCGGGCGCGACTATCCCTCACTATCACCACGGTCCAAACTACGCCGATTAATTTACGCGCGA-TCAACTGCGCGACAACAGAAGGACATTTGCTCCGTTGTATTTCCCGAGCCGATTTACAAAACGGTGGGTTGCTACTTGCAGAGGGAAAGTACTGCGATTGGTGTAGTGGCCGGAACTAGACTTAGACACTAGAGGTTATGGCGAAGGGGGTAAATCAATGAGGAACGCCGACGTTGCGGGACTGTCTGCTCGTATAGATGGGTCGAAGGCCCCAGCCACGGCGGATCGGCCATCGTTAGAATC
>SRR8052370
GCTTGCCACTCCCTAGTAGGAGTATACTCCGCAGCCACAGTTCATCGACTTAACCGGGAACAGCCAACACATGTTAGGTTATTGGGGCTCTGGTGCCCTTCCGCCAGAGCGAGCACTCTATCCCTCCAAAGATGTAGTTTGCTCAGAGGGCCCCCGGCGCCAAGAACAACAATGATTGCTCTCAATAGTTCCGAGCCAACGTTCCCGTCTTGGGGTTTGGTCACCGCGATTCGTTTATTATACCCTACGCGGCACACATCCTTACCGTCCGTTGTTGACGCCTTCTCAATCTAAGCCTCAAATTAATGAACGTAGTCTCCAAGATATCCAGACCTGATATCTACCAAAGAATGCATGACGGCTAGGGTCACGTCATGTGGATCGCGTTAGATAATGCTTGAGCACTACGGGGTCGGGCGCGACTATCCCTCACTATCACCACGGTCCAAACTACGCCGATTAATTTACGCGCG--TCAACTGCGCGACAACAGAAGGACATTTGCTCCGTTGTATTTCCCGAGCCGATTTACAAAACGGTGGGTTGCTACTTGCAGAGGGAAAGTACTGCGATTGGTGTAGTGGCCGGAACTAGACTTAGACACTAGAGGTTATGGCGAAGGGGGTAAATCAATGAGGAACGCCGACGTTGCGGGACTGTCTGCTCGTATAGATGGGTCGAAGGCCCCAGCCACGGCGGATCGGCCGTCGTTAGAATC
>SRR8052369
GCTTGCCACTCCCTAGTAGGAGTATACTCCGCAGCCACAGTTCATCGACTTAACCGGGAACAGCCAACACATGGTAGGTTATTGGGGCTCTGGTGCCCTTCCGCCGGAGCGAGCACTCTATCCCTCCAAAGATGTAGTTTGCTCAGAGGGCCCCCGGCGCCAAGAACAACAATGATTGCTCTCAATAGTTCCGAGCCAACGTTCCCGTCTTGGGGTTTGGTCACCGCGATTCGTTTATTATACCCGACGCGGCACACATCCTTACCGTCCGTTGTTGACGCCTTCTCAATCTAAGCCTCAAATTAATGAACGTAGTCTCCAAGATATCCAGACCTGATATCTACCAAAGAATGCATGACGGCTATGGTCCCGTCATGTGGATCGCGTTAGATAATGCTTGAGCACTGCGGGGTCGGGCGCGACTATCCCTCACTATCACCACGGTCCAAACTACGCCGATTAATTTACGCGCG---CAACTGCGTGACAACAAAAGGACATTTGCTCCGCTGTACTTCCCGAGCCGATTTACAAAACGGTGGGTTGCTACTTGCAGAGGGAAAGTACT--GATTGGTGTAGTGGCCGGAACGCGACTTAGACACTAGAGGTTATGGCGAAGGGGGTAAATCAATGAGGAGCGCCGACGTTGCGGGACTGTCTGCTCGTATAGATGGGTCGAAGGCCCCAGCCACGGCGGATCGGCCGTCGTTGGAATC
>SRR8052368
GCTTGCCACTCCCTAGTAGGAGTATACTCCGCAGCCACAGTTCATCGACTTAACCGGGAACAGCCAACACATGTTAGGTTATTGGGGCTCTGGTGCCCTTCCGCCGGAGCGAGCACTCTATCCCTCCAAAGATGTAGTTTGCTCAGAGGGCCCCCGGCGCCAAGAACAACAATGATTGCTCTCAATAGTTCCGAGCCAACGTTCCCGTCTTGGGGTTTGGTCACCGCGATTCGTTTATTATACCCGACGCGGCACACATCCTTACCGTCCGTTGTTGACGCCTTCTCAATCTAAGCCTCAAATTAATGAACGTAGTCTCCAAGATATCCAGACCTGATATCTACCAAAGAATGCATGACGGCTATGGTCCCGTCATGTGGATCGCGTTAGATAATGCTTGAGCACTGCGGGGTCGGGCGCGACTATCCCTCACTATCACCACGGTCCAAACTACGCCGATTAATTTACGCGCG---CAACTGCGTGACAACAAAAGGACATTTGCTCCGCTGTACTTCCCGAGCCGATTTACAAAACGGTGGGTTGCTACTTGCAGAGGGAAAGTACT--GATTGGTGTAGTGGCCGGAACTAGACTTAGACACTAGAGGTTATGGCGAAGGGGGTAAATCAATGAGGAGCGCCGACGTTGCGGGACTGTCTGCTCGTATAGATGGGTCGAAGGCCCCAGCCACGGCGGATCGGCCGTCGTTGGAATC
>SRR8052367
GCTTGCCACTCCCGAGTAGGAGTATACTCCGCAGCCACAGTTCATCGACTTAACCGGGAACAGCCAACACATGTTAGGTTATTGGGGCTCTGGTGCCCTTCCGCCGGAGCGAGCACTCTATCCCTCCAAAGATGTAGTTTGCTCAGAGGGCCCCCGGCACCCAGAACAACAATGATTGCTCTCAATAGTTCCGAGCCAACGTTCCCGTCTTGGGGTTTGGTGTCCGCGATTCGTTTATTATACCCTACGCGGCACACATCCTTACCGTCCGCTGTTGACGCCTTCTCAATCTAAGCCTCAAATTAGTGAACGTAGTCTCCAAGATATCCAGACCTGATATCTACCAAAGAATGCATGACGGCTATGGTCCCGTCATGTGGATCGCGTTAGATAATGCCTGAGCACTGCGGGGTCGTGCGCGACTATCCCTCACTATCACCACGGTCCAAATTACGCCGATTAATTTACGCGCG--TCAACTGCGTGACAACAAAAGGACATTTGCTCCGCTGTACTTCTCGGGCCGACTTACAAAACGGTGGGTTGCTACTTGCAGAGGGAAAGTACTATGATTGGTGTAGTGGCCGGAACTAGACTTAGACACTAAAGGTTATGGCGAAGGGGGTAAATCAATGAGGAGCGCCGACGTTGCGGGACTGTCTGCTCGTATAGATGGGTCGAAGGCCCCAGCCACGGCGGATCGGCCGTCGTTAGAATC
>SRR8052366
GCTTGCCACTCCCTAGTAGGAGTATACTCCGCAGCCACAGTTCATCGACTTAACCGGGAACAGCCAACACATGTTAGGTTATTGGGGCTCTGGTGCCCTTCCGCCGGAGCGAGCACTCTATCCCTCCAAAGATGTAGTTTGCTCAGAGGGCCCCCGGCGCCAAGAACAACAATGATTGCTCTCAATAGTTCCGAGCCAACGTTCCCGTCTTGGGGTTTGGTCACCGCGATTCGTTTATTATACCCGACGCGGCACACATCCTTACCGTCCGTTGTTGACGCCTTCTCAATCTAAGCCTCAAATTAATGAACGTAGTCTCCAAGATATCCAGACCTGATATCTACCAAAGAATGCATGACGGCTATGGTCCCGTCATGTGGATCGCGTTAGATAATGCTTGAGCACTGCGGGGTCGGGCGCGACTATCCCTCACTATCACCACGGTCCAAACTACGCCGATTAATTTACGCGCG---CAACTGCGTGACAACAAAAGGACATTTGCTCCGCTGTACTTCCCGAGCCTATTTACAAAACGGTGGGTTGCTACTTGCAGAGGGAAAGTACT--GATCGGTGTAGTGGCCGGAACTAGACTTAGACACTAGAGGTTATGGCGAAGGGGGTAAATCAATGAGGAGCGCCGACGTTGCGGGACTGTCTGCTCGTACAGATGGGTCGAAGGCCCCAGCCACGGCGGATCGGCCGTCGTTAGAATC
>SRR8052365
GTTTGCCACTCCCTAGTAGGAGTATACTCCGCAGCCACAGTTCATCGACTTAACTGGGAACAGCCAACACATCTTAGGTTATTGGGGCTCTGGTGCCCTTCCGCCGGAGCGAGCACTCTATCCCTCGGAAGATGTAGTTTGCTCAGAGGGCCCCCGGCGCCAAGAACAACAATGATTGCTCTCAATAGTTCCGAGCCAACGTTCCCGTCTTGGGGTTTGGCGACCGCGATTCGTTTATTATACCCTACGCGGTACACATCCTTACCGTCCGCTGTTGACGCCTTCTCAATCTGAGCCTCAAATTCGTGAACGTAGTCTCCAAGATATCCAGACCTGATATCTACCAAAGAATGCATGACGGCTATGGTCCCGTCATGTGGATCGCGTTAGATAATGCTTGAGCACTGCGGGGTCGGGCGCGACTAGCCCTCACTATCACCACGGTTCAAACTACGCCGATTAATTTACGCGCGAG-CAACTGCGTGACAACAAAAGGACATTTGCTCCGCTGTACTTCCCGGGCCGATTTACAAAACGGTGGGTTGCTACTTGCAGAGGCAAAGTACTATGATTGGTGTAGTGGCCGGAACTAGACTTAGACACTAAAGGTTATGGCGAAGGGGGTAAATCAATGAGGAGCGCCGACGTTGCGAATTTGTCTGCTCGTATAGATGGGTCGAAGGCCCCAGCCACGGCGGATCGGCCGTCGTTAGAATC
>SRR8052364
GCTTGCCACTCCCTAGTAGGAGTATACTCCGCAGCCACAGTTCATCGACTTAACCGGGAACAGCCAACACATGTTAGGTTATTGGGGCTCTGGTGCCCTTCCGCCAGAGCGAGCACTCTATCCCTCCAAAGATGTAGTTTGCTCAGAGGGCCCCCGGCGCCAAGAACAACAATGATTGCTCTCAATAGTTCCGAGCCAACGTTCCCGTCTTGGGGTTTGGTCACCGCGATTCGTTTATTATACCCTACGCGGCACACATCCTTACCGTCCGTTGTTGACGCCTTCTCAATCTAAGCCTCAAATTAATGAACGTAGTCTCCAAGATATCCAGACCTGATATCTACCAAAGAATGCATGACGGCTAGGGTCCCGTCATGTGGATCGCGTTAGATAATGCTTGAGCACTACGGGGTCGGGCGCGACTATCCCTCACTATCACCACGGTCCAAACTACGCCGATTAATTTACGCGCGA-TCAACTGCGTGACAACAGAAGGACATTTGCTCCGCTGTATTTCCCGAGCCGATTTACAAAACGGTGGGTTGCTACTTGCAGAGGGAAAGTACTGCGATTGGTGTAGTGGCCGGAACTAGACTTAGACACTAGAGGTTATGGCGAAGGGGGTAAATCAATGAGGAACGCCGACGTTGCGGGACTGTCTGCTCGTATAGATGGGTCGAAGGCCCCAGCCACGGCGGATCGGCCGTCGTTAGAATC
>SRR8052363
GCTTGCCACTCCCTAGTAGGAGTATACTCCGCAGCCACAGTTCATCGACTTAACCGGGAACAGCCAACACATGTTAGGTTATTGGGGCTCTGGTGCCCTTCCGCCAGAGCGAGCACTCTATCCCTCCAAAAATGTAGTTTGCTCAGAGGGCCCCCGGCGCCAAGAACAATAATGATTGCTCTCAATAGTTCCGAGCCAACGTTCCCGTCTTGGGGTTTGGTCACCGCGATTCGTTTATTATACCCTACGCGGCACACATCCTTACCGTCCGTTGTTGACGCCTTCTCAATCTAAGCCTCAAATTAATGAACGTAGTCTCCAAGATATCCAGACCTGATATCTAC-----TGTGCATGACGGCTAGGGTCCCGTCATGTGGATCGCGTTAGATAATGCTTGAGCACTACGGGGTCGGGCGCGACTATCCCTCACTATCACCACGGTCCAAACTACGCCGATTAATTTACGCGCGA-TCAACTGCGCGACAACAGAAGGACATTTGCTCCGTTGTATTTCCCGAGCCGATTTACAAAACGGTGGGTTGCTACTTGCAGAGGGAAAGTACTGCGATTGGTGTAGTGGCCGGAACTAGACTTAGACACTAGAGGTTATGGCGAAGGGGGTAAATCAATGAGGAACGCCGACGTTGCGGGACTGTCTGCTCGTATAGATG---------------GTACGGCGGATCGGCCGTCGTTAGAATC
>SRR8052362
GCTTGCCACTCCCTAGTAGGAGTATACTCCGCAGCCACAGTTCATCGACTTAACCGGGAACAGCCAACACATGTTAGGTTATTGGGGCTCTGGTGCCCTTCCGCCAGAGCGAGCACTCTATCCCTCCAAAGATGTAGTTTGCTCAGAGGGCCCCCGGCGCCAAGAACAACAATGATTGCTCTCAATAGTTCCGAGCCAACGTTCCCGTCTTGGGGTTTGGTCACCGCGATTCGTTTATTATACCCTACGCGGCACACATCCTTACCGTCCGTTGTTGACGCCTTCTCAATCTAAGCCTCAAATTAATGAACGTAGTCTCCAAGATATCCAGACCTGATATCTAC-----T-TGCATGACGGCTAGGGTCCCGTCATGTGGATCGCGTTAGATAATGCTTGAGCACTACGGGGTCGGGCGCGACTATCCCTCACTATCACCACGGTCCAAACTACGCCGATTAATTTACGCGCGAG-CAACTGCGCGACAACAGAAGGACATTTGCTCCGTTGTATTTCCCGAGCCGATTTACAAAACGGTGGGTTGCTACTTGCAGAGGGAAAGTACTGCGATTGGTGTAGTGGCCGGAACTAGACTTAGACACTAGAGGTTATGGCGAAGGGGGTAAATCAATGAGGAACGCCGACGTTGCGGGACTGTCTGCTCGTATAGATGGGTCGAAGGCCCCAGCCACGGCGGATCGGCCATCGTTAGAATC
>SRR8052361
GCTTGCCACTCCCTAGTAGGAGTATACTCCGCAGCCACAGTTCATCGACTTAACCGGGAACAGCCAACACATGTTAGGTTATTGGGGCTCTGGTGCCCTTCCGCCAGAGCGAGCACTCTATCCCTCCAAAGATGTAGTTTGCTCAGAGGGCCCCCGGCGCCAAGAACAACAATGATTGCTCTCAATAGTTCCGAGCCAACGTTCCCGTCTTGGGGTTTGGTCACCGCGATTCGTTTATTATACCCTACGCGGCACACATCCTTACCGTCCGTTGTTGACGCCTTCTCAATCTAAGCCTCAAATTAATGAACGTAGTCTCCAAGATATCCAGACCTGATATCTACCAAAGAATGCATGACGGCTAGGGTCCCGTCATGTGGATCGCGTTAGATAATGCTTGAGCACTACGGGGTCGGGCGCGACTATCCCTCACTATCACCACGGTCCAAACTACGCCGATTAATTTACGCGCGA-TCAACTGCGCGACAACAGAAGGACATTTGCTCCGTTGTATTTCCCGAGCCGATTTACAAAACGGTGGGTTGCTACTTGCAGAGGGAAAGTACTGCGATTGGTGTAGTGGCCGGAACTAGACTTAGACACTAGAGGTTATGGCGAAGGGGGTAAATCAATGAGGAACGCCGACGTTGCGGGACTGTCTGCTCGTATAGATGGGTCGAAGGCCCCAGCCACGGCGGATCGGCCATCGTTAGAATC
>SRR8052360
GCTTGCCACTCCCTAGTAGGAGTATACTCCGCAGCCACAGTTCATCGACTTAACCGGGAACAGCCAACACATGTTAGGTTATTGGGGCTCTGGTGCCCTTCCGCCAGAGCGAGCACTCTATCCCTCCAAAGATGTAGTTTGCTCAGAGGGCCCCCGGCGCCAAGAACAACAATGATTGCTCTCAATAGTTCCGAGCCAACGTTCCCGTCTTGGGGTTTGGTCACCGCGATTCGTTTATTATACCCTACGCGGCACACATCCTTACCGTCCGTTGTTGACGCCTTCTCAATCTAAGCCTCAAATTAATGAACGTAGTCTCCAAGATATCCAGACCTGATATCTACCAAAGAACACATGACGGCTAGGGTCCCGTCATGTGGATCGCGTTAGATAATGCTTGAGCACTACGGGGTCGGGCGCGACTATCCCTCACTATCACCACGGTCCAAACTACGCCGATTAATTTACGCGCGA--CAACTGCGCGACAACAGAAGGACATTTGCTCCGTTGTATTTCCCGAGCCGATTTACAAAACGGTGGGTTGCTACTTGCAGAGGGAAAGTACTGCGATTGGTGTAGTGGCCGGAACTAGACTTAGACACTAGAGGTTATGGCGAAGGGGGTAAATCAATGAGGAACGCCGACGTTGCGGGACTGTCTGCTCGTATAGATG---------------GTACGGCGGATCGGCCGTCGTTAGAATC
>SRR6327952
GCTTGCCACTCCCGAGTAGGAGTATACTCCGTAGCCACAGTACATCGACTTAACCGGGAACGGCCAACACATGTTGGGTTATTGGAGCTCTGACGCCCTTCCGCCGGGGCGAGCACTCTATCCCTCCAAAGATGTAGTTTGCTCAGAGGGCCCCCGGCGCCCAGAACAACAATGATTGCTCTTAATAGTTCCGAGCCAACGTTCCCGTCTTAGGGTTTGGTGTACGCGATTCGTTTAGTATGCCCTGCGCGGCACACATCCTTACCGTCAGCTGTTGGCGCCTTCTCAATCTAAGCCTCAAATTAGTGAACGTAGTTTCCAAGATATCCAGACCTGGTATCTACCAAAGAACAT-TGAAGGCTATGGTACCGTCATGCGGATCGCGTTCAATATTGCTTGAGCACTGCGGGGCCGGGCGCGACTATCCCTCACTATCACCACGGTCCACATTACGCCGATTAATTTACGCGCGA--CAACTGCGTGACAACAAAAGGACATTTGCTCCGCTGTACTTCTCGGACCGATTTACAAATCGGTGGGCCGCTACGTGCAGGGGGAAAGTGCTATGATTGGTATAGTGGCCGGAACTAGACTTAGACACCGAGAGTTGTGGCGAAAGGGGTAGATCAATGAGGAGCGCCGACGTTGAGGGACTGTCTGCTCGTATAGATA------------ACAGTACGGCGGATCGGCCGTCGTTAGACTC
>SRR6327950
GCTTGCCACTCCCTAGTAGGAGTATACTCCGCAGCCACAGTTCACCGACTTAACCGGGAACAGCCAACACATGTTAGGTTATTGGGGCTCTGGTGCCCTTCCGCCGGAGCGAGCACTCTATCCCTACAAAGATGTAGTTTGCTCAGAGGGCCCACGGCGCCAAGAACAACAATGATTGCTCTCAATAGTTCCGAGCCAACGTTCCCGTCTTGGGGTTTGGTGACCGCGATTCGTTTATTATACCCTACGCGGCACACATCCTTACCGTCCGCTGTTGACGCCTTCTCAATCTAAGCCTCAAATTAATGAACGTAGTCTCCAAGATATCCAGACCTGATATCTACACGGATGTGCATGACGGCTATGGTCCCGTCATGTGGATCGCGTTAGATAATGCTTGAGCACTGCGGGGTCGGGCGCGACTTTCCCTCACTATCACCACGGTCCAAACTACGCCGATTAATTTACGCGCGA--CAACTGCGTGACAACAAAAGGACATTTGCTCCGCTGTACTTCCCGGGCCGATTTACAAAACGGTGGGTTGCTACTTGCAGAGGGAAAGTACTATGATTGGTGTAGTGGCCGGAACTAGACTTAGATACTAAAGGTTATGGCGAAGGGGGTAAACCAATGAGGAGCGCCGACGTTGCGGGACTGTCTGCTCGTATAGATGGGTCGAAAGCCCCAGCCACGGCGGATCGACTGTCGTTAGAATC
>SRR6327948
GCTTGCCACTCCCTAGTAGGAGTATACTCCGCAGCCACAGTTCACCGACTTAACCGGGAACAGCCAACACATGTTAGGTTATTGGGGCTCTGGTGCCCTTCCGCCGGAGCGAGCACTCTATCCCTACAAAGATGTAGTTTGCTCAGAGGGCCCACGGCGCCAAGAACAACAATGATTGCTCTCAATAGTTCCGAGCCAACGTTCCCGTCTTGGGGTTTGGTGACCGCGATTCGTTTATTATACCCTACGCGGCACACATCCTTACCGTCCGCTGTTGACGCCTTCTCAATCTAAGCCTCAAATTAATGAACGTAGTCTCCAAGATATCCAGACCTGATATCTACACGGATGTGCATGACGGCTATGGTCCCGTCATGTGGATCGCGTTAGATAATGCTTGAGCACTGCGGGGTCGGGCGCGACTTTCCCTCACTATCACCACGGTCCAAACTACGCCGATTAATTTACGCGCGA--CAACTGCGTGACAACAAAAGGACATTTGCTCCGCTGTACTTCCCGGGCCGATTTACAAAACGGTGGGTTGCTACTTGCAGAGGGAAAGTACTATGATTGGTGTAGTGGCCGGAACTAGACTTAGACACTAAAGGTTATGGCGAAGGGGGTAAACCAATGAGGAGCGCCGACGTTGCGGGACTGTCTGCTCGTATAGATGGGTCGAAAGCCCCAGCCACGGCGGATCGACTGTCGTTAGAATC
>SRR6327947
GCTTGCCACTCCCTAGTAGGAGTATACTCCGCAGCCACAGTTCACCGACTTAACCGGGAACAGCCAACACATGTTAGGTTATTGGGGCTCTGGTGCCCTTCCGCCGGAGCGAGCACTCTATCCCTACAAAGATGTAGTTTGCTCAGAGGGCCCACGGCGCCAAGAACAACAATGATTGCTCTCAATAGTTCCGAGCCAACGTTCCCGTCTTGGGGTTTGGTGACCGCGATTCGTTTATTATACCCTACGCGGCACACATCCTTACCGTCCGCTGTTGACGCCTTCTCAATCTAAGCCTCAAATTAATGAACGTAGTCTCCAAGATATCCAGACCTGATATCTACACGGATGTGCATGACGGCTATGGTCCCGTCATGTGGATCGCGTTAGATAATGCTTGAGCACTGCGGGGTCGGGCGCGACTTTCCCTCACTATCACCACGGTCCAAACTACGCCGATTAATTTACGCGCGA--CAACTGCGTGACAACAAAAGGACATTTGCTCCGCTGTACTTCCCGGGCCGATTTACAAAACGGTGGGTTGCTACTTGCAGAGGGAAAGTACTATGATTGGTGTAGTGGCCGGAACTAGACTTAGACACTAAAGGTTATGGCGAAGGGGGTAAACCAATGAGGAGCGCCGACGTTGCGGGACTGTCTGCTCGTATAGATGGGTCGAAAGCCCCAGCCACGGCGGATCGACTGTCGTTAGAATC
>SRR6327917
GCTTGCCACTCCCTAGTAGGAGTATACTCCGCAGCCACAGTTCACCGACTTAACCGGGAACAGCCAACACATGTTAGGTTATTGGGGCTCTGGTGCCCTTCCGCCGGAGCGAGCACTCTATCCCTACAAAGATGTAGTTTGCTCAGAGGGCCCACGGCGCCAAGAACAACAATGATTGCTCTCAATAGTTCCGAGCCAACGTTCCCGTCTTGGGGTTTGGTGACCGCGATTCGTTTATTATACCCTACGCGGCACACATCCTTACCGTCCGCTGTTGACGCCTTCTCAATCTAAGCCTCAAATTAATGAACGTAGTCTCCAAGATATCCAGACCTGATATCTACACGGATGTGCATGACGGCTATGGTCCCGTCATGTGGATCGCGTTAGATAATGCTTGAGCACTGCGGGGTCGGGCGCGACTTTCCCTCACTATCACCACGGTCCAAACTACGCCGATTAATTTACGCGCGA--CAACTGCGTGACAACAAAAGGACATTTGCTCCGCTGTACTTCCCGGGCCGATTTACAAAACGGTGGGTTGCTACTTGCAGAGGGAAAGTACTATGATTGGTGTAGTGGCCGGAACTAGACTTAGACACTAAAGGTTATGGCGAAGGGGGTAAACCAATGAGGAGCGCCGACGTTGCGGGACTGTCTGCTCGTATAGATGGGTCGAAAGCCCCAGCCACGGCGGATCGACTGTCGTTAGAATC
>SRR6327915
GCTTGCCACTCCCTAGTAGGAGTATACTCCGCAGCCACAGTTCACCGACTTAACCGGGAACAGCCAACACATGTTAGGTTATTGGGGCTCTGGTGCCCTTCCGCCGGAGCGAGCACTCTATCCCTACAAAGATGTAGTTTGCTCAGAGGGCCCACGGCGCCAAGAACAACAATGATTGCTCTCAATAGTTCCGAGCCAACGTTCCCGTCTTGGGGTTTGGTGACCGCGATTCGTTTATTATACCCTACGCGGCACACATCCTTACCGTCCGCTGTTGACGCCTTCTCAATCTAAGCCTCAAATTAATGAACGTAGTCTCCAAGATATCCAGACCTGATATCTACACGGATGTGCATGACGGCTATGGTCCCGTCATGTGGATCGCGTTAGATAATGCTTGAGCACTGCGGGGTCGGGCGCGACTTTCCCTCACTATCACCACGGTCCAAACTACGCCGATTAATTTACGCGCG-G-CAACTGCGTGACAACAAAAGGACATTTGCTCCGCTGTACTTCCCGGGCCGATTTACAAAACGGTGGGTTGCTACTTGCAGAGGGAAAGTACTATGATTGGTGTAGTGGCCGGAACTAGACTTAGACACTAAAGGTTATGGCGAAGGGGGTAAACCAATGAGGAGCGCCGACGTTGCGGGACTGTCTGCTCGTATAGATGGGTCGAAAGCCCCAGCCACGGCGGATCGACTGTCGTTAGAATC
>SRR6327913
GCTTGCCACTCCCGAGTAGGAGTATACTC-GCAGCCACGGTACATCGACTTAACCGGGACCGGCCAACACATGTTGGGTTATTGGAGCTCTGACGCCCTTCCGCCGGGGCGAGCACTCTATCCCTCCAAAGATGTAGTTTGCTCAGAGGGCCCCCGGCGCCCAGAACAACAATGATTGCTCTCAATAGTTCCGAGCCAACGTTCCCGTCTTAGGGTTTGGTGTCCGCGGTTCGTTTAGTATGTCCTGCGCAGCACACATCCTTACCGTCAGCTGTTGGCGCCTTCTCAATCTAAGCCTCAAATTAGTGAACGTAGTTTCCAAGATATCCAGACCTAGTATCTGC-----T-TGCATGAAGGCTATGGTACCGTCATGCGGATCGCGTTCAATATTGCTTGAGCACTGCGGGGCCGGGCGCGACTATCCCTCACTATCACCACGGTCCACATCACGCCGATTAATTTACGCGCGA-TCAACTGCGTGACAACAAAAGGACATTTGCTCCGCTGTACTTCTCGGACCGATTTACAAATCGGTGGGTCGCTACTTGCAGGGGGAAAGTGCTATGATTGGTATAGTGGCCGGAACTAGACTTAGACACTGAGAGTTGTGGCGAAAGGGGTAGATCAATGAGGAGCGCCGACGTTGAGGGACTGTCTGCTCGTATAGATAAAC------------GTACGGCGGATCGGCCGTCGTTAGACTC
>SRR6327912
GCTTGCCACTCCCTAGTAGGAGTATACTCCGCAGCCACAGTTCACCGACTTAACCGGGAACAGCCAACACATGTTAGGTTATTGGGGCTCTGGTGCCCTTCCGCCGGAGCGAGCACTCTATCCCTACAAAGATGTAGTTTGCTCAGAGGGCCCACGGCGCCAAGAACAACAATGATTGCTCTCAATAGTTCCGAGCCAACGTTCCCGTCTTGGGGTTTGGTGACCGCGATTCGTTTATTATACCCTACGCGGCACACATCCTTACCGTCCGCTGTTGACGCCTTCTCAATCTAAGCCTCAAATTAATGAACGTAGTCTCCAAGATATCCAGACCTGATATCTACACGGATGTGCATGACGGCTATGGTCCCGTCATGTGGATCGCGTTAGATAATGCTTGAGCACTGCGGGGTCGGGCGCGACTTTCCCTCACTATCACCACGGTCCAAACTACGCCGATTAATTTACGCGCGAG-CAACTGCGTGACAACAAAAGGACATTTGCTCCGCTGTACTTCCCGGGCCGATTTACAAAACGGTGGGTTGCTACTTGCAGAGGGAAAGTACTATGATTGGTGTAGTGGCCGGAACTAGACTTAGACACTAAAGGTTATGGCGAAGGGGGTAAACCAATGAGGAGCGCCGACGTTGCGGGACTGTCTGCTCGTATAGATGGGTCGAAAGCCCCAGCCACGGCGGATCGACTGTCGTTAGAATC
>SRR6327911
GCTTGCCACTCCCGAGTAGGAGTATACTC-GCGGCCACGGTACATCGACTTAACCGGGACCGGCCAACACATGTTGGGTTATTGGAGCTCTGACGCCCTTCCGCCGGGGCGAGCACTCTATCCCTCCAAAGATGTAGTTTGCTCAGAGGGCCCCCGGCGCCCAGAACAACAATGATTGCTCTCAATAGTTCCGAGCCAACGTTCCCGTCTTAGGGTTTGGTGTCCGCGGTTCGTTTAGTATGTCCTGCGCAGCACACATCCTTACCGTCAGCTGTTGGCGCCTTCTCAATCTAAGCCTCAAATTAGTGAACGTAGTTTCCAAGATATCCAGACCTAGTATCTGCCAAAGAATGCATGAAGGCTATGGTACCGTCATGCGGATCGCGTTCAATATTGCTTGAGCACTGCGGGGCCGGGCGCGACTATCCCTCACTATCACCACGGTCCACATCACGCCGATTAATTTACGCGCG---CAACTGCGTGACAACAAAAGGACATTTGCTCCGCTGTACTTCTCGGACCGATTTACAAATCGGTGGGTCGCTACTTGCAGGGGGAAAGTGCTATGATTGGTATAGTGGCCGGAACTAGACTTAGACACTGAGAGTTGTGGCGAAAGGGGTAGATCAATGAGGAGCGCCGACGTTGAGGGACTGTCTGCTCGTATAGATA--------TATGACAGTACGGCGGATCGGCCGTCGTTAGACTC
>SRR6327907
GCTTGCCACTCCCTAGTAGGAGTATACTCCGCAGCCACAGTTCACCGACTTAACCGGGAACAGCCAACACATGTTAGGTTATTGGGGCTCTGGTGCCCTTCCGCCGGAGCGAGCACTCTATCCCTACAAAGATGTAGTTTGCTCAGAGGGCCCACGGCGCCAAGAACAACAATGATTGCTCTCAATAGTTCCGAGCCAACGTTCCCGTCTTGGGGTTTGGTGACCGCGATTCGTTTATTATACCCTACGCGGCACACATCCTTACCGTCCGCTGTTGACGCCTTCTCAATCTAAGCCTCAAATTAATGAACGTAGTCTCCAAGATATCCAGACCTGATATCTACACGGATGTGCATGACGGCTATGGTCCCGTCATGTGGATCGCGTTAGATAATGCTTGAGCACTGCGGGGTCGGGCGCGACTTTCCCTCACTATCACCACGGTCCAAACTACGCCGATTAATTTACGCGCG---CAACTGCGTGACAACAAAAGGACATTTGCTCCGCTGTACTTCCCGGGCCGATTTACAAAACGGTGGGTTGCTACTTGCAGAGGGAAAGTACTATGATTGGTGTAGTGGCCGGAACTAGACTTAGACACTAAAGGTTATGGCGAAGGGGGTAAACCAATGAGGAGCGCCGACGTTGCGGGACTGTCTGCTCGTATAGATGGGTCGAAAGCCCCAGCCACGGCGGATCGACTGTCGTTAGAATC
>SRR6327906
GCTTGCCACTCCCGAGTAGGAGTATACTCCGTAGCCACAGTACATCGACTTAACCGGGAACGGCCAACACATGTTGGGTTATTGGAGCTCTGACGCCCTTCCGCCGGGGCGAGCACTCTATCCCTCCAAAGATGTAGTTTGCTCAGAGGGCCCCCGGCGCCCAGAACCACAATGATTGCTCTCAATAGTTCCGAGCCAACGTTCCCGTCTTAGGGTTTGGTGTACGCGATTCGTTTAGTATGCCCTGCGCGGCACACATCCTTACCGTCAGCTGTTGGCGCCTTCTCAATCTAAGCCTCAAATTAGTGAACGTAGTTTCCAAGATATCCAGACCTGGTATCTACCAAAGAATGCATGAAGGCTATGGTACCGTCATGCGGATCGCGTTCAATATTGCTTGAGCACTGCGGGGCCGGGCGCGACTATCCCTCACTATCACCACGGTCCACATTACGCCGATTAATTTACGCGCG-GTCAACTGCGTGACAACAAAAGGACATTTGCTCCGCTGTACTTCTCGGACCGATTTACAAATCGGTGGGCCGCTACGTGCAGGGGGAAAGTGCTATGATTGGTATAGTGGCCGGAACTAGACTTAGACACCGAGAGTTGTGGCGAAAGGGGTAGATCAATGAGGAGCGCCGACGTTGAGGGACTGTCTGCTCGTATAGATAAA------TATGACAGTACGGCGGATCGGCCGTCGTTAGACTC
>SRR6327905
GCTTGCCACTCCCTAGTAGGAGTATACTCCGCAGCCACAGTTCACCGACTTAACCGGGAACAGCCAACACATGTTAGGTTATTGGGGCTCTGGTGCCCTTCCGCCGGAGCGAGCACTCTATCCCTACAAAGATGTAGTTTGCTCAGAGGGCCCACGGCGCCAAGAACAACAATGATTGCTCTCAATAGTTCCGAGCCAACGTTCCCGTCTTGGGGTTTGGTGACCGCGATTCGTTTATTATACCCTACGCGGCACACATCCTTACCGTCCGCTGTTGACGCCTTCTCAATCTAAGCCTCAAATTAATGAACGTAGTCTCCAAGATATCCAGACCTGATATCTACACGGATGTGCATGACGGCTATGGTCCCGTCATGTGGATCGCGTTAGATAATGCTTGAGCACTGCGGGGTCGGGCGCGACTTTCCCTCACTATCACCACGGTCCAAACTACGCCGATTAATTTACGCGCGAG-CAACTGCGTGACAACAAAAGGACATTTGCTCCGCTGTACTTCCCGGGCCGATTTACAAAACGGTGGGTTGCTACTTGCAGAGGGAAAGTACTATGATTGGTGTAGTGGCCGGAACTAGACTTAGACACTAAAGGTTATGGCGAAGGGGGTAAACCAATGAGGAGCGCCGACGTTGCGGGACTGTCTGCTCGTATAGATGGGTCGAAAGCCCCAGCCACGGCGGATCGACTGTCGTTAGAATC
>SRR6327899
GCTTGCCACTCCCGAGTAGGAGTATACTCCGTAGCCACAGTACATCGACTTAACCGGGAACGGCCAACACATGTTGGGTTATTGGAGCTCTGACGCCCTTCCGCCGGGGCGAGCACTCTATCCCTCCAAAGATGTAGTTTGCTCAGAGGGCCCCCGGCGCCCAGAACCACAATGATTGCTCTCAATAGTTCCGAGCCAACGTTCCCGTCTTAGGGTTTGGTGTACGCGATTCGTTTAGTATGCCCTGCGCGGCACACATCCTTACCGTCAGCTGTTGGCGCCTTCTCAATCTAAGCCTCAAATTAGTGAACGTAGTTTCCAAGATATCCAGACCTGGTATCTACCAAAGAATGCATGAAGGCTATGGTACCGTCATGCGGATCGCGTTCAATATTGCTTGAGCACTGCGGGGCCGGGCGCGACTATCCCTCACTATCACCACGGTCCACATTACGCCGATTAATTTACGCGCG---CAACTGCGTGACAACAAAAGGACATTTGCTCCGCTGTACTTCTCGGACCGATTTACAAATCGGTGGGCCGCTACGTGCAGGGGGAAAGTGCTATGATTGGTATAGTGGCCGGAACTAGACTTAGACACCGAGAGTTGTGGCGAAAGGGGTAGATCAATGAGGAGCGCCGACGTTGAGGGACTGTCTGCTCGTATAGATA--------TATGACAGTACGGCGGATCGGCCGTCGTTAGACTC
>SRR6327898
GCTTGCCACTCCCGAGTAGGAGTATACTCCGTAGCCACAGTACATCGACTTAACCGGGAACGGCCAACACATGTTGGGTTATTGGAGCTCTGACGCCCTTCCGCCGGGGCGAGCACTCTATCCCTCCAAAGATGTAGTTTGCTCAGAGGGCCCCCGGCGCCCAGAACCACAATGATTGCTCTCAATAGTTCCGAGCCAACGTTCCCGTCTTAGGGTTTGGTGTACGCGATTCGTTTAGTATGCCCTGCGCGGCACACATCCTTACCGTCAGCTGTTGGCGCCTTCTCAATCTAAGCCTCAAATTAGTGAACGTAGTTTCCAAGATATCCAGACCTGGTATCTACCAAAGAATGCATGAAGGCTATGGTACCGTCATGCGGATCGCGTTCAATATTGCTTGAGCACTGCGGGGCCGGGCGCGACTATCCCTCACTATCACCACGGTCCACATTACGCCGATTAATTTACGCGCG-G-CAACTGCGTGACAACAAAAGGACATTTGCTCCGCTGTACTTCTCGGACCGATTTACAAATCGGTGGGCCGCTACGTGCAGGGGGAAAGTGCTATGATTGGTATAGTGGCCGGAACTAGACTTAGACACCGAGAGTTGTGGCGAAAGGGGTAGATCAATGAGGAGCGCCGACGTTGAGGGACTGTCTGCTCGTATAGATAAAC-----TATGACAGTACGGCGGATCGGCCGTCGTTAGACTC
>SRR6327895
GCTTGCCACTCCCGAGTAGGAGTATACTCCGTAGCCACAGTACATCGACTTAACCGGGAACGGCCAACACATGTTGGGTTATTGGAGCTCTGACGCCCTTCCGCCGGGGCGAGCACTCTATCCCTCCAAAGATGTAGTTTGCTCAGAGGGCCCCCGGCGCCCAGAACCACAATGATTGCTCTCAATAGTTCCGAGCCAACGTTCCCGTCTTAGGGTTTGGTGTACGCGATTCGTTTAGTATGCCCTGCGCGGCACACATCCTTACCGTCAGCTGTTGGCGCCTTCTCAATCTAAGCCTCAAATTAGTGAACGTAGTTTCCAAGATATCCAGACCTGGTATCTAC-----T-TGCATGAAGGCTATGGTACCGTCATGCGGATCGCGTTCAATATTGCTTGAGCACTGCGGGGCCGGGCGCGACTATCCCTCACTATCACCACGGTCCACATTACGCCGATTAATTTACGCGCG-G-CAACTGCGTGACAACAAAAGGACATTTGCTCCGCTGTACTTCTCGGACCGATTTACAAATCGGTGGGCCGCTACGTGCAGGGGGAAAGTGCTATGATTGGTATAGTGGCCGGAACTAGACTTAGACACCGAGAGTTGTGGCGAAAGGGGTAGATCAATGAGGAGCGCCGACGTTGAGGGACTGTCTGCTCGTATAGATAAA------TATGACAGTACGGCGGATCGGCCGTCGTTAGACTC
>SRR6327894
GCTTGCCACTCCCTAGTAGGAGTATACTCCGCAGCCACAGTTCACCGACTTAACCGGGAACAGCCAACACATGTTAGGTTATTGGGGCTCTGGTGCCCTTCCGCCGGAGCGAGCACTCTATCCCTACAAAGATGTAGTTTGCTCAGAGGGCCCACGGCGCCAAGAACAACAATGATTGCTCTCAATAGTTCCGAGCCAACGTTCCCGTCTTGGGGTTTGGTGACCGCGATTCGTTTATTATACCCTACGCGGCACACATCCTTACCGTCCGCTGTTGACGCCTTCTCAATCTAAGCCTCAAATTAATGAACGTAGTCTCCAAGATATCCAGACCTGATATCTACACGGATGTGCATGACGGCTATGGTCCCGTCATGTGGATCGCGTTAGATAATGCTTGAGCACTGCGGGGTCGGGCGCGACTTTCCCTCACTATCACCACGGTCCAAACTACGCCGATTAATTTACGCGCG---CAACTGCGTGACAACAAAAGGACATTTGCTCCGCTGTACTTCCCGGGCCGATTTACAAAACGGTGGGTTGCTACTTGCAGAGGGAAAGTACTATGATTGGTGTAGTGGCCGGAACTAGACTTAGACACTAAAGGTTATGGCGAAGGGGGTAAACCAATGAGGAGCGCCGACGTTGCGGGACTGTCTGCTCGTATAGATGGGTCGAAAGCCCCAGCCACGGCGGATCGACTGTCGTTAGAATC
>SRR6327893
GCTTGCCACTCCCGAGTAGGAGTATACTCCGTAGCCACAGTACATCGACTTAACCGGGAACGGCCAACACATGTTGGGTTATTGGAGCTCTGACGCCCTTCCGCCGGGGCGAGCACTCTATCCCTCCAAAGATGTAGTTTGCTCAGAGGGCCCCCGGCGCCCAGAACCACAATGATTGCTCTCAATAGTTCCGAGCCAACGTTCCCGTCTTAGGGTTTGGTGTACGCGATTCGTTTAGTATGCCCTGCGCGGCACACATCCTTACCGTCAGCTGTTGGCGCCTTCTCAATCTAAGCCTCAAATTAGTGAACGTAGTTTCCAAGATATCCAGACCTGGTATCTAC-----T-TGCATGAAGGCTATGGTACCGTCATGCGGATCGCGTTCAATATTGCTTGAGCACTGCGGGGCCGGGCGCGACTATCCCTCACTATCACCACGGTCCACATTACGCCGATTAATTTACGCGCGA--CAACTGCGTGACAACAAAAGGACATTTGCTCCGCTGTACTTCTCGGACCGATTTACAAATCGGTGGGCCGCTACGTGCAGGGGGAAAGTGCTATGATTGGTATAGTGGCCGGAACTAGACTTAGACACCGAGAGTTGTGGCGAAAGGGGTAGATCAATGAGGAGCGCCGACGTTGAGGGACTGTCTGCTCGTATAGATA--------TATGACAGTACGGCGGATCGGCCGTCGTTAGACTC
>SRR6327892
GCTTGCCACTCCCGAGTAGGAGTATACTCCGTAGCCACAGTACATCGACTTAACCGGGAACGGCCAACACATGTTGGGTTATTGGAGCTCTGACGCCCTTCCGCCGGGGCGAGCACTCTATCCCTCCAAAGATGTAGTTTGCTCAGAGGGCCCCCGGCGCCCAGAACCACAATGATTGCTCTCAATAGTTCCGAGCCAACGTTCCCGTCTTAGGGTTTGGTGTACGCGATTCGTTTAGTATGCCCTGCGCGGCACACATCCTTACCGTCAGCTGTTGGCGCCTTCTCAATCTAAGCCTCAAATTAGTGAACGTAGTTTCCAAGATATCCAGACCTGGTATCTACCAAAGAGTGCATGAAGGCTATGGTACCGTCATGCGGATCGCGTTCAATATTGCTTGAGCACTGCGGGGCCGGGCGCGACTATCCCTCACTATCACCACGGTCCACATTACGCCGATTAATTTACGCGCG---CAACTGCGTGACAACAAAAGGACATTTGCTCCGCTGTACTTCTCGGACCGATTTACAAATCGGTGGGCCGCTACGTGCAGGGGGAAAGTGCTATGATTGGTATAGTGGCCGGAACTAGACTTAGACACCGAGAGTTGTGGCGAAAGGGGTAGATCAATGAGGAGCGCCGACGTTGAGGGACTGTCTGCTCGTATAGATA--------TATGACAGTACGGCGGATCGGCCGTCGTTAGACTC
>SRR6327891
GCTTGCCACTCCCGAGTAGGAGTATACTC-GCAGCCACAGTACATCGACTTAACCGGGAACAGCTGACACATGTTAGGTTATTGGAGCTCTGGTGCCCTGTCGCCGGGGCGAGCACTCTATCCCTCCAAAGATGTAGTTTGCTCAGAGGGCCCCCGGCGCCCAGAACAACAATGATTGCTCTCAATAGCTCCGATCCAACGTTCCCGTCTTAGGGTTTGGTGTCCGCGATTCGTTTAGTATGCCCTGCGCGGCACACATCCTTACCGTCAGCTGTTGGCGCCTTCTCAATCTAAGCCTCAAATTAGTGAACGTAGTTTCCAAGATATCCAGACCTGAAGTCTAC-----T-TGCATGAAGGCTATGGTACCGTCATGTGGATCGCGTTCGATAATGCTTGAGCACTGCGGGGTCGGGCGCGATTATCCCTCACTATCACCACGGTCCACTTTATGCCGATTAATTTACGCTCGA--CAACTGCGTGACAACTAAAGGACATTTGCTCCGCTGTACTTCTCGGGCCGATTTACAAAACGGCGGGTTGCTACTTGCAGAGGGAAAGTACTATGATTGGTGTAGTGGCCGGAACTAGATTTAGACACTGAGGGTTATGGCGAAAGGGGTAAATCAACGAGGAGCGCCGACGCTGAGGGACTGTCTGCTCGTATAGATGGGTCGAAGGCCCCAGCCACGGCGGATTGGCCGTCGTTAGACTC
>SRR6327890
GCTTGCCACTCCCGAGTAGGAGTATACTC-GCAGCCACGGTACATCGACTTAACCGGGACCGGCCAACACATGTTGGGTTATTGGAGCTCTGACGCCCTTCCGCCGGGGCGAGCACTCTATCCCTCCAAAGATGTAGTTTGCTCAGAGGGCCCCCGGCGCCCAGAACAACAATGATTGCTCTCAATAGTTCCGAGCCAACGTTCCCGTCTTAGGGTTTGGTGTCCGCGGTTCGTTTAGTATGTCCTGCGCAGCACACATCCTTACCGTCAGCTGTTGGCGCCTTCTCAATCTAAGCCTCAAATTAGTGAACGTAGTTTCCAAGATATCCAGACCTAGTATCTGC-----TGTGCATGAAGGCTATGGTACCGTCATGCGGATCGCGTTCAATATTGCTTGAGCACTGCGGGGCCGGGCGCGACTATCCCTCACCATCACCACGGTCCACATCACGCCGATTAATTTACGCGCGA--CAACTGCGTGACAACAAAAGGACATTTGCTCCGCTGTACTTCTCGGACCGATTTACAAATCGGTGGGTCGCTACTTGCAGGGGGAAAGTGCTATGATTGGTATAGTGGCCGGAACTAGACTTAGACACTGAGAGTTGTGGCGAAAGGGGTAGATCAATGAGGAGCGCCGACGTTGAGGGACTGTCTGCTCGTATAGATAAAC-----TATGACAGTACGGCGGATCGGCCGTCGTTAGACTC
>SRR6327889
GCTTGCCACTCCCTAGTAGGAGTATACTCCGCAGCCACAGTTCACCGACTTAACCGGGAACAGCCAACACATGTTAGGTTATTGGGGCTCTGGTGCCCTTCCGCCGGAGCGAGCACTCTATCCCTACAAAGATGTAGTTTGCTCAGAGGGCCCACGGCGCCAAGAACAACAATGATTGCTCTCAATAGTTCCGAGCCAACGTTCCCGTCTTGGGGTTTGGTGACCGCGATTCGTTTATTATACCCTACGCGGCACACATCCTTACCGTCCGCTGTTGACGCCTTCTCAATCTAAGCCTCAAATTAATGAACGTAGTCTCCAAGATATCCAGACCTGATATCTACACGGATGTGCATGACGGCTATGGTCCCGTCATGTGGATCGCGTTAGATAATGCTTGAGCACTGCGGGGTCGGGCGCGACTTTCCCTCACTATCACCACGGTCCAAACTACGCCGATTAATTTACGCGCG---CAACTGCGTGACAACAAAAGGACATTTGCTCCGCTGTACTTCCCGGGCCGATTTACAAAACGGTGGGTTGCTACTTGCAGAGGGAAAGTACTATGATTGGTGTAGTGGCCGGAACTAGACTTAGACACTAAAGGTTATGGCGAAGGGGGTAAACCAATGAGGAGCGCCGACGTTGCGGGACTGTCTGCTCGTATAGATGGGTCGAAAGCCCCAGCCACGGCGGATCGACTGTCGTTAGAATC
>SRR6327888
GCTTGCCACTCCCTAGTAGGAGTATACTCCGCAGCCACAGTTCACCGACTTAACCGGGAACAGCCAACACATGTTAGGTTATTGGGGCTCTGGTGCCCTTCCGCCGGAGCGAGCACTCTATCCCTACAAAGATGTAGTTTGCTCAGAGGGCCCACGGCGCCAAGAACAACAATGATTGCTCTCAATAGTTCCGAGCCAACGTTCCCGTCTTGGGGTTTGGTGACCGCGATTCGTTTATTATACCCTACGCGGCACACATCCTTACCGTCCGCTGTTGACGCCTTCTCAATCTAAGCCTCAAATTAATGAACGTAGTCTCCAAGATATCCAGACCTGATATCTACACGGATGTGCATGACGGCTATGGTCCCGTCATGTGGATCGCGTTAGATAATGCTTGAGCACTGCGGGGTCGGGCGCGACTTTCCCTCACTATCACCACGGTCCAAACTACGCCGATTAATTTACGCGCGA--CAACTGCGTGACAACAAAAGGACATTTGCTCCGCTGTACTTCCCGGGCCGATTTACAAAACGGTGGGTTGCTACTTGCAGAGGGAAAGTACTATGATTGGTGTAGTGGCCGGAACTAGACTTAGACACTAAAGGTTATGGCGAAGGGGGTAAACCAATGAGGAGCGCCGACGTTGCGGGACTGTCTGCTCGTATAGATGGGTCGAAAGCCCCAGCCACGGCGGATCGACTGTCGTTAGAATC
>SRR6327882
GCTTGCCACTCCCGAGTAGGAGTATACTCCGTAGCCACAGTACATCGACTTAACCGGGAACGGCCAACACATGTTGGGTTATTGGAGCTCTGACGCCCTTCCGCCGGGGCGAGCACTCTATCCCTCCAAAGATGTAGTTTGCTCAGAGGGCCCCCGGCGCCCAGAACCACAATGATTGCTCTCAATAGTTCCGAGCCAACGTTCCCGTCTTAGGGTTTGGTGTACGCGATTCGTTTAGTATGCCCTGCGCGGCACACATCCTTACCGTCAGCTGTTGGCGCCTTCTCAATCTAAGCCTCAAATTAGTGAACGTAGTTTCCAAGATATCCAGACCTGGTATCTAC-----T-TGCATGAAGGCTATGGTACCGTCATGCGGATCGCGTTCAATATTGCTTGAGCACTGCGGGGCCGGGCGCGACTATCCCTCACTATCACCACGGTCCACATTACGCCGATTAATTTACGCGCGA-TCAACTGCGTGACAACAAAAGGACATTTGCTCCGCTGTACTTCTCGGACCGATTTACAAATCGGTGGGCCGCTACGTGCAGGGGGAAAGTGCTATGATTGGTATAGTGGCCGGAACTAGACTTAGACACCGAGAGTTGTGGCGAAAGGGGTAGATCAATGAGGAGCGCCGACGTTGAGGGACTGTCTGCTCGTATAGATA--------TATGACAGTACGGCGGATCGGCCGTCGTTAGACTC
>SRR6327880
GCTTGCCACTCCCGAGTAGGAGTATACTCCGTAGCCACAGTACATCGACTTAACCGGGAACGGCCAACACATGTTGGGTTATTGGAGCTCTGACGCCCTTCCGCCGGGGCGAGCACTCTATCCCTCCAAAGATGTAGTTTGCTCAGAGGGCCCCCGGCGCCCAGAACCACAATGATTGCTCTCAATAGTTCCGAGCCAACGTTCCCGTCTTAGGGTTTGGTGTACGCGATTCGTTTAGTATGCCCTGCGCGGCACACATCCTTACCGTCAGCTGTTGGCGCCTTCTCAATCTAAGCCTCAAATTAGTGAACGTAGTTTCCAAGATATCCAGACCTGGTATCTAC-----TGTGCATGAAGGCTATGGTACCGTCATGCGGATCGCGTTCAATATTGCTTGAGCACTGCGGGGCCGGGCGCGACTATCCCTCACTATCACCACGGTCCACATTACGCCGATTAATTTACGCGCGAG-CAACTGCGTGACAACAAAAGGACATTTGCTCCGCTGTACTTCTCGGACCGATTTACAAATCGGTGGGCCGCTACGTGCAGGGGGAAAGTGCTATGATTGGTATAGTGGCCGGAACTAGACTTAGACACCGAGAGTTGTGGCGAAAGGGGTAGATCAATGAGGAGCGCCGACGTTGAGGGACTGTCTGCTCGTATAGATA--------TATGACAGTACGGCGGATCGGCCGTCGTTAGACTC
>SRR6327879
GCTTGCCACTCCCGAGTAGGAGTATACTCCGTAGCCACAGTACATCGACTTAACCGGGAACGGCCAACACATGTTGGGTTATTGGAGCTCTGACGCCCTTCCGCCGGGGCGAGCACTCTATCCCTCCAAAGATGTAGTTTGCTCAGAGGGCCCCCGGCGCCCAGAACCACAATGATTGCTCTCAATAGTTCCGAGCCAACGTTCCCGTCTTAGGGTTTGGTGTACGCGATTCGTTTAGTATGCCCTGCGCGGCACACATCCTTACCGTCAGCTGTTGGCGCCTTCTCAATCTAAGCCTCAAATTAGTGAACGTAGTTTCCAAGATATCCAGACCTGGTATCTAC-----TGTGCATGAAGGCTATGGTACCGTCATGCGGATCGCGTTCAATATTGCTTGAGCACTGCGGGGCCGGGCGCGACTATCCCTCACTATCACCACGGTCCACATTACGCCGATTAATTTACGCGCGA-TCAACTGCGTGACAACAAAAGGACATTTGCTCCGCTGTACTTCTCGGACCGATTTACAAATCGGTGGGCCGCTACGTGCAGGGGGAAAGTGCTATGATTGGTATAGTGGCCGGAACTAGACTTAGACACCGAGAGTTGTGGCGAAAGGGGTAGATCAATGAGGAGCGCCGACGTTGAGGGACTGTCTGCTCGTATAGATA--------TATGACAGTACGGCGGATCGGCCGTCGTTAGACTC
>SRR6327878
GCTTGCCACTCCCGAGTAGGAGTATACTCCGTAGCCACAGTACATCGACTTAACCGGGAACGGCCAACACATGTTGGGTTATTGGAGCTCTGACGCCCTTCCGCCGGGGCGAGCACTCTATCCCTCCAAAGATGTAGTTTGCTCAGAGGGCCCCCGGCGCCCAGAACCACAATGATTGCTCTCAATAGTTCCGAGCCAACGTTCCCGTCTTAGGGTTTGGTGTACGCGATTCGTTTAGTATGCCCTGCGCGGCACACATCCTTACCGTCAGCTGTTGGCGCCTTCTCAATCTAAGCCTCAAATTAGTGAACGTAGTTTCCAAGATATCCAGACCTGGTATCTAC-----TGTGCATGAAGGCTATGGTACCGTCATGCGGATCGCGTTCAATATTGCTTGAGCACTGCGGGGCCGGGCGCGACTATCCCTCACTATCACCACGGTCCACATTACGCCGATTAATTTACGCGCGAG-CAACTGCGTGACAACAAAAGGACATTTGCTCCGCTGTACTTCTCGGACCGATTTACAAATCGGTGGGCCGCTACGTGCAGGGGGAAAGTGCTATGATTGGTATAGTGGCCGGAACTAGACTTAGACACCGAGAGTTGTGGCGAAAGGGGTAGATCAATGAGGAGCGCCGACGTTGAGGGACTGTCTGCTCGTATAGATA--------TATGACAGTACGGCGGATCGGCCGTCGTTAGACTC
>SRR6327877
GCTTGCCACTCCCGAGTAGGAGTATACTCCGTAGCCACAGTACATCGACTTAACCGGGAACGGCCAACACATGTTGGGTTATTGGAGCTCTGACGCCCTTCCGCCGGGGCGAGCACTCTATCCCTCCAAAGATGTAGTTTGCTCAGAGGGCCCCCGGCGCCCAGAACCACAATGATTGCTCTCAATAGTTCCGAGCCAACGTTCCCGTCTTAGGGTTTGGTGTACGCGATTCGTTTAGTATGCCCTGCGCGGCACACATCCTTACCGTCAGCTGTTGGCGCCTTCTCAATCTAAGCCTCAAATTAGTGAACGTAGTTTCCAAGATATCCAGACCTGGTATCTAC-----T-TGCATGAAGGCTATGGTACCGTCATGCGGATCGCGTTCAATATTGCTTGAGCACTGCGGGGCCGGGCGCGACTATCCCTCACTATCACCACGGTCCACATTACGCCGATTAATTTACGCGCGAG-CAACTGCGTGACAACAAAAGGACATTTGCTCCGCTGTACTTCTCGGACCGATTTACAAATCGGTGGGCCGCTACGTGCAGGGGGAAAGTGCTATGATTGGTATAGTGGCCGGAACTAGACTTAGACACCGAGAGTTGTGGCGAAAGGGGTAGATCAATGAGGAGCGCCGACGTTGAGGGACTGTCTGCTCGTATAGATA--------TATGACAGTACGGCGGATCGGCCGTCGTTAGACTC
>SRR6327875
GCTTGCCACTCCCGAGTAGGAGTATACTCCGTAGCCACAGTACATCGACTTAACCGGGAACGGCCAACACATGTTGGGTTATTGGAGCTCTGACGCCCTTCCGCCGGGGCGAGCACTCTATCCCTCCAAAGATGTAGTTTGCTCAGAGGGCCCCCGGCGCCCAGAACCACAATGATTGCTCTCAATAGTTCCGAGCCAACGTTCCCGTCTTAGGGTTTGGTGTACGCGATTCGTTTAGTATGCCCTGCGCGGCACACATCCTTACCGTCAGCTGTTGGCGCCTTCTCAATCTAAGCCTCAAATTAGTGAACGTAGTTTCCAAGATATCCAGACCTGGTATCTAC-----TGTGCATGAAGGCTATGGTACCGTCATGCGGATCGCGTTCAATATTGCTTGAGCACTGCGGGGCCGGGCGCGACTATCCCTCACTATCACCACGGTCCACATTACGCCGATTAATTTACGCGCGA-TCAACTGCGTGACAACAAAAGGACATTTGCTCCGCTGTACTTCTCGGACCGATTTACAAATCGGTGGGCCGCTACGTGCAGGGGGAAAGTGCTATGATTGGTATAGTGGCCGGAACTAGACTTAGACACCGAGAGTTGTGGCGAAAGGGGTAGATCAATGAGGAGCGCCGACGTTGAGGGACTGTCTGCTCGTATAGATA--------TATGACAGTACGGCGGATCGGCCGTCGTTAGACTC
>SRR6282421
GCTTGCCACTCCCGAGTAGGAGTATACTC-GCAGCCACAGTTCATCGACTTAACCGGGAACAGCCAACACATGTTAGGTTATTGGAGCTCTGGTACCATTCCGCCGGGGCGAGCACTCTATCCCTCCAAAGATGTAGTTTGCTCAGAGGGCCCCCGGCGCCCAGAACAACAATGATTGCTCTCAATAGTTCCGAGCCAACGTTCCCGTCTTAGGGTTTGGTGTCCGCGATTCGTTTAGTATGCCCTACGCGGCACACATCCTTACCGTCAGCTGTTGACGCCTTCTCAATCTAAGCCTCAAATTAGTGAACGTAGTCTCCAAGATATCCAGACCTGATATCTAC-----TGTGCATGAAGGCTATGGTACCGTCATGTGGATCGCGTTAGATAATGCTTGAGCACTGCGGGGTCGGGCGCGACTATCCCTCACTATCACCACGGTCCACATTACGCCGATTAATTTACGCGCGAGTCAACTGCGTGACAACAAAAGGACATTTGCTCCGCTGTACTTCTCGGGCCGATTTACAAAACGGTGGGTTGCTACTTGCAGAGGGAAAGTACTATGATTGGTGTAGTGGCCGGAACTAGACTTAGACACTAAGGATTATGGCGAAGGGGGGAAATCAATGAGGAGCGCCGACGTTGCGGGACTGTCTGCTCGTATAGATGGGTCGAAGGCCCCAGCCACGGCGGATCGGCCGTCGTTAGAATC
>SRR6282420
GCTTGCCACTCCCGAGTAGAGAATATGCA-GCAGCCACAGTTCATCGACTTAACCGGGAACAGCCAACACATGTTAGGTTATTGGAGCTCTGGTGCCCTTCCGCTGGGGCGAGCACTCTATCCCTCCATAGATGTAGTTTGCTCAGAGGGCCCACGGCGCCCAGAACAACAATGATTGCTCTCAATAGTTCCGAGCCAACGTTCCCGTCTTAGGGTTTGGTGTCCGCGATTCGTTTAGTATGCCCTACGCGGCACATATCCTTACCGTCAGCTGTTGACGCCCTCTCAATCTAAGCCTCAAATTAGTGAACGTAGTCTCCAAGATATCCAGACCTGATATCTAC-----TGTGCATGAAGGCTATGGTACCGTCATGTGGATCGCGTTAGATAATGCTTGAGCACTGCGGGGTCGGGCGCGACGATCCCTCACTATCACCACGGTCCACATTACGCCGATTAATTTACGCGCGAGTCAACTGCGTGACAACAAAAGGACATTTGCTCCGCTGTACTTCTCGGGCCGATTTACAAAACGGTGTGCTGCTACTTGCAGAGGGAAAGTACT--GATTGGTGTAGTGGCCGGAACTAGACTTAGACACTAAGGGTTATGGCGAAGGGGGTAAATCAATGAGGAGGGCCGACGTTGCGGGACTGTCTGCTCGTATAGATGGGTCGAAGGCCCCAGCCACGGCGGATCGGCCGGTGTTAGAATC
>SRR6282419
GCTTGCCACTCCCGAGTAGGAGTATACTC-GCAGCCACAGTTCATCGACTTAACCAGGAACAGCCAACACATGTTAGGTTATTGGAGCTCTGGTGCCCTTCCGCCGGGGCGAGCACTCTATCCCTCCAAAGATGTAGTTTGTTCAGAGGGCCCACGGCGCCCAGAACAACAATGATTGCTCTCAATAGTTCCGAGCCAACGTTCCCATCTTATGGTTTGGTGTCCGCGATTCGTTTAGTATGCCCTACGCGGCACACATCCTTACCGTCAGCTGTTGACGCCTTCTCAATCTAAGACTCAAATTAGTGAACGTAGTCTCCAAGATATCCAGACCTGATATCTAC-----TGTGCATGAAGGCTATGGTACCGTCATGTGGATCGCGTTAGATAATGCTTGAGCACTGCGGGGTCGGGCGCGACTATCCCTCACTATCACCACGGTCCACATTACGCCGATTAATTTACGCGCGAGTCAACTGCGTGACAACAAAAGGACATTTGCTCCGCTGTACTTCTCGGGCCGATTTACAAAACGGTGGGCTGCTACTTGCAGAGGGAAAGTACT--GATTGGTGTGGTGGCCGGAACTAGACTTAGACACTAAAGGTTATGGCGAAGGGGGTAAATTAATGAGGAGCGCCGACGTTGCGGGACTGTCTGCTCGTATTGCTGGGTCGAAGGCCCCAGCCACGGCGGATCGGCCGTCGTTAGAATC
>SRR6282418
GCTTGCCACACCCGAGTAGGAGTATACTC-GCAGCCACAGTTCATCGACTTAACCGGGAACAGCCAACACATGTTAGGTTATTGGAGCTCTGGTGCCCTTCCGCCGGGGCGAGCACTCTATCCCTCCAAAGATGTAGTTTGCTCAGAGGGCCCCCGGCGCCCAGAACAACAATGATTGCTCTCAATAGTTCCGAGCCAACGTTCCCGTCTTAGGGTTTGGTGTCCGCGATTCGTTTAGTATGCCCTACGCGGCACACATCCTTACCGTCAGCTGTTGACGCCTTCTCAATCTAAGCCTAAAATTAGTGAACGTAGTCTCCAAGATATCCAGACCGGATATCTAC-----TGTGCATGAAGGCTATGGTACCGTTATGTGGATCGCGTTAGATAATGCTTGAGCGCTGCGGGGTCGGGCGCGACTATCCCTCACTATCACCACGGTCCACATTACGCCGATTAATTTACGCGCGAGTCAACTGCGTGACAACAAAAGGACATTTGCTCCGCTGTACTTCTCGGGCCGATTTACAAAACGGTGGGTTGCTACTTGCAGAGGGAAAGTACTATGATTGGTGTAGCGGCCGGAACTAGACTTAGACACTAAGGGTTATGGCGAAGGGGGTAAATCAATGAGGAGCGCCGACGTTGCGGGACTGTCTGCTCGTATAGATGGGTCGAAGGCCCCAGCCACGGCGGATCGGCCGTCGTTAGAATC
>SRR6282417
GCTTGCCACTCCCGAGTAGGAGTATACTC-GCAGCCACAGTTCATCGACTTAACCGGGAACAGCCAACGCATGTTAGGTTATTGGAGCTCTGGTGCCCTTCCGCCGGGGCGAGCACTCTATCCCTCCAAAGATGTAGTTTGCTCAGAGGGCCCCCGGCGCCCAGAACAACAATGATTGCTCTCAATAGTTCCGAGCCAACGTTCCCATCTTATGGTTTGGTGTCCGCGATTCGTTTAGTATGCCCTACGCGGCACACATCCTTACCGTCAGCTGTTGACGCCTTCTCAATCTAAGCCTCAAATTAGTGAACGTAGTCTCCAAGATATCCAGACCTGATATCTAC-----TGTGCATGAAGGCTATGGTACCGTCATGTGGATCGCGTTAGATAATGCTTGAGCACTGCGGGGTCGGGCGCGACTATCCCTCACTATCACCACGGTCCACATTACGCCGATTAATTTACGCGCGAGTCAACTGCGTGACAACAAAAGGACATTTGCTCCGCTGTACTTCTCGGGCCGATTTACAAAACGGTGGGCTGCTACTTGCAGAGGGAAAGTACTATGATTGGTGTAGTGGCCGGAACTAGACTTAGACACTAAAGGTTATGGCGAAGGGGGTAAATCAATGAGGAGCGCCGACGTTGCGGGACTGTCTGCTCGTATAGATGGGTCGAAGGCCCCAGCCACGGCGGATCGGCCGTCGTTAGAATC
>SRR3923727
GCTTGCCACTCCCTAGTAGGAGTATACTCCGCAGCCACAGTTCATCGACTTAACCGGGAACAGCCAACACATGTTAGGTTATTGGGGCTCTGGTGCCCTTCCGCCGGAGCGAGCACTCTATCCCTACAAAGATGTAGTTTGCTCAGAGGGCCCCCGGCGCCAAGAACAACAATGATTGCTCTCAATAGTTCCGAGCCAACGTTCCCGTCTTGGGGTTTGGTGACCGCGATTCGTTTATTATACCCTACGCGGCACACATCCTTACCGTCCGCTGTTGACGCCTTCTCAATCTAAGCCTCAAATTAATGAACGTAGTCTCCAAGATATCCAGACCTGATATCTAC-----T-TGCATGACGGCTATGGTCCCGTCATGTGGATCGCGTTAGATAATGCTTGAGCACTGCGGGGTCGGGCGCGACTATCCCTCACTATCACCACGGTCCAAACTACGCCGATTAATTTACGCGCGAGTCAACTGCGTGACAACAAAAGGACATTTGCTCCGCTGTACTTCCCGGGCCGATTTACAAAACGGTGGGTTGCTACTTGCAGAGGGAAAGTACTATGATTGGTGTAGTGGCCGGAACTAGACTTAGACACTAAAGGTTATGGCGAAGGGGGTAAATCAATGAGGAGCGCCGACGTTGCGGGACTGTCTGCTCGTATAGATGGGTCGAAGGCCCCAGCCACGGCGGATCGACCGTCGTTAGAATC
>SRR3923726
GCTTGCCACTCCCGAGTAGGAGTATACTCCGCAGCCACAGTTTATCGACTTAATCGGGAACAGCCAACACATGTTAGGTTATTGGAGCTCTGGTGCCCTTCTGCCGGGGCGAGCACTCTATCCCTCCAAAGATGTAGTTTGCTCAGAGGACCCCCGGCGCCCAGAACAACAATGATTGCTCTCAATAGTTCCGAGCCAACGTTCCCGTCTTAGGGTTTGGTGTCCGCGATTCGTTTAGTATGCCCTACGCGGCACACATCCTTACTGTCAGCTGTTGACGCTTTCTCAATCTAAGCCTCAAATTAGTGAGCGTAGTCTCCAAGATATCCAGACCTGATATCTAC-----TGTGCACGACGGCTATGGTACCGCCATGTGGATCGCACTAGCCAATGCTTGAGTACTGCGGGGTCGGGCGCGACTATCCCTCACTATCACCACGGTCCACATTACGCCGATTAATGTACGCGCG---CAACTGCGTGACAACAAAAGGACATTTGCTCCGCTGTACCTCTCGGGCCGATTTACAAAACGGTGGGTTGCTACTTGCAGAGGGAAAGTACT--GATTGGTGTAGTGGCCGGAACTAAACTTAGACACTAAGGGTTATGGCGAAGGGGGTAAATCAATGAGGAGCGCCGACGTTGCGGGACTGTCTGCTCGTATAGATGGGTCGAAGGCCCCAGCCACGGCGGATCGGCCGTCATTAGAATC
>SRR3923725
GCTTGCCACTCCCGAGTAGGAGTATACTCCGCAGCCGCAGTTCATCGACTTAACCGGGAACAGCCAACACATGTTAGGTTATTGGAGCTCTGGTGTCCTTCCGCCGGGGCGAGCACTCTATCCCTCCAAAGATGTAGTTTGCTCAGAGGGCCCACGGCGCCCAGAACAACAATGATTGCTCTCAATAGTTCCGAGCCAACGTTCCCGTCTTAGGGTTTGGTGTCCGCGATTCGTTTAGTATGCCCTACGTGGCACACATCCTTCCCGTCAGCTGTTGACGCCTTCTCAATCTAAGCCTCAAATTAGTGAACGTAGTCTCCAAGATATCCAGACCTGATATCTAC-----TGTGCATGACGGCTATGGTACCGTCATGTGGATCGCGTTAGATAATGCTTGAGCACTGCGGGGTCGGGCGCGACTATCCCTCACTATCACCACGGTCCACATTACGCCGACTAATTTACGCGCGA-TCAACTGCGTGACAACAAAAGGACATTTGCTCCGCTGTACTTCTCGGGCCGATTTACAAAACGGTGGGTTGCTACTTGCAGAGGGAAAGTACT--GATTGGTGTAGTGGCCGGAACTAGACTTAGACACTAAGGGTTATGGCGAAGGGGGTAAATCAATGAGGAGCGCCGACGTTGCGGGACTGTCTGCTCGTATAGATGGGTCGAAGGCCCCAGCCACGGCGGATCGGCCGTCGTTAGAATC
>SRR3923724
GCTTGCCACTCCCTAGTAGGAGTATACTCCGCAGCCACAGTTCATCGACTTAACCGGGAACAGCCAACACATGTTAGGTTATTGGGGCTCTGGTGCCCTTCCGCCGGAGCGAGCACTCTATCCCTCCAAAGATGTAGTTTGCTCAGAGGGCCCCCGGCGCCAAGAACAACAATGATGGCTCTCAATAGTTCCGAGCCAACGTTCCCGTCTTGGGGTTTGGTGACCGCGATTCGTTTATTATACCCTACGCGGCACACATCCTTACCGTCCGCTGTTGACGCCTTCTCAATCTAAGCCTCAAATTCGTGAACGTAGTCTCCAAGATATCCAGACCTGATATCTAC-----T-TGCATGACGGCTATGGTCCCGTCATGTGGATCGCGTTAGATAATGCTTGAGCACTGCGGGGTCGGGCGCGACTATCCCTCACTATCACCACGGTCCAAACTACGCCGATTAATTTACGCGCG---CAACTGCGTGACAACAAAAGGACATTTGCTCCGCTGTACTTCCCGGGCCGATTTACAAAACGGTGGGTTGCTACTTGCAGAGGGAAAGTACT--GATTGGTGTAGTGGCCGGAACTAGACTTAGACACTAAAGGTTATGGCGAAGGGGGTAAATCAATGAGGAGCGCCGACGTTGCAGGACTGTCTGCTCGTATAGATGGGTCGAAGGCCCCAGCCACGGCGGATCGGCCGTCGTTAGAATC
>SRR3923723
GCTTGCCACTCCCGAGTAGGAGTATACTCCGCAGCCACAGTTTATCGACTTAGTCGGGAACAGCCAACACATGTAAGGTTATTGGAGCTCTGGTGCCCTTCCGCCGGGGCGAGCACTCTATCCCTCCAAAGATGTCGAAGGCTCAGAGGACCCCCGGTGCCCAGAACAACAATGAGTGCTCTCAATAGTTCCGAGCCGACGTTCCCGTCTTAGGGTTTGGTGTCCGCGATTCGTTTAGTATGCCCTACGCGGCACACATCCTTACCGTCAGCTGCTGACGCCTTCTCAATCTAAGCCTC---TTAGTGAACGTAGTCTCCAAGATATCAAGATCTGATATCTAC-----TGTGCACGACGGCTATGGTACCGTCATGTGGATCGCGTTAGATAACGCTTGAGCACTACGGGGTCGGGCGCGACTATCCCTCACTATCACCACGGTCTACATTACGCCAATTAATTTACGCGCG---CAACTGCGTGACAACAATAGGACATTTGCTCCGCTGTACCTCTCGGGCCGATTTACAAAACGGTGGGTTGCTACTTGCAGAGGGAAAGTACA--GATTGGTGTAGTGGCCGGAACTAAACTTAGACACTAAGGGTTATGGCGAAGGGGGTAAATCAATGAGGAGCGCCGACGTTGCGGGACTGTCTGCTCGTATAGATGGGTCGAAGGCCCCAGCCACGGCGGATCGGCCGTCATTAGAATC
>SRR3923722
GCTTGCCACTCCCGAGTAGGAGTATACTCCGCAGCCACAGTTTATCGACTTAGTCGGGAACAGCCAACACATGTAAGGTTATTGGAGCTCTGGTGCCCTTCCGCCGGGGCGAGCACTCTATCCCTCCAAAGATGTCGAAGGCTCAGAGGACCCCCGGTGCCCAGAACAACAATGAGTGCTCTCAATAGTTCCGAGCCGACGTTCCCGTCTTAGGGTTTGGTGTCCGCGATTCGTTTAGTATGCCCTACGCGGCACACATCCTTACCGTCAGCTGCTGACGCCTTCTCAATCTAAGCCTCTTTTTAGTGAACGTAGTCTCCAAGATATCAAGATCTGATATCTAC-----TGTGCACGACGGCTATGGTACCGTCATGTGGATCGCGTTAGATAACGCTTGAGCACTACGGGGTCGGGCGCGACTATCCCTCACTATCACCACGGTCTACATTACGCCAATTAATTTACGCGCGAG-CAACTGCGTGACAACAATAGGACATTTGCTCCGCTGTACCTCTCGGGCCGATTTACAAAACGGTGGGTTGCTACTTGCAGAGGGAAAGTACA--GATTGGTGTAGTGGCCGGAACTAAACTTAGACACTAAGGGTTATGGCGAAGGGGGTAAATCAATGAGGAGCGCCGACGTTGCGGGACTGTCTGCTCGTATAGATGGGTCGAAGGCCCCAGCCACGGCGGATCGGCCGTCATTAGAATC
>SRR3923721
ACTTGCCACTCCCGAGTAGGAGTATACTC-GCAGCCACAGTTCATCGACTTCACCGGGAACAGCCAACACATGTTATGTTATTGGAGCTCTAGTGCCCTTCCGCCGGGGCGAGCACTCTATCCCTCCAAAGATGTAGAAGGCTCAGAGGGCCCCCGGCGCCCAGAACAACAATGGTTGCTCTCAATAGTTCTGAGCCAACGTTCCCGTCTTAGGGTTTGGTGTCCGCGATTCGTTTAGTATGCCCTACGCGGCACACATCCTTATCGTCAGCTGTTGACGCCTTCTCAATCTAAGCCTCAAATTAGTGAACGTAGTCT-CAAGATATCCAGACCTGATATCTAC-----TGTGCATGACGGCTATGGTACCGTCATGTGGATCGCGCTAGATAATGCTTGAGCACTGCGGAGTCGGGCGCGACTATCCCTCACTATCGCCACGGTCCACATTACGCCGATTAATTTACGCGCGA--CAACTGCGTGACAACAAAAGGACATTTGCTCCGCCGTACCTCTCGGGCCGATTTACAAAACGGTGGGTTGCTACTTGCAGAGGGAAAG-ACTATGATTGGTGTAGTGGCCGGAACTAGACTTAAACACTAAGGGTTATGGCGAAGAGGGTAAATCAATGAGGAGCGCCGACGTTGCGGGACTGTCTGCTCTTATAGATGGGTCGAAGGCCCCAGCCATGGCGGATCGGCCGTCGAAAGAATC
>SRR3923720
ACTTGCCACTCCCGAGTAGGAGTATACTC-GCAGCCACAGTTCATCGACTTCACCGGGAACAGCCAACACATGTTATGTTATTGGAGCTCTAGTGCCCTTCCGCCGGGGCGAGCACTCTATCCCTCCAAAGATGTAGAAGGCTCAGAGGGCCCCCGGCGCCCAGAACAACAATGGTTGCTCTCAATAGTTCTGAGCCAACGTTCCCGTCTTAGGGTTTGGTGTCCGCGATTCGTTTAGTATGCCCTACGCGGCACACATCCTTATCGTCAGCTGTTGACGCCTTCTCAATCTAAGCCTCAAATTAGTGAACGTAGTCT-CAAGATATCCAGACCTGATATCTAC-----TGTGCATGACGGCTATGGTACCGTCATGTGGATCACGCTAGATAATGCTTGAGCACTGCGGAGTCGGGCGCGACTATCCCTCACTATCGCCACGGTCCACATTACGCCGATTAATTTACGCGCGAGTCAACTGCGTGACAACAAAAGGACATTTGCTCCGCCGTACCTCTCGGGCCGATTTACAAAACGGTGGGTTGCTACTTGCAGAGGGAAAGTACT--GATTGGTGTAGTGGCCGGAACTAGACTTAAACACTAAGGGTTATGGCGAAGAGGGTAAATCAATGAGGAGCGCCGACGTTGCGGGACTGTCTGCTCTTATAGATGGGTCGAAGGCCCCAGCCATGGCGGATCGGCCGTCGAAAGAATC
>SRR3923719
GCTTGCCACTCCCTAGTAGGAGTATACTCCGCAGCCACAGTTCACCGACTTAACCGGGAACAGCCAACACATGTTAGGTTATTGGGGCTCTGGTGCCCTTCCGCCGGAGCGAGCACTCTATCCCTACAAAGATGTAGTTTGCTCAGAGGGCCCACGGCGCCAAGAACAACAATGATTGCTCTCAATAGTTCCGAGCCAACGTTCCCGTCTTGGGGTTTGGTGACCGCGATTCGTTTATTATACCCTACGCGGCACACATCCTTACCGTCCGCTGTTGACGCCTTCTCAATCTAAGCCTCAAATTAATGAACGTAGTCTCCAAGATATCCAGACCTGATATCTACACGGATGTGCATGACGGCTATGGTCCCGTCATGTGGATCGCGTTAGATAATGCTTGAGCACTGCGGGGTCGGGCGCGACTTTCCCTCACTATCACCACGGTCCAAACTACGCCGATTAATTTACGCGCG---CAACTGCGTGACAACAAAAGGACATTTGCTCCGCTGTACTTCCCGGGCCGATTTACAAAACGGTGGGTTGCTACTTGCAGAGGGAAAGTACTATGATTGGTGTAGTGGCCGGAACTAGACTTAGACACTAAAGGTTATGGCGAAGGGGGTAAACCAATGAGGAGCGCCGACGTTGCGGGACTGTCTGCTCGTATAGATGGGTCGAAAGCCCCAGCCACGGCGGATCGACTGTCGTTAGAATC
>SRR3923718
GCTTGCCACTCCCTAGTAGGAGTATACTCCGCAGCCACAGTTCACCGACTTAACCGGGAACAGCCAACACATGTTAGGTTATTGGGGCTCTGGTGCCCTTCCGCCGGAGCGAGCACTCTATCCCTACAAAGATGTAGTTTGCTCAGAGGGCCCACGGCGCCAAGAACAACAATGATTGCTCTCAATAGTTCCGAGCCAACGTTCCCGTCTTGGGGTTTGGTGACCGCGATTCGTTTATTATACCCTACGCGGCACACATCCTTACCGTCCGCTGTTGACGCCTTCTCAATCTAAGCCTCAAATTAATGAACGTAGTCTCCAAGATATCCAGACCTGATATCTACACGGATGTGCATGACGGCTATGGTCCCGTCATGTGGATCGCGTTAGATAATGCTTGAGCACTGCGGGGTCGGGCGCGACTTTCCCTCACTATCACCACGGTCCAAACTACGCCGATTAATTTACGCGCG---CAACTGCGTGACAACAAAAGGACATTTGCTCCGCTGTACTTCCCGGGCCGATTTACAAAACGGTGGGTTGCTACTTGCAGAGGGAAAGTACTATGATTGGTGTAGTGGCCGGAACTAGACTTAGACACTAAAGGTTATGGCGAAGGGGGTAAACCAATGAGGAGCGCCGACGTTGCGGGACTGTCTGCTCGTATAGATGGGTCGAAAGCCCCAGCCACGGCGGATCGACTGTCGTTAGAATC
>SRR3923717
GCTTGCCACTCCCTAGTAGGAGTATACTCCGCAGCCACAGTTCACCGACTTAACCGGGAACAGCCAACACATGTTAGGTTATTGGGGCTCTGGTGCCCTTCCGCCGGAGCGAGCACTCTATCCCTACAAAGATGTAGTTTGCTCAGAGGGCCCACGGCGCCAAGAACAACAATGATTGCTCTCAATAGTTCCGAGCCAACGTTCCCGTCTTGGGGTTTGGTGACCGCGATTCGTTTATTATACCCTACGCGGCACACATCCTTACCGTCCGCTGTTGACGCCTTCTCAATCTAAGCCTCAAATTAATGAACGTAGTCTCCAAGATATCCAGACCTGATATCTACACGGATGTGCATGACGGCTATGGTCCCGTCATGTGGATCGCGTTAGATAATGCTTGAGCACTGCGGGGTCGGGCGCGACTTTCCCTCACTATCACCACGGTCCAAACTACGCCGATTAATTTACGCGCGA--CAACTGCGTGACAACAAAAGGACATTTGCTCCGCTGTACTTCCCGGGCCGATTTACAAAACGGTGGGTTGCTACTTGCAGAGGGAAAGTACTATGATTGGTGTAGTGGCCGGAACTAGACTTAGACACTAAAGGTTATGGCGAAGGGGGTAAACCAATGAGGAGCGCCGACGTTGCGGGACTGTCTGCTCGTATAGATGGGTCGAAAGCCCCAGCCACGGCGGATCGACTGTCGTTAGAATC
>SRR3923716
GCTTGCCACTCCCGAGTAGGAGTATACTCCGCAGCCACAGTTCATCGACTTAACCGGGAACATCCAACACATGTTAGGTTATTGGAGCTCTAGTGCCCTTCCGCCGGGGCGAGCACTCTATCCCTCCAAAGATGTAGTTTGCTCAGAGGGCCCCCGGCGCCCAGAACAACAATGATTGCTCGCAATAGTTCCGAGCCAACGTTCCCGTCTTAGGGTCTGGTGTCCGCGATTCGTTTAGTATGCCCTACGCGGCACACATCCTTACCGTCAGCTGTTGACGCCTTCTCAATCTAAGCCTCAAATTAGTGAACGTAGTCTCCAAGATATCCAGACCTGATATCTAC-----TGTGCATGACGGCTATAGTACCGTCATGTGGATCGCGTTAGATAATGCTTGAGCACTGCGGGGTCGGGCGCGACTATCCCTCACTTTCACCACGGTCCACATTACGCCGATTAATTTACGCGCGAGTCAACTGCGTGACAGCAAAAGGACATTTGCTCCGCTGTACCTCTCGGGCCGATTTACAAAACGGTGGGTTGCTACTTGCAGAGGGAAAGTACT--GATTGGTGTAGTGGCCGGAACTAGACTTAGACACTAAAGGTTATGGCGAAGGGGGTAAATCAATGAGGAGCGCCGACGTCGCGGGACTGTCTGCTCGTATAGATGGGTCGAAGGCCCCAGCCACGGCGGATCGGCCGTCGTTAGAATC
>SRR3885043
GCTTGCCACTCCCTAGTAGGAGTATACTCCGCAGCCACAGTTCACCGACTTAACCGGGAACAGCCAACACATGTTAGGTTATTGGGGCTCTGGTGCCCTTCCGCCGGAGCGAGCACTCTATCCCTACAAAGATGTAGTTTGCTCAGAGGGCCCACGGCGCCAAGAACAACAATGATTGCTCTCAATAGTTCCGAGCCAACGTTCCCGTCTTGGGGTTTGGTGACCGCGATTCGTTTATTATACCCTACGCGGCACACATCCTTACCGTCCGCTGTTGACGCCTTCTCAATCTAAGCCTCAAATTAATGAACGTAGTCTCCAAGATATCCAGACCTGATATCTACACGGATGTGCATGACGGCTATGGTCCCGTCATGTGGATCGCGTTAGATAATGCTTGAGCACTGCGGGGTCGGGCGCGACTTTCCCTCACTATCACCACGGTCCAAACTACGCCGATTAATTTACGCGCGAGTCAACTGCGTGACAACAAAAGGACATTTGCTCCGCTGTACTTCCCGGGCCGATTTACAAAACGGTGGGTTGCTACTTGCAGAGGGAAAGTACTATGATTGGTGTAGTGGCCGGAACTAGACTTAGACACTAAAGGTTATGGCGAAGGGGGTAAACCAATGAGGAGCGCCGACGTTGCGGGACTGTCTGCTCGTATAGATGGGTCGAAAGCCCCAGCCACGGCGGATCGACTGTCGTTAGAATC
>SRR3885042
GCTTGCCACTCCCTAGTAGGAGTATACTCCGCAGCCACAGTTCACCGACTTAACCGGGAACAGCCAACACATGTTAGGTTATTGGGGCTCTGGTGCCCTTCCGCCGGAGCGAGCACTCTATCCCTACAAAGATGTAGTTTGCTCAGAGGGCCCACGGCGCCAAGAACAACAATGATTGCTCTCAATAGTTCCGAGCCAACGTTCCCGTCTTGGGGTTTGGTGACCGCGATTCGTTTATTATACCCTACGCGGCACACATCCTTACCGTCCGCTGTTGACGCCTTCTCAATCTAAGCCTCAAATTAATGAACGTAGTCTCCAAGATATCCAGACCTGATATCTACACGGATGTGCATGACGGCTATGGTCCCGTCATGTGGATCGCGTTAGATAATGCTTGAGCACTGCGGGGTCGGGCGCGACTTTCCCTCACTATCACCACGGTCCAAACTACGCCGATTAATTTACGCGCGAGTCAACTGCGTGACAACAAAAGGACATTTGCTCCGCTGTACTTCCCGGGCCGATTTACAAAACGGTGGGTTGCTACTTGCAGAGGGAAAGTACTATGATTGGTGTAGTGGCCGGAACTAGACTTAGACACTAAAGGTTATGGCGAAGGGGGTAAACCAATGAGGAGCGCCGACGTTGCGGGACTGTCTGCTCGTATAGATGGGTCGAAAGCCCCAGCCACGGCGGATCGACTGTCGTTAGAATC
>SRR3885041
GCTTGCCACTCCCTAGTAGGAGTATACTCCGCAGCCACAGTTCACCGACTTAACCGGGAACAGCCAACACATGTTAGGTTATTGGGGCTCTGGTGCCCTTCCGCCGGAGCGAGCACTCTATCCCTACAAAGATGTAGTTTGCTCAGAGGGCCCACGGCGCCAAGAACAACAATGATTGCTCTCAATAGTTCCGAGCCAACGTTCCCGTCTTGGGGTTTGGTGACCGCGATTCGTTTATTATACCCTACGCGGCACACATCCTTACCGTCCGCTGTTGACGCCTTCTCAATCTAAGCCTCAAATTAATGAACGTAGTCTCCAAGATATCCAGACCTGATATCTACACGGATGTGCATGACGGCTATGGTCCCGTCATGTGGATCGCGTTAGATAATGCTTGAGCACTGCGGGGTCGGGCGCGGCTTTCCCTCACTATCACCACGGTCCAAACTACGCCGATTAATTTACGCGCGAGTCAACTGCGTGACAACAAAAGGACATTTGCTCCGCTGTACTTCCCGGGCCGATTTACAAAACGGTGGGTTGCTACTTGCAGAGGGAAAGTACTATGATTGGTGTAGTGGCCGGAACTAGACTTAGACACTAAAGGTTATGGCGAAGGGGGTAAACCAATGAGGAGCGCCGACGTTGCGGGACTGTCTGCTCGTATAGATGGGTCGAAAGCCCCAGCCACGGCGGATCGACTGTCGTTAGAATC
>SRR3885040
GCTTGCCACTCCCTAGTAGGAGTATACTCCGCAGCCACAGTTCACCGACTTAACCGGGAACAGCCAACACATGTTAGGTTATTGGGGCTCTGGTGCCCTTCCGCCGGAGCGAGCACTCTATCCCTACAAAGATGTAGTTTGCTCAGAGGGCCCACGGCGCCAAGAACAACAATGATTGCTCTCAATAGTTCCGAGCCAACGTTCCCGTCTTGGGGTTTGGTGACCGCGATTCGTTTATTATACCCTACGCGGCACACATCCTTACCGTCCGCTGTTGACGCCTTCTCAATCTAAGCCTCAAATTAATGAACGTAGTCTCCAAGATATCCAGACCTGATATCTACACGGATGTGCATGACGGCTATGGTCCCGTCATGTGGATCGCGTTAGATAATGCTTGAGCACTGCGGGGTCGGGCGCGACTTTCCCTCACTATCACCACGGTCCAAACTACGCCGATTAATTTACGCGCGAGTCAACTGCGTGACAACAAAAGGACATTTGCTCCGCTGTACTTCCCGGGCCGATTTACAAAACGGTGGGTTGCTACTTGCAGAGGGAAAGTACTATGATTGGTGTAGTGGCCGGAACTAGACTTAGACACTAAAGGTTATGGCGAAGGGGGTAAACCAATGAGGAGCGCCGACGTTGCGGGACTGTCTGCTCGTATAGATGGGTCGAAAGCCCCAGCCACGGCGGATCGACTGTCGTTAGAATC
>SRR3885039
GCTTGCCACTCCCTAGTAGGAGTATACTCCGCAGCCACAGTTCACCGACTTAACCGGGAACAGCCAACACATGTTAGGTTATTGGGGCTCTGGTGCCCTTCCGCCGGAGCGAGCACTCTATCCCTACAAAGATGTAGTTTGCTCAGAGGGCCCACGGCGCCAAGAACAACAATGATTGCTCTCAATAGTTCCGAGCCAACGTTCCCGTCTTGGGGTTTGGTGACCGCGATTCGTTTATTATACCCTACGCGGCACACATCCTTACCGTCCGCTGTTGACGCCTTCTCAATCTAAGCCTCAAATTAATGAACGTAGTCTCCAAGATATCCAGACCTGATATCTACACGGATGTGCATGACGGCTATGGTCCCGTCATGTGGATCGCGTTAGATAATGCTTGAGCACTGCGGGGTCGGGCGCGACTTTCCCTCACTATCACCACGGTCCAAACTACGCCGATTAATTTACGCGCGAGTCAACTGCGTGACAACAAAAGGACATTTGCTCCGCTGTACTTCCCGGGCCGATTTACAAAACGGTGGGTTGCTACTTGCAGAGGGAAAGTACTATGATTGGTGTAGTGGCCGGAACTAGACTTAGACACTAAAGGTTATGGCGAAGGGGGTGAACCAATGAGGAGCGCCGACGTTGCGGGACTGTCTGCTCGTATAGATGGGTCGAAAGCCCCAGCCACGGCGGATCGACTGTCGTTAGAATC
>SRR3885038
GCTTGCCACTCCCTAGTAGGAGTATACTCCGCAGCCACAGTTCACCGACTTAACCGGGAACAGCCAACACATGTTAGGTTATTGGGGCTCTGGTGCCCTTCCGCCGGAGCGAGCACTCTATCCCTACAAAGATGTAGTTTGCTCAGAGGGCCCACGGCGCCAAGAACAACAATGATTGCTCTCAATAGTTCCGAGCCAACGTTCCCGTCTTGGGGTTTGGTGACCGCGATTCGTTTATTATACCCTACGCGGCACACATCCTTACCGTCCGCTGTTGACGCCTTCTCAATCTAAGCCTCAAATTAATGAACGTAGTCTCCAAGATATCCAGACCTGATATCTACACGGATGTGCATGACGGCTATGGTCCCGTCATGTGGATCGCGTTAGATAATGCTTGAGCACTGCGGGGTCGGGCGCGGCTTTCCCTCACTATCACCACGGTCCAAACTACGCCGATTAATTTACGCGCGAGTCAACTGCGTGACAACAAAAGGACATTTGCTCCGCTGTACTTCCCGGGCCGATTTACAAAACGGTGGGTTGCTACTTGCAGAGGGAAAGTACTATGATTGGTGTAGTGGCCGGAACTAGACTTAGACACTAAAGGTTATGGCGAAGGGGGTAAACCAATGAGGAGCGCCGACGTTGCGGGACTGTCTGCTCGTATAGATGGGTCGAAAGCCCCAGCCACGGCGGATCGACTGTCGTTAGAATC
>SRR3885037
GCTTGCCACTCCCTAGTAGGAGTATACTCCGCAGCCACAGTTCACCGACTTAACCGGGAACAGCCAACACATGTTAGGTTATTGGGGCTCTGGTGCCCTTCCGCCGGAGCGAGCACTCTATCCCTACAAAGATGTAGTTTGCTCAGAGGGCCCACGGCGCCAAGAACAACAATGATTGCTCTCAATAGTTCCGAGCCAACGTTCCCGTCTTGGGGTTTGGTGACCGCGATTCGTTTATTATACCCTACGCGGCACACATCCTTACCGTCCGCTGTTGACGCCTTCTCAATCTAAGCCTCAAATTAATGAACGTAGTCTCCAAGATATCCAGACCTGATATCTACACGGATGTGCATGACGGCTATGGTCCCGTCATGTGGATCGCGTTAGATAATGCTTGAGCACTGCGGGGTCGGGCGCGACTTTCCCTCACTATCACCACGGTCCAAACTACGCCGATTAATTTACGCGCGAGTCAACTGCGTGACAACAAAAGGACATTTGCTCCGCTGTACTTCCCGGGCCGATTTACAAAACGGTGGGTTGCTACTTGCAGAGGGAAAGTACTATGATTGGTGTAGTGGCCGGAACTAGACTTAGACACTAAAGGTTATGGCGAAGGGGGTAAACCAATGAGGAGCGCCGACGTTGCGGGACTGTCTGCTCGTATAGATGGGTCGAAAGCCCCAGCCACGGCGGATCGACTGTCGTTAGAATC
>SRR3885036
GCTTGCCACTCCCTAGTAGGAGTATACTCCGCAGCCACAGTTCACCGACTTAACCGGGAACAGCCAACACATGTTAGGTTATTGGGGCTCTGGTGCCCTTCCGCCGGAGCGAGCACTCTATCCCTACAAAGATGTAGTTTGCTCAGAGGGCCCACGGCGCCAAGAACAACAATGATTGCTCTCAATAGTTCCGAGCCAACGTTCCCGTCTTGGGGTTTGGTGACCGCGATTCGTTTATTATACCCTACGCGGCACACATCCTTACCGTCCGCTGTTGACGCCTTCTCAATCTAAGCCTCAAATTAATGAACGTAGTCTCCAAGATATCCAGACCTGATATCTACACGGATGTGCATGACGGCTATGGTCCCGTCATGTGGATCGCGTTAGATAATGCTTGAGCACTGCGGGGTCGGGCGCGGCTTTCCCTCACTATCACCACGGTCCAAACTACGCCGATTAATTTACGCGCGAGTCAACTGCGTGACAACAAAAGGACATTTGCTCCGCTGTACTTCCCGGGCCGATTTACAAAACGGTGGGTTGCTACTTGCAGAGGGAAAGTACTATGATTGGTGTAGTGGCCGGAACTAGACTTAGACACTAAAGGTTATGGCGAAGGGGGTAAACCAATGAGGAGCGCCGACGTTGCGGGACTGTCTGCTCGTATAGATGGGTCGAAAGCCCCAGCCACGGCGGATCGACTGTCGTTAGAATC
>SRR3885034
GCTTGCCACTCCCTAGTAGGAGTATACTCCGCAGCCACAGTTCACCGACTTAACCGGGAACAGCCAACACATGTTAGGTTATTGGGGCTCTGGTGCCCTTCCGCCGGAGCGAGCACTCTATCCCTACAAAGATGTAGTTTGCTCAGAGGGCCCCCGGCGCCAAGAACAACAATGATTGCTCTCAATAGTTCCGAGCCAACGTTCCCGTCTTGGGGTTTGGTGACCGCGATTCGTTTATTATACCCTACGCGGCACACATCCTTACCGTCCGCTGTTGACGCCTTCTCAATCTAAGCCTCAAATTAATGAACGTAGTCTCCAAGATATCCAGACCTGATATCTACACGGATGTGCATGACGGCTATGGTCCCGTCATGTGGATCGCGTTAGATAATGCTTGAGCACTGCGGGGTCGGGCGCGACTTTCCCTCACTATCACCACGGTCCAAACTACGCCGATTAATTTACGCGCGAGTCAACTGCGTGACAACAAAAGGACATTTGCTCCGCTGTACTTCCCGGGCCGATTTACAAAACGGTGGGTTGCTACTTGCAGAGGGAAAGTACTATGATTGGTGTAGTGGCCGGAACTAGACTTAGACACTAAAGGTTATGGCGAAGGGGGTAAATCAATGAGGAGCGCCGACGTTGCGGGACTGTCTGCTCGTATAGATGGGTCGAAAGCCCCAGCCACGGCGGATCGACCGTCGTTAGAATC
>SRR3885033
GCTTGCCACTCCCTAGTAGGAGTATACTCCGCAGCCACAGTTCACCGACTTAACCGGGAACAGCCAACACATGTTAGGTTATTGGGGCTCTGGTGCCCTTCCGCCGGAGCGAGCACTCTATCCCTACAAAGATGTAGTTTGCTCAGAGGGCCCACGGCGCCAAGAACAACAATGATTGCTCTCAATAGTTCCGAGCCAACGTTCCCGTCTTGGGGTTTGGTGACCGCGATTCGTTTATTATACCCTACGCGGCACACATCCTTACCGTCCGCTGTTGACGCCTTCTCAATCTAAGCCTCAAATTAATGAACGTAGTCTCCAAGATATCCAGACCTGATATCTACACGGATGTGCATGACGGCTATGGTCCCGTCATGTGGATCGCGTTAGATAATGCTTGAGCACTGCGGGGTCGGGCGCGACTTTCCCTCACTATCACCACGGTCCAAACTACGCCGATTAATTTACGCGCGAGTCAACTGCGTGACAACAAAAGGACATTTGCTCCGCTGTACTTCCCGGGCCGATTTACAAAACGGTGGGTTGCTACTTGCAGAGGGAAAGTACTATGATTGGTGTAGTGGCCGGAACTAGACTTAGACACTAAAGGTTATGGCGAAGGGGGTAAACCAATGAGGAGCGCCGACGTTGCGGGACTGTCTGCTCGTATAGATGGGTCGAAAGCCCCAGCCACGGCGGATCGACTGTCGTTAGAATC
>SRR3885032
GCTTGCCACTCCCTAGTAGGAGTATACTCCGCAGCCACAGTTCACCGACTTAACCGGGAACAGCCAACACATGTTAGGTTATTGGGGCTCTGGTGCCCTTCCGCCGGAGCGAGCACTCTATCCCTACAAAGATGTAGTTTGCTCAGAGGGCCCACGGCGCCAAGAACAACAATGATTGCTCTCAATAGTTCCGAGCCAACGTTCCCGTCTTGGGGTTTGGTGACCGCGATTCGTTTATTATACCCTACGCGGCACACATCCTTACCGTCCGCTGTTGACGCCTTCTCAATCTAAGCCTCAAATTAATGAACGTAGTCTCCAAGATATCCAGACCTGATATCTACACGGATGTGCATGACGGCTATGGTCCCGTCATGTGGATCGCGTTAGATAATGCTTGAGCACTGCGGGGTCGGGCGCGACTTTCCCTCACTATCACCACGGTCCAAACTACGCCGATTAATTTACGCGCGAGTCAACTGCGTGACAACAAAAGGACATTTGCTCCGCTGTACTTCCCGGGCCGATTTACAAAACGGTGGGTTGCTACTTGCAGAGGGAAAGTACTATGATTGGTGTAGTGGCCGGAACTAGACTTAGACACTAAAGGTTATGGCGAAGGGGGTAAACCAATGAGGAGCGCCGACGTTGCGGGACTGTCTGCTCGTATAGATGGGTCGAAAGCCCCAGCCACGGCGGATCGACTGTCGTTAGAATC
>SRR3885031
GCTTGCCACTCCCTAGTAGGAGTATACTCCGCAGCCACAGTTCACCGACTTAACCGGGAACAGCCAACACATGTTAGGTTATTGGGGCTCTGGTGCCCTTCCGCCGGAGCGAGCACTCTATCCCTACAAAGATGTAGTTTGCTCAGAGGGCCCACGGCGCCAAGAACAACAATGATTGCTCTCAATAGTTCCGAGCCAACGTTCCCGTCTTGGGGTTTGGTGACCGCGATTCGTTTATTATACCCTACGCGGCACACATCCTTACCGTCCGCTGTTGACGCCTTCTCAATCTAAGCCTCAAATTAATGAACGTAGTCTCCAAGATATCCAGACCTGATATCTACACGGATGTGCATGACGGCTATGGTCCCGTCATGTGGATCGCGTTAGATAATGCTTGAGCACTGCGGGGTCGGGCGCGACTTTCCCTCACTATCACCACGGTCCAAACTACGCCGATTAATTTACGCGCGAGTCAACTGCGTGACAACAAAAGGACATTTGCTCCGCTGTACTTCCCGGGCCGATTTACAAAACGGTGGGTTGCTACTTGCAGAGGGAAAGTACTATGATTGGTGTAGTGGCCGGAACTAGACTTAGACACTAAAGGTTATGGCGAAGGGGGTAAACCAATGAGGAGCGCCGACGTTGCGGGACTGTCTGCTCGTATAGATGGGTCGAAAGCCCCAGCCACGGCGGATCGACTGTCGTTAGAATC
>SRR3885030
GCTTGCCACTCCCTAGTAGGAGTATACTCCGCAGCCACAGTTCACCGACTTAACCGGGAACAGCCAACACATGTTAGGTTATTGGGGCTCTGGTGCCCTTCCGCCGGAGCGAGCACTCTATCCCTACAAAGATGTAGTTTGCTCAGAGGGCCCACGGCGCCAAGAACAACAATGATTGCTCTCAATAGTTCCGAGCCAACGTTCCCGTCTTGGGGTTTGGTGACCGCGATTCGTTTATTATACCCTACGCGGCACACATCCTTACCGTCCGCTGTTGACGCCTTCTCAATCTAAGCCTCAAATTAATGAACGTAGTCTCCAAGATATCCAGACCTGATATCTACACGGATGTGCATGACGGCTATGGTCCCGTCATGTGGATCGCGTTAGATAATGCTTGAGCACTGCGGGGTCGGGCGCGGCTTTCCCTCACTATCACCACGGTCCAAACTACGCCGATTAATTTACGCGCGAGTCAACTGCGTGACAACAAAAGGACATTTGCTCCGCTGTACTTCCCGGGCCGATTTACAAAACGGTGGGTTGCTACTTGCAGAGGGAAAGTACTATGATTGGTGTAGTGGCCGGAACTAGACTTAGACACTAAAGGTTATGGCGAAGGGGGTAAACCAATGAGGAGCGCCGACGTTGCGGGACTGTCTGCTCGTATAGATGGGTCGAAAGCCCCAGCCACGGCGGATCGACTGTCGTTAGAATC
>SRR3885029
GCTTGCCACTCCCTAGTAGGAGTATACTCCGCAGCCACAGTTCACCGACTTAACCGGGAACAGCCAACACATGTTAGGTTATTGGGGCTCTGGTGCCCTTCCGCCGGAGCGAGCACTCTATCCCTACAAAGATGTAGTTTGCTCAGAGGGCCCACGGCGCCAAGAACAACAATGATTGCTCTCAATAGTTCCGAGCCAACGTTCCCGTCTTGGGGTTTGGTGACCGCGATTCGTTTATTATACCCTACGCGGCACACATCCTTACCGTCCGCTGTTGACGCCTTCTCAATCTAAGCCTCAAATTAATGAACGTAGTCTCCAAGATATCCAGACCTGATATCTACACGGATGTGCATGACGGCTATGGTCCCGTCATGTGGATCGCGTTAGATAATGCTTGAGCACTGCGGGGTCGGGCGCGACTTTCCCTCACTATCACCACGGTCCAAACTACGCCGATTAATTTACGCGCGAGTCAACTGCGTGACAACAAAAGGACATTTGCTCCGCTGTACTTCCCGGGCCGATTTACAAAACGGTGGGTTGCTACTTGCAGAGGGAAAGTACTATGATTGGTGTAGTGGCCGGAACTAGACTTAGACACTAAAGGTTATGGCGAAGGGGGTGAACCAATGAGGAGCGCCGACGTTGCGGGACTGTCTGCTCGTATAGATGGGTCGAAAGCCCCAGCCACGGCGGATCGACTGTCGTTAGAATC
>SRR3885028
GCTTGCCACTCCCTAGTAGGAGTATACTCCGCAGCCACAGTTCACCGACTTAACCGGGAACAGCCAACACATGTTAGGTTATTGGGGCTCTGGTGCCCTTCCGCCGGAGCGAGCACTCTATCCCTACAAAGATGTAGTTTGCTCAGAGGGCCCACGGCGCCAAGAACAACAATGATTGCTCTCAATAGTTCCGAGCCAACGTTCCCGTCTTGGGGTTTGGTGACCGCGATTCGTTTATTATACCCTACGCGGCACACATCCTTACCGTCCGCTGTTGACGCCTTCTCAATCTAAGCCTCAAATTAATGAACGTAGTCTCCAAGATATCCAGACCTGATATCTACACGGATGTGCATGACGGCTATGGTCCCGTCATGTGGATCGCGTTAGATAATGCTTGAGCACTGCGGGGTCGGGCGCGGCTTTCCCTCACTATCACCACGGTCCAAACTACGCCGATTAATTTACGCGCGAGTCAACTGCGTGACAACAAAAGGACATTTGCTCCGCTGTACTTCCCGGGCCGATTTACAAAACGGTGGGTTGCTACTTGCAGAGGGAAAGTACTATGATTGGTGTAGTGGCCGGAACTAGACTTAGACACTAAAGGTTATGGCGAAGGGGGTAAACCAATGAGGAGCGCCGACGTTGCGGGACTGTCTGCTCGTATAGATGGGTCGAAAGCCCCAGCCACGGCGGATCGACTGTCGTTAGAATC
>SRR3885027
GCTTGCCACTCCCTAGTAGGAGTATACTCCGCAGCCACAGTTCACCGACTTAACCGGGAACAGCCAACACATGTTAGGTTATTGGGGCTCTGGTGCCCTTCCGCCGGAGCGAGCACTCTATCCCTACAAAGATGTAGTTTGCTCAGAGGGCCCACGGCGCCAAGAACAACAATGATTGCTCTCAATAGTTCCGAGCCAACGTTCCCGTCTTGGGGTTTGGTGACCGCGATTCGTTTATTATACCCTACGCGGCACACATCCTTACCGTCCGCTGTTGACGCCTTCTCAATCTAAGCCTCAAATTAATGAACGTAGTCTCCAAGATATCCAGACCTGATATCTACACGGATGTGCATGACGGCTATGGTCCCGTCATGTGGATCGCGTTAGATAATGCTTGAGCACTGCGGGGTCGGGCGCGGCTTTCCCTCACTATCACCACGGTCCAAACTACGCCGATTAATTTACGCGCGAGTCAACTGCGTGACAACAAAAGGACATTTGCTCCGCTGTACTTCCCGGGCCGATTTACAAAACGGTGGGTTGCTACTTGCAGAGGGAAAGTACTATGATTGGTGTAGTGGCCGGAACTAGACTTAGACACTAAAGGTTATGGCGAAGGGGGTAAACCAATGAGGAGCGCCGACGTTGCGGGACTGTCTGCTCGTATAGATGGGTCGAAAGCCCCAGCCACGGCGGATCGACTGTCGTTAGAATC
>SRR3885026
GCTTGCCACTCCCTAGTAGGAGTATACTCCGCAGCCACAGTTCACCGACTTAACCGGGAACAGCCAACACATGTTAGGTTATTGGGGCTCTGGTGCCCTTCCGCCGGAGCGAGCACTCTATCCCTACAAAGATGTAGTTTGCTCAGAGGGCCCACGGCGCCAAGAACAACAATGATTGCTCTCAATAGTTCCGAGCCAACGTTCCCGTCTTGGGGTTTGGTGACCGCGATTCGTTTATTATACCCTACGCGGCACACATCCTTACCGTCCGCTGTTGACGCCTTCTCAATCTAAGCCTCAAATTAATGAACGTAGTCTCCAAGATATCCAGACCTGATATCTACACGGATGTGCATGACGGCTATGGTCCCGTCATGTGGATCGCGTTAGATAATGCTTGAGCACTGCGGGGTCGGGCGCGACTTTCCCTCACTATCACCACGGTCCAAACTACGCCGATTAATTTACGCGCGAGTCAACTGCGTGACAACAAAAGGACATTTGCTCCGCTGTACTTCCCGGGCCGATTTACAAAACGGTGGGTTGCTACTTGCAGAGGGAAAGTACTATGATTGGTGTAGTGGCCGGAACTAGACTTAGACACTAAAGGTTATGGCGAAGGGGGTAAACCAATGAGGAGCGCCGACGTTGCGGGACTGTCTGCTCGTATAGATGGGTCGAAAGCCCCAGCCACGGCGGATCGACTGTCGTTAGAATC
>SRR3885025
GCTTGCCACTCCCTAGTAGGAGTATACTCCGCAGCCACAGTTCACCGACTTAACCGGGAACAGCCAACACATGTTAGGTTATTGGGGCTCTGGTGCCCTTCCGCCGGAGCGAGCACTCTATCCCTACAAAGATGTAGTTTGCTCAGAGGGCCCACGGCGCCAAGAACAACAATGATTGCTCTCAATAGTTCCGAGCCAACGTTCCCGTCTTGGGGTTTGGTGACCGCGATTCGTTTATTATACCCTACGCGGCACACATCCTTACCGTCCGCTGTTGACGCCTTCTCAATCTAAGCCTCAAATTAATGAACGTAGTCTCCAAGATATCCAGACCTGATATCTACACGGATGTGCATGACGGCTATGGTCCCGTCATGTGGATCGCGTTAGATAATGCTTGAGCACTGCGGGGTCGGGCGCGGCTTTCCCTCACTATCACCACGGTCCAAACTACGCCGATTAATTTACGCGCGAGTCAACTGCGTGACAACAAAAGGACATTTGCTCCGCTGTACTTCCCGGGCCGATTTACAAAACGGTGGGTTGCTACTTGCAGAGGGAAAGTACTATGATTGGTGTAGTGGCCGGAACTAGACTTAGACACTAAAGGTTATGGCGAAGGGGGTAAACCAATGAGGAGCGCCGACGTTGCGGGACTGTCTGCTCGTATAGATGGGTCGAAAGCCCCAGCCACGGCGGATCGACTGTCGTTAGAATC
>SRR3885024
GCTTGCCACTCCCTAGTAGGAGTATACTCCGCAGCCACAGTTCACCGACTTAACCGGGAACAGCCAACACATGTTAGGTTATTGGGGCTCTGGTGCCCTTCCGCCGGAGCGAGCACTCTATCCCTACAAAGATGTAGTTTGCTCAGAGGGCCCACGGCGCCAAGAACAACAATGATTGCTCTCAATAGTTCCGAGCCAACGTTCCCGTCTTGGGGTTTGGTGACCGCGATTCGTTTATTATACCCTACGCGGCACACATCCTTACCGTCCGCTGTTGACGCCTTCTCAATCTAAGCCTCAAATTAATGAACGTAGTCTCCAAGATATCCAGACCTGATATCTACACGGATGTGCATGACGGCTATGGTCCCGTCATGTGGATCGCGTTAGATAATGCTTGAGCACTGCGGGGTCGGGCGCGGCTTTCCCTCACTATCACCACGGTCCAAACTACGCCGATTAATTTACGCGCGAGTCAACTGCGTGACAACAAAAGGACATTTGCTCCGCTGTACTTCCCGGGCCGATTTACAAAACGGTGGGTTGCTACTTGCAGAGGGAAAGTACTATGATTGGTGTAGTGGCCGGAACTAGACTTAGACACTAAAGGTTATGGCGAAGGGGGTAAACCAATGAGGAGCGCCGACGTTGCGGGACTGTCTGCTCGTATAGATGGGTCGAAAGCCCCAGCCACGGCGGATCGACTGTCGTTAGAATC
>SRR3885023
GCTTGCCACTCCCTAGTAGGAGTATACTCCGCAGCCACAGTTCACCGACTTAACCGGGAACAGCCAACACATGTTAGGTTATTGGGGCTCTGGTGCCCTTCCGCCGGAGCGAGCACTCTATCCCTACAAAGATGTAGTTTGCTCAGAGGGCCCACGGCGCCAAGAACAACAATGATTGCTCTCAATAGTTCCGAGCCAACGTTCCCGTCTTGGGGTTTGGTGACCGCGATTCGTTTATTATACCCTACGCGGCACACATCCTTACCGTCCGCTGTTGACGCCTTCTCAATCTAAGCCTCAAATTAATGAACGTAGTCTCCAAGATATCCAGACCTGATATCTACACGGATGTGCATGACGGCTATGGTCCCGTCATGTGGATCGCGTTAGATAATGCTTGAGCACTGCGGGGTCGGGCGCGGCTTTCCCTCACTATCACCACGGTCCAAACTACGCCGATTAATTTACGCGCGAGTCAACTGCGTGACAACAAAAGGACATTTGCTCCGCTGTACTTCCCGGGCCGATTTACAAAACGGTGGGTTGCTACTTGCAGAGGGAAAGTACTATGATTGGTGTAGTGGCCGGAACTAGACTTAGACACTAAAGGTTATGGCGAAGGGGGTAAACCAATGAGGAGCGCCGACGTTGCGGGACTGTCTGCTCGTATAGATGGGTCGAAAGCCCCAGCCACGGCGGATCGACTGTCGTTAGAATC
>SRR3885021
GCTTGCCACTCCCTAGTAGGAGTATACTCCGCAGCCACAGTTCACCGACTTAACCGGGAACAGCCAACACATGTTAGGTTATTGGGGCTCTGGTGCCCTTCCGCCGGAGCGAGCACTCTATCCCTACAAAGATGTAGTTTGCTCAGAGGGCCCACGGCGCCAAGAACAACAATGATTGCTCTCAATAGTTCCGAGCCAACGTTCCCGTCTTGGGGTTTGGTGACCGCGATTCGTTTATTATACCCTACGCGGCACACATCCTTACCGTCCGCTGTTGACGCCTTCTCAATCTAAGCCTCAAATTAATGAACGTAGTCTCCAAGATATCCAGACCTGATATCTACACGGATGTGCATGACGGCTATGGTCCCGTCATGTGGATCGCGTTAGATAATGCTTGAGCACTGCGGGGTCGGGCGCGGCTTTCCCTCACTATCACCACGGTCCAAACTACGCCGATTAATTTACGCGCGAGTCAACTGCGTGACAACAAAAGGACATTTGCTCCGCTGTACTTCCCGGGCCGATTTACAAAACGGTGGGTTGCTACTTGCAGAGGGAAAGTACTATGATTGGTGTAGTGGCCGGAACTAGACTTAGACACTAAAGGTTATGGCGAAGGGGGTAAACCAATGAGGAGCGCCGACGTTGCGGGACTGTCTGCTCGTATAGATGGGTCGAAAGCCCCAGCCACGGCGGATCGACTGTCGTTAGAATC
>SRR3885020
GCTTGCCACTCCCTAGTAGGAGTATACTCCGCAGCCACAGTTCACCGACTTAACCGGGAACAGCCAACACATGTTAGGTTATTGGGGCTCTGGTGCCCTTCCGCCGGAGCGAGCACTCTATCCCTACAAAGATGTAGTTTGCTCAGAGGGCCCACGGCGCCAAGAACAACAATGATTGCTCTCAATAGTTCCGAGCCAACGTTCCCGTCTTGGGGTTTGGTGACCGCGATTCGTTTATTATACCCTACGCGGCACACATCCTTACCGTCCGCTGTTGACGCCTTCTCAATCTAAGCCTCAAATTAATGAACGTAGTCTCCAAGATATCCAGACCTGATATCTACACGGATGTGCATGACGGCTATGGTCCCGTCATGTGGATCGCGTTAGATAATGCTTGAGCACTGCGGGGTCGGGCGCGACTTTCCCTCACTATCACCACGGTCCAAACTACGCCGATTAATTTACGCGCGAGTCAACTGCGTGACAACAAAAGGACATTTGCTCCGCTGTACTTCCCGGGCCGATTTACAAAACGGTGGGTTGCTACTTGCAGAGGGAAAGTACTATGATTGGTGTAGTGGCCGGAACTAGACTTAGACACTAAAGGTTATGGCGAAGGGGGTAAACCAATGAGGAGCGCCGACGTTGCGGGACTGTCTGCTCGTATAGATGGGTCGAAAGCCCCAGCCACGGCGGATCGACTGTCGTTAGAATC
>SRR3885019
GCTTGCCACTCCCTAGTAGGAGTATACTCCGCAGCCACAGTTCACCGACTTAACCGGGAACAGCCAACACATGTTAGGTTATTGGGGCTCTGGTGCCCTTCCGCCGGAGCGAGCACTCTATCCCTACAAAGATGTAGTTTGCTCAGAGGGCCCACGGCGCCAAGAACAACAATGATTGCTCTCAATAGTTCCGAGCCAACGTTCCCGTCTTGGGGTTTGGTGACCGCGATTCGTTTATTATACCCTACGCGGCACACATCCTTACCGTCCGCTGTTGACGCCTTCTCAATCTAAGCCTCAAATTAATGAACGTAGTCTCCAAGATATCCAGACCTGATATCTACACGGATGTGCATGACGGCTATGGTCCCGTCATGTGGATCGCGTTAGATAATGCTTGAGCACTGCGGGGTCGGGCGCGACTTTCCCTCACTATCACCACGGTCCAAACTACGCCGATTAATTTACGCGCGAGTCAACTGCGTGACAACAAAAGGACATTTGCTCCGCTGTACTTCCCGGGCCGATTTACAAAACGGTGGGTTGCTACTTGCAGAGGGAAAGTACTATGATTGGTGTAGTGGCCGGAACTAGACTTAGACACTAAAGGTTATGGCGAAGGGGGTAAACCAATGAGGAGCGCCGACGTTGCGGGACTGTCTGCTCGTATAGATGGGTCGAAAGCCCCAGCCACGGCGGATCGACTGTCGTTAGAATC
>SRR3885018
GCTTGCCACTCCCTAGTAGGAGTATACTCCGCAGCCACAGTTCATCGACTTAACCGGGAACAGCCAACACATGTTAGGTTATTGGGGCTCTGGTGCCCTTCCGCCAGAGCGAGCACTCTATCCCTCCAAAGATGTAGTTTGCTCAGAGGGCCCCCGGCGCCAAGAACAACAATGATTGCTCTCAATAGTTCCGAGCCAACGTTCCCGTCTTGGGGTTTGGTCACCGCGATTCGTTTATTATACCCTACGCGGCACACATCCTTACCGTCCGTTGTTGACGCCTTCTCAATCTAAGCCTCAAATTAATGAACGTAGTCTCCAAGATATCCAGACCTGATATCTAC-----TGTGCATGACGGCTAGGGTCCCGTCATGTGGATCGCGTTAGATAATGCTTGAGCACTACGGGGTCGGGCGCGACTATCCCTCACTATCACCACGGTCCAAACTACGCCGATTAATTTACGCGCGAGTCAACTGCGCGACAACAGAAGGACATTTGCTCCGTTGTATTTCCCGAGCCGATTTACAAAACGGTGGGTTGCTACTTGCAGAGGGAAAGTACTGCGATTGGTGTAGTGGCCGGAACTAGACTTAGACACTAGAGGTTATGGCGAAGGGGGTAAATCAATGAGGAACGCCGACGTTGCGGGACTGTCTGCTCGTATAGATGGGTCGAAGGCCCCAGCCACGGCGGATCGGCCGTCGTTAGAATC
>SRR3885017
GCTTGCCACTCCCTAGTAGGAGTATACTCCGCAGCCACAGTTCACCGACTTAACCGGGAACAGCCAACACATGTTAGGTTATTGGGGCTCTGGTGCCCTTCCGCCGGAGCGAGCACTCTATCCCTACAAAGATGTAGTTTGCTCAGAGGGCCCACGGCGCCAAGAACAACAATGATTGCTCTCAATAGTTCCGAGCCAACGTTCCCGTCTTGGGGTTTGGTGACCGCGATTCGTTTATTATACCCTACGCGGCACACATCCTTACCGTCCGCTGTTGACGCCTTCTCAATCTAAGCCTCAAATTAATGAACGTAGTCTCCAAGATATCCAGACCTGATATCTACACGGATGTGCATGACGGCTATGGTCCCGTCATGTGGATCGCGTTAGATAATGCTTGAGCACTGCGGGGTCGGGCGCGGCTTTCCCTCACTATCACCACGGTCCAAACTACGCCGATTAATTTACGCGCGAGTCAACTGCGTGACAACAAAAGGACATTTGCTCCGCTGTACTTCCCGGGCCGATTTACAAAACGGTGGGTTGCTACTTGCAGAGGGAAAGTACTATGATTGGTGTAGTGGCCGGAACTAGACTTAGACACTAAAGGTTATGGCGAAGGGGGTAAACCAATGAGGAGCGCCGACGTTGCGGGACTGTCTGCTCGTATAGATGGGTCGAAAGCCCCAGCCACGGCGGATCGACTGTCGTTAGAATC
>SRR3885016
GCTTGCCACTCCCTAGTAGGAGTATACTCCGCAGCCACAGTTCACCGACTTAACCGGGAACAGCCAACACATGTTAGGTTATTGGGGCTCTGGTGCCCTTCCGCCGGAGCGAGCACTCTATCCCTACAAAGATGTAGTTTGCTCAGAGGGCCCACGGCGCCAAGAACAACAATGATTGCTCTCAATAGTTCCGAGCCAACGTTCCCGTCTTGGGGTTTGGTGACCGCGATTCGTTTATTATACCCTACGCGGCACACATCCTTACCGTCCGCTGTTGACGCCTTCTCAATCTAAGCCTCAAATTAATGAACGTAGTCTCCAAGATATCCAGACCTGATATCTACACGGATGTGCATGACGGCTATGGTCCCGTCATGTGGATCGCGTTAGATAATGCTTGAGCACTGCGGGGTCGGGCGCGACTTTCCCTCACTATCACCACGGTCCAAACTACGCCGATTAATTTACGCGCGAGTCAACTGCGTGACAACAAAAGGACATTTGCTCCGCTGTACTTCCCGGGCCGATTTACAAAACGGTGGGTTGCTACTTGCAGAGGGAAAGTACTATGATTGGTGTAGTGGCCGGAACTAGACTTAGACACTAAAGGTTATGGCGAAGGGGGTAAACCAATGAGGAGCGCCGACGTTGCGGGACTGTCTGCTCGTATAGATGGGTCGAAAGCCCCAGCCACGGCGGATCGACTGTCGTTAGAATC
>SRR3885015
GCTTGCCACTCCCTAGTAGGAGTATACTCCGCAGCCACAGTTCACCGACTTAACCGGGAACAGCCAACACATGTTAGGTTATTGGGGCTCTGGTGCCCTTCCGCCGGAGCGAGCACTCTATCCCTACAAAGATGTAGTTTGCTCAGAGGGCCCACGGCGCCAAGAACAACAATGATTGCTCTCAATAGTTCCGAGCCAACGTTCCCGTCTTGGGGTTTGGTGACCGCGATTCGTTTATTATACCCTACGCGGCACACATCCTTACCGTCCGCTGTTGACGCCTTCTCAATCTAAGCCTCAAATTAATGAACGTAGTCTCCAAGATATCCAGACCTGATATCTACACGGATGTGCATGACGGCTATGGTCCCGTCATGTGGATCGCGTTAGATAATGCTTGAGCACTGCGGGGTCGGGCGCGACTTTCCCTCACTATCACCACGGTCCAAACTACGCCGATTAATTTACGCGCGAGTCAACTGCGTGACAACAAAAGGACATTTGCTCCGCTGTACTTCCCGGGCCGATTTACAAAACGGTGGGTTGCTACTTGCAGAGGGAAAGTACTATGATTGGTGTAGTGGCCGGAACTAGACTTAGACACTAAAGGTTATGGCGAAGGGGGTAAACCAATGAGGAGCGCCGACGTTGCGGGACTGTCTGCTCGTATAGATGGGTCGAAAGCCCCAGCCACGGCGGATCGACTGTCGTTAGAATC
>SRR3885014
GCTTGCCACTCCCTAGTAGGAGTATACTCCGCAGCCACAGTTCACCGACTTAACCGGGAACAGCCAACACATGTTAGGTTATTGGGGCTCTGGTGCCCTTCCGCCGGAGCGAGCACTCTATCCCTACAAAGATGTAGTTTGCTCAGAGGGCCCACGGCGCCAAGAACAACAATGATTGCTCTCAATAGTTCCGAGCCAACGTTCCCGTCTTGGGGTTTGGTGACCGCGATTCGTTTATTATACCCTACGCGGCACACATCCTTACCGTCCGCTGTTGACGCCTTCTCAATCTAAGCCTCAAATTAATGAACGTAGTCTCCAAGATATCCAGACCTGATATCTACACGGATGTGCATGACGGCTATGGTCCCGTCATGTGGATCGCGTTAGATAATGCTTGAGCACTGCGGGGTCGGGCGCGACTTTCCCTCACTATCACCACGGTCCAAACTACGCCGATTAATTTACGCGCGAGTCAACTGCGTGACAACAAAAGGACATTTGCTCCGCTGTACTTCCCGGGCCGATTTACAAAACGGTGGGTTGCTACTTGCAGAGGGAAAGTACTATGATTGGTGTAGTGGCCGGAACTAGACTTAGACACTAAAGGTTATGGCGAAGGGGGTAAACCAATGAGGAGCGCCGACGTTGCGGGACTGTCTGCTCGTATAGATGGGTCGAAAGCCCCAGCCACGGCGGATCGACTGTCGTTAGAATC
>SRR3885013
GCTTGCCACTCCCTAGTAGGAGTATACTCCGCAGCCACAGTTCACCGACTTAACCGGGAACAGCCAACACATGTTAGGTTATTGGGGCTCTGGTGCCCTTCCGCCGGAGCGAGCACTCTATCCCTACAAAGATGTAGTTTGCTCAGAGGGCCCACGGCGCCAAGAACAACAATGATTGCTCTCAATAGTTCCGAGCCAACGTTCCCGTCTTGGGGTTTGGTGACCGCGATTCGTTTATTATACCCTACGCGGCACACATCCTTACCGTCCGCTGTTGACGCCTTCTCAATCTAAGCCTCAAATTAATGAACGTAGTCTCCAAGATATCCAGACCTGATATCTACACGGATGTGCATGACGGCTATGGTCCCGTCATGTGGATCGCGTTAGATAATGCTTGAGCACTGCGGGGTCGGGCGCGACTTTCCCTCACTATCACCACGGTCCAAACTACGCCGATTAATTTACGCGCGAGTCAACTGCGTGACAACAAAAGGACATTTGCTCCGCTGTACTTCCCGGGCCGATTTACAAAACGGTGGGTTGCTACTTGCAGAGGGAAAGTACTATGATTGGTGTAGTGGCCGGAACTAGACTTAGACACTAAAGGTTATGGCGAAGGGGGTGAACCAATGAGGAGCGCCGACGTTGCGGGACTGTCTGCTCGTATAGATGGGTCGAAAGCCCCAGCCACGGCGGATCGACTGTCGTTAGAATC
>SRR3885012
GCTTGCCACTCCCTAGTAGGAGTATACTCCGCAGCCACAGTTCACCGACTTAACCGGGAACAGCCAACACATGTTAGGTTATTGGGGCTCTGGTGCCCTTCCGCCGGAGCGAGCACTCTATCCCTACAAAGATGTAGTTTGCTCAGAGGGCCCACGGCGCCAAGAACAACAATGATTGCTCTCAATAGTTCCGAGCCAACGTTCCCGTCTTGGGGTTTGGTGACCGCGATTCGTTTATTATACCCTACGCGGCACACATCCTTACCGTCCGCTGTTGACGCCTTCTCAATCTAAGCCTCAAATTAATGAACGTAGTCTCCAAGATATCCAGACCTGATATCTACACGGATGTGCATGACGGCTATGGTCCCGTCATGTGGATCGCGTTAGATAATGCTTGAGCACTGCGGGGTCGGGCGCGGCTTTCCCTCACTATCACCACGGTCCAAACTACGCCGATTAATTTACGCGCGAGTCAACTGCGTGACAACAAAAGGACATTTGCTCCGCTGTACTTCCCGGGCCGATTTACAAAACGGTGGGTTGCTACTTGCAGAGGGAAAGTACTATGATTGGTGTAGTGGCCGGAACTAGACTTAGACACTAAAGGTTATGGCGAAGGGGGTAAACCAATGAGGAGCGCCGACGTTGCGGGACTGTCTGCTCGTATAGATGGGTCGAAAGCCCCAGCCACGGCGGATCGACTGTCGTTAGAATC
>SRR3885011
GCTTGCCACTCCCTAGTAGGAGTATACTCCGCAGCCACAGTTCACCGACTTAACCGGGAACAGCCAACACATGTTAGGTTATTGGGGCTCTGGTGCCCTTCCGCCGGAGCGAGCACTCTATCCCTACAAAGATGTAGTTTGCTCAGAGGGCCCACGGCGCCAAGAACAACAATGATTGCTCTCAATAGTTCCGAGCCAACGTTCCCGTCTTGGGGTTTGGTGACCGCGATTCGTTTATTATACCCTACGCGGCACACATCCTTACCGTCCGCTGTTGACGCCTTCTCAATCTAAGCCTCAAATTAATGAACGTAGTCTCCAAGATATCCAGACCTGATATCTACACGGATGTGCATGACGGCTATGGTCCCGTCATGTGGATCGCGTTAGATAATGCTTGAGCACTGCGGGGTCGGGCGCGGCTTTCCCTCACTATCACCACGGTCCAAACTACGCCGATTAATTTACGCGCGAGTCAACTGCGTGACAACAAAAGGACATTTGCTCCGCTGTACTTCCCGGGCCGATTTACAAAACGGTGGGTTGCTACTTGCAGAGGGAAAGTACTATGATTGGTGTAGTGGCCGGAACTAGACTTAGACACTAAAGGTTATGGCGAAGGGGGTAAACCAATGAGGAGCGCCGACGTTGCGGGACTGTCTGCTCGTATAGATGGGTCGAAAGCCCCAGCCACGGCGGATCGACTGTCGTTAGAATC
>SRR3885010
GCTTGCCACTCCCTAGTAGGAGTATACTCCGCAGCCACAGTTCACCGACTTAACCGGGAACAGCCAACACATGTTAGGTTATTGGGGCTCTGGTGCCCTTCCGCCGGAGCGAGCACTCTATCCCTACAAAGATGTAGTTTGCTCAGAGGGCCCACGGCGCCAAGAACAACAATGATTGCTCTCAATAGTTCCGAGCCAACGTTCCCGTCTTGGGGTTTGGTGACCGCGATTCGTTTATTATACCCTACGCGGCACACATCCTTACCGTCCGCTGTTGACGCCTTCTCAATCTAAGCCTCAAATTAATGAACGTAGTCTCCAAGATATCCAGACCTGATATCTACACGGATGTGCATGACGGCTATGGTCCCGTCATGTGGATCGCGTTAGATAATGCTTGAGCACTGCGGGGTCGGGCGCGACTTTCCCTCACTATCACCACGGTCCAAACTACGCCGATTAATTTACGCGCGAGTCAACTGCGTGACAACAAAAGGACATTTGCTCCGCTGTACTTCCCGGGCCGATTTACAAAACGGTGGGTTGCTACTTGCAGAGGGAAAGTACTATGATTGGTGTAGTGGCCGGAACTAGACTTAGACACTAAAGGTTATGGCGAAGGGGGTAAACCAATGAGGAGCGCCGACGTTGCGGGACTGTCTGCTCGTATAGATGGGTCGAAAGCCCCAGCCACGGCGGATCGACTGTCGTTAGAATC
>SRR3885008
GCTTGCCACTCCCTAGTAGGAGTATACTCCGCAGCCACAGTTCACCGACTTAACCGGGAACAGCCAACACATGTTAGGTTATTGGGGCTCTGGTGCCCTTCCGCCGGAGCGAGCACTCTATCCCTACAAAGATGTAGTTTGCTCAGAGGGCCCACGGCGCCAAGAACAACAATGATTGCTCTCAATAGTTCCGAGCCAACGTTCCCGTCTTGGGGTTTGGTGACCGCGATTCGTTTATTATACCCTACGCGGCACACATCCTTACCGTCCGCTGTTGACGCCTTCTCAATCTAAGCCTCAAATTAATGAACGTAGTCTCCAAGATATCCAGACCTGATATCTACACGGATGTGCATGACGGCTATGGTCCCGTCATGTGGATCGCGTTAGATAATGCTTGAGCACTGCGGGGTCGGGCGCGACTTTCCCTCACTATCACCACGGTCCAAACTACGCCGATTAATTTACGCGCGAGTCAACTGCGTGACAACAAAAGGACATTTGCTCCGCTGTACTTCCCGGGCCGATTTACAAAACGGTGGGTTGCTACTTGCAGAGGGAAAGTACTATGATTGGTGTAGTGGCCGGAACTAGACTTAGACACTAAAGGTTATGGCGAAGGGGGTAAACCAATGAGGAGCGCCGACGTTGCGGGACTGTCTGCTCGTATAGATGGGTCGAAAGCCCCAGCCACGGCGGATCGACTGTCGTTAGAATC
>SRR3885007
GCTTGCCACTCCCTAGTAGGAGTATACTCCGCAGCCACAGTTCACCGACTTAACCGGGAACAGCCAACACATGTTAGGTTATTGGGGCTCTGGTGCCCTTCCGCCGGAGCGAGCACTCTATCCCTACAAAGATGTAGTTTGCTCAGAGGGCCCACGGCGCCAAGAACAACAATGATTGCTCTCAATAGTTCCGAGCCAACGTTCCCGTCTTGGGGTTTGGTGACCGCGATTCGTTTATTATACCCTACGCGGCACACATCCTTACCGTCCGCTGTTGACGCCTTCTCAATCTAAGCCTCAAATTAATGAACGTAGTCTCCAAGATATCCAGACCTGATATCTACACGGATGTGCATGACGGCTATGGTCCCGTCATGTGGATCGCGTTAGATAATGCTTGAGCACTGCGGGGTCGGGCGCGACTTTCCCTCACTATCACCACGGTCCAAACTACGCCGATTAATTTACGCGCGAGTCAACTGCGTGACAACAAAAGGACATTTGCTCCGCTGTACTTCCCGGGCCGATTTACAAAACGGTGGGTTGCTACTTGCAGAGGGAAAGTACTATGATTGGTGTAGTGGCCGGAACTAGACTTAGACACTAAAGGTTATGGCGAAGGGGGTGAACCAATGAGGAGCGCCGACGTTGCGGGACTGTCTGCTCGTATAGATGGGTCGAAAGCCCCAGCCACGGCGGATCGACTGTCGTTAGAATC
>SRR3885006
GCTTGCCACTCCCTAGTAGGAGTATACTCCGCAGCCACAGTTCACCGACTTAACCGGGAACAGCCAACACATGTTAGGTTATTGGGGCTCTGGTGCCCTTCCGCCGGAGCGAGCACTCTATCCCTACAAAGATGTAGTTTGCTCAGAGGGCCCACGGCGCCAAGAACAACAATGATTGCTCTCAATAGTTCCGAGCCAACGTTCCCGTCTTGGGGTTTGGTGACCGCGATTCGTTTATTATACCCTACGCGGCACACATCCTTACCGTCCGCTGTTGACGCCTTCTCAATCTAAGCCTCAAATTAATGAACGTAGTCTCCAAGATATCCAGACCTGATATCTACACGGATGTGCATGACGGCTATGGTCCCGTCATGTGGATCGCGTTAGATAATGCTTGAGCACTGCGGGGTCGGGCGCGGCTTTCCCTCACTATCACCACGGTCCAAACTACGCCGATTAATTTACGCGCGAGTCAACTGCGTGACAACAAAAGGACATTTGCTCCGCTGTACTTCCCGGGCCGATTTACAAAACGGTGGGTTGCTACTTGCAGAGGGAAAGTACTATGATTGGTGTAGTGGCCGGAACTAGACTTAGACACTAAAGGTTATGGCGAAGGGGGTAAACCAATGAGGAGCGCCGACGTTGCGGGACTGTCTGCTCGTATAGATGGGTCGAAAGCCCCAGCCACGGCGGATCGACTGTCGTTAGAATC
>SRR3885005
GCTTGCCACTCCCTAGTAGGAGTATACTCCGCAGCCACAGTTCACCGACTTAACCGGGAACAGCCAACACATGTTAGGTTATTGGGGCTCTGGTGCCCTTCCGCCGGAGCGAGCACTCTATCCCTACAAAGATGTAGTTTGCTCAGAGGGCCCACGGCGCCAAGAACAACAATGATTGCTCTCAATAGTTCCGAGCCAACGTTCCCGTCTTGGGGTTTGGTGACCGCGATTCGTTTATTATACCCTACGCGGCACACATCCTTACCGTCCGCTGTTGACGCCTTCTCAATCTAAGCCTCAAATTAATGAACGTAGTCTCCAAGATATCCAGACCTGATATCTACACGGATGTGCATGACGGCTATGGTCCCGTCATGTGGATCGCGTTAGATAATGCTTGAGCACTGCGGGGTCGGGCGCGGCTTTCCCTCACTATCACCACGGTCCAAACTACGCCGATTAATTTACGCGCGAGTCAACTGCGTGACAACAAAAGGACATTTGCTCCGCTGTACTTCCCGGGCCGATTTACAAAACGGTGGGTTGCTACTTGCAGAGGGAAAGTACTATGATTGGTGTAGTGGCCGGAACTAGACTTAGACACTAAAGGTTATGGCGAAGGGGGTAAACCAATGAGGAGCGCCGACGTTGCGGGACTGTCTGCTCGTATAGATGGGTCGAAAGCCCCAGCCACGGCGGATCGACTGTCGTTAGAATC
>SRR3885004
GCTTGCCACTCCCTAGTAGGAGTATACTCCGCAGCCACAGTTCACCGACTTAACCGGGAACAGCCAACACATGTTAGGTTATTGGGGCTCTGGTGCCCTTCCGCCGGAGCGAGCACTCTATCCCTACAAAGATGTAGTTTGCTCAGAGGGCCCACGGCGCCAAGAACAACAATGATTGCTCTCAATAGTTCCGAGCCAACGTTCCCGTCTTGGGGTTTGGTGACCGCGATTCGTTTATTATACCCTACGCGGCACACATCCTTACCGTCCGCTGTTGACGCCTTCTCAATCTAAGCCTCAAATTAATGAACGTAGTCTCCAAGATATCCAGACCTGATATCTACACGGATGTGCATGACGGCTATGGTCCCGTCATGTGGATCGCGTTAGATAATGCTTGAGCACTGCGGGGTCGGGCGCGGCTTTCCCTCACTATCACCACGGTCCAAACTACGCCGATTAATTTACGCGCGAGTCAACTGCGTGACAACAAAAGGACATTTGCTCCGCTGTACTTCCCGGGCCGATTTACAAAACGGTGGGTTGCTACTTGCAGAGGGAAAGTACTATGATTGGTGTAGTGGCCGGAACTAGACTTAGACACTAAAGGTTATGGCGAAGGGGGTAAACCAATGAGGAGCGCCGACGTTGCGGGACTGTCTGCTCGTATAGATGGGTCGAAAGCCCCAGCCACGGCGGATCGACTGTCGTTAGAATC
>SRR3885003
GCTTGCCACTCCCTAGTAGGAGTATACTCCGCAGCCACAGTTCACCGACTTAACCGGGAACAGCCAACACATGTTAGGTTATTGGGGCTCTGGTGCCCTTCCGCCGGAGCGAGCACTCTATCCCTACAAAGATGTAGTTTGCTCAGAGGGCCCACGGCGCCAAGAACAACAATGATTGCTCTCAATAGTTCCGAGCCAACGTTCCCGTCTTGGGGTTTGGTGACCGCGATTCGTTTATTATACCCTACGCGGCACACATCCTTACCGTCCGCTGTTGACGCCTTCTCAATCTAAGCCTCAAATTAATGAACGTAGTCTCCAAGATATCCAGACCTGATATCTACACGGATGTGCATGACGGCTATGGTCCCGTCATGTGGATCGCGTTAGATAATGCTTGAGCACTGCGGGGTCGGGCGCGACTTTCCCTCACTATCACCACGGTCCAAACTACGCCGATTAATTTACGCGCGAGTCAACTGCGTGACAACAAAAGGACATTTGCTCCGCTGTACTTCCCGGGCCGATTTACAAAACGGTGGGTTGCTACTTGCAGAGGGAAAGTACTATGATTGGTGTAGTGGCCGGAACTAGACTTAGACACTAAAGGTTATGGCGAAGGGGGTAAACCAATGAGGAGCGCCGACGTTGCGGGACTGTCTGCTCGTATAGATGGGTCGAAAGCCCCAGCCACGGCGGATCGACTGTCGTTAGAATC
>SRR3885002
GCTTGCCACTCCCTAGTAGGAGTATACTCCGCAGCCACAGTTCACCGACTTAACCGGGAACAGCCAACACATGTTAGGTTATTGGGGCTCTGGTGCCCTTCCGCCGGAGCGAGCACTCTATCCCTACAAAGATGTAGTTTGCTCAGAGGGCCCACGGCGCCAAGAACAACAATGATTGCTCTCAATAGTTCCGAGCCAACGTTCCCGTCTTGGGGTTTGGTGACCGCGATTCGTTTATTATACCCTACGCGGCACACATCCTTACCGTCCGCTGTTGACGCCTTCTCAATCTAAGCCTCAAATTAATGAACGTAGTCTCCAAGATATCCAGACCTGATATCTACACGGATGTGCATGACGGCTATGGTCCCGTCATGTGGATCGCGTTAGATAATGCTTGAGCACTGCGGGGTCGGGCGCGACTTTCCCTCACTATCACCACGGTCCAAACTACGCCGATTAATTTACGCGCGAGTCAACTGCGTGACAACAAAAGGACATTTGCTCCGCTGTACTTCCCGGGCCGATTTACAAAACGGTGGGTTGCTACTTGCAGAGGGAAAGTACTATGATTGGTGTAGTGGCCGGAACTAGACTTAGACACTAAAGGTTATGGCGAAGGGGGTAAACCAATGAGGAGCGCCGACGTTGCGGGACTGTCTGCTCGTATAGATGGGTCGAAAGCCCCAGCCACGGCGGATCGACTGTCGTTAGAATC
>SRR3885001
GCTTGCCACTCCCTAGTAGGAGTATACTCCGCAGCCACAGTTCACCGACTTAACCGGGAACAGCCAACACATGTTAGGTTATTGGGGCTCTGGTGCCCTTCCGCCGGAGCGAGCACTCTATCCCTACAAAGATGTAGTTTGCTCAGAGGGCCCACGGCGCCAAGAACAACAATGATTGCTCTCAATAGTTCCGAGCCAACGTTCCCGTCTTGGGGTTTGGTGACCGCGATTCGTTTATTATACCCTACGCGGCACACATCCTTACCGTCCGCTGTTGACGCCTTCTCAATCTAAGCCTCAAATTAATGAACGTAGTCTCCAAGATATCCAGACCTGATATCTACACGGATGTGCATGACGGCTATGGTCCCGTCATGTGGATCGCGTTAGATAATGCTTGAGCACTGCGGGGTCGGGCGCGACTTTCCCTCACTATCACCACGGTCCAAACTACGCCGATTAATTTACGCGCGAGTCAACTGCGTGACAACAAAAGGACATTTGCTCCGCTGTACTTCCCGGGCCGATTTACAAAACGGTGGGTTGCTACTTGCAGAGGGAAAGTACTATGATTGGTGTAGTGGCCGGAACTAGACTTAGACACTAAAGGTTATGGCGAAGGGGGTAAACCAATGAGGAGCGCCGACGTTGCGGGACTGTCTGCTCGTATAGATGGGTCGAAAGCCCCAGCCACGGCGGATCGACTGTCGTTAGAATC
>SRR3885000
GCTTGCCACTCCCTAGTAGGAGTATACTCCGCAGCCACAGTTCACCGACTTAACCGGGAACAGCCAACACATGTTAGGTTATTGGGGCTCTGGTGCCCTTCCGCCGGAGCGAGCACTCTATCCCTACAAAGATGTAGTTTGCTCAGAGGGCCCACGGCGCCAAGAACAACAATGATTGCTCTCAATAGTTCCGAGCCAACGTTCCCGTCTTGGGGTTTGGTGACCGCGATTCGTTTATTATACCCTACGCGGCACACATCCTTACCGTCCGCTGTTGACGCCTTCTCAATCTAAGCCTCAAATTAATGAACGTAGTCTCCAAGATATCCAGACCTGATATCTACACGGATGTGCATGACGGCTATGGTCCCGTCATGTGGATCGCGTTAGATAATGCTTGAGCACTGCGGGGTCGGGCGCGACTTTCCCTCACTATCACCACGGTCCAAACTACGCCGATTAATTTACGCGCGAGTCAACTGCGTGACAACAAAAGGACATTTGCTCCGCTGTACTTCCCGGGCCGATTTACAAAACGGTGGGTTGCTACTTGCAGAGGGAAAGTACTATGATTGGTGTAGTGGCCGGAACTAGACTTAGACACTAAAGGTTATGGCGAAGGGGGTAAACCAATGAGGAGCGCCGACGTTGCGGGACTGTCTGCTCGTATAGATGGGTCGAAAGCCCCAGCCACGGCGGATCGACTGTCGTTAGAATC
>SRR3884999
GCTTGCCACTCCCTAGTAGGAGTATACTCCGCAGCCACAGTTCACCGACTTAACCGGGAACAGCCAACACATGTTAGGTTATTGGGGCTCTGGTGCCCTTCCGCCGGAGCGAGCACTCTATCCCTACAAAGATGTAGTTTGCTCAGAGGGCCCACGGCGCCAAGAACAACAAGGATTGTTCTCAATAGTTTCGAGCCAACGTTCCCGTCTTGGGGTTTGGTGACCGCGATTCGTTTATTATACCCTACGCGGCACACATCCTTACCGTCCGCTATTGACGCCTTCTCAATCTAAGCCTCAAATTAATGAACGTAGTCTCCAAGATATCCAGACCTGATATCTACACGGATGTGCATGACGGCTATGGTCCCGTCATGTGGATCGCGTTAGATAATGCTTGAGCACTGCGGGGTCGGGTGCGACTTTCCCTCACTATCACCACGGTCCAAACTACGCCGATTAATTTACGCGCGAGTCAACTGCGTGACAACAAAAGGACATTTGCTCCGCTGTACTTCCCGGGCCGATTTACAAAACGGTGGGTTGCTACTTGCAGAGGGAAAGTACTATGATTGGTGTAGTGGCCGGAACTAGACTTAGACACTAAAGGTTATGGCGAAGGGGGTAAACCAATGAGGAGCGCCGACGTTGCGGGACTGTCTGCTCGTATAGATGGGTCGAAAGCCCCAGCCACGGCGGATCGACTGTCGTTAGAATC
>SRR3884998
GCTTGCCACTCCCTAGTAGGAGTATACTCCGCAGCCACAGTTCACCGACTTAACCGGGAACAGCCAACACATGTTAGGTTATTGGGGCTCTGGTGCCCTTCCGCCGGAGCGAGCACTCTATCCCTACAAAGATGTAGTTTGCTCAGAGGGCCCACGGCGCCAAGAACAACAATGATTGCTCTCAATAGTTCCGAGCCAACGTTCCCGTCTTGGGGTTTGGTGACCGCGATTCGTTTATTATACCCTACGCGGCACACATCCTTACCGTCCGCTGTTGACGCCTTCTCAATCTAAGCCTCAAATTAATGAACGTAGTCTCCAAGATATCCAGACCTGATATCTACACGGATGTGCATGACGGCTATGGTCCCGTCATGTGGATCGCGTTAGATAATGCTTGAGCACTGCGGGGTCGGGCGCGACTTTCCCTCACTATCACCACGGTCCAAACTACGCCGATTAATTTACGCGCGAGTCAACTGCGTGACAACAAAAGGACATTTGCTCCGCTGTACTTCCCGGGCCGATTTACAAAACGGTGGGTTGCTACTTGCAGAGGGAAAGTACTATGATTGGTGTAGTGGCCGGAACTAGACTTAGACACTAAAGGTTATGGCGAAGGGGGTAAACCAATGAGGAGCGCCGACGTTGCGGGACTGTCTGCTCGTATAGATGGGTCGAAAGCCCCAGCCACGGCGGATCGACTGTCGTTAGAATC
>SRR3884997
GCTTGCCACTCCCTAGTAGGAGTATACTCCGCAGCCACAGTTCACCGACTTAACCGGGAACAGCCAACACATGTTAGGTTATTGGGGCTCTGGTGCCCTTCCGCCGGAGCGAGCACTCTATCCCTACAAAGATGTAGTTTGCTCAGAGGGCCCACGGCGCCAAGAACAACAATGATTGCTCTCAATAGTTCCGAGCCAACGTTCCCGTCTTGGGGTTTGGTGACCGCGATTCGTTTATTATACCCTACGCGGCACACATCCTTACCGTCCGCTGTTGACGCCTTCTCAATCTAAGCCTCAAATTAATGAACGTAGTCTCCAAGATATCCAGACCTGATATCTACACGGATGTGCATGACGGCTATGGTCCCGTCATGTGGATCGCGTTAGATAATGCTTGAGCACTGCGGGGTCGGGCGCGACTTTCCCTCACTATCACCACGGTCCAAACTACGCCGATTAATTTACGCGCGAGTCAACTGCGTGACAACAAAAGGACATTTGCTCCGCTGTACTTCCCGGGCCGATTTACAAAACGGTGGGTTGCTACTTGCAGAGGGAAAGTACTATGATTGGTGTAGTGGCCGGAACTAGACTTAGACACTAAAGGTTATGGCGAAGGGGGTAAACCAATGAGGAGCGCCGACGTTGCGGGACTGTCTGCTCGTATAGATGGGTCGAAAGCCCCAGCCACGGCGGATCGACTGTCGTTAGAATC
>SRR3884996
GCTTGCCACTCCCTAGTAGGAGTATACTCCGCAGCCACAGTTCACCGACTTAACCGGGAACAGCCAACACATGTTAGGTTATTGGGGCTCTGGTGCCCTTCCGCCGGAGCGAGCACTCTATCCCTACAAAGATGTAGTTTGCTCAGAGGGCCCACGGCGCCAAGAACAACAATGATTGCTCTCAATAGTTCCGAGCCAACGTTCCCGTCTTGGGGTTTGGTGACCGCGATTCGTTTATTATACCCTACGCGGCACACATCCTTACCGTCCGCTGTTGACGCCTTCTCAATCTAAGCCTCAAATTAATGAACGTAGTCTCCAAGATATCCAGACCTGATATCTACACGGATGTGCATGACGGCTATGGTCCCGTCATGTGGATCGCGTTAGATAATGCTTGAGCACTGCGGGGTCGGGCGCGACTTTCCCTCACTATCACCACGGTCCAAACTACGCCGATTAATTTACGCGCGAGTCAACTGCGTGACAACAAAAGGACATTTGCTCCGCTGTACTTCCCGGGCCGATTTACAAAACGGTGGGTTGCTACTTGCAGAGGGAAAGTACTATGATTGGTGTAGTGGCCGGAACTAGACTTAGACACTAAAGGTTATGGCGAAGGGGGTAAACCAATGAGGAGCGCCGACGTTGCGGGACTGTCTGCTCGTATAGATGGGTCGAAAGCCCCAGCCACGGCGGATCGACTGTCGTTAGAATC
>SRR3884995
GCTTGCCACTCCCTAGTAGGAGTATACTCCGCAGCCACAGTTCACCGACTTAACCGGGAACAGCCAACACATGTTAGGTTATTGGGGCTCTGGTGCCCTTCCGCCGGAGCGAGCACTCTATCCCTACAAAGATGTAGTTTGCTCAGAGGGCCCCCGGCGCCAAGAACAACAATGATTGCTCTCAATAGTTCCGAGCCAACGTTCCCGTCTTGGGGTTTGGTGACCGCGATTCGTTTATTATACCCTACGCGACACACATCCTTACCGTCCGCTGTTGACGCCTTCTCAATCTAAGCCTCAAATTAATGAACGTAGTCTCCAAGATATCCAGACCTGATATCTACACGGATGTGCATGACGGCTATGGTCCCGTCATGTGGATCGCGTTAGATAATGCTTGAGCACTGCGGGGTCGGGCGCGACTTTCCCTCACTATCACCACGGTCCAAACTACGCCGATTAATTTACGCGCGAGTCAACTGCGTGACAACAAAAGGACATTTGCTCCGCTGTACTTCCCGGGCCGATTTACAAAACGGTGGGTTGCTACTTGCAGAGGGAAAGTACTATGATTGGTGTAGTGGCCGGAACTAGACTTAGACACTAAAGGTTATGGCGAAGGGGGTAAACCAATGAGGAGCGCCGACGTTGCGGGACTGTCTGCTCGTATAGATGGGTCGAAAGCCCCAGCCACGGCGGATCGACTGTCGTTAGAATC
>SRR3884993
GCTTGCCACTCCCTAGTAGGAGTATACTCCGCAGCCACAGTTCACCGACTTAACCGGGAACAGCCAACACATGTTAGGTTATTGGGGCTCTGGTGCCCTTCCGCCGGAGCGAGCACTCTATCCCTACAAAGATGTAGTTTGCTCAGAGGGCCCACGGCGCCAAGAACAACAAGGATTGTTCTCAATAGTTTCGAGCCAACGTTCCCGTCTTGGGGTTTGGTGACCGCGATTCGTTTATTATACCCTACGCGGCACACATCCTTACCGTCCGCTATTGACGCCTTCTCAATCTAAGCCTCAAATTAATGAACGTAGTCTCCAAGATATCCAGACCTGATATCTACACGGATGTGCATGACGGCTATGGTCCCGTCATGTGGATCGCGTTAGATAATGCTTGAGCACTGCGGGGTCGGGTGCGACTTTCCCTCACTATCACCACGGTCCAAACTACGCCGATTAATTTACGCGCGAGTCAACTGCGTGACAACAAAAGGACATTTGCTCCGCTGTACTTCCCGGGCCGATTTACAAAACGGTGGGTTGCTACTTGCAGAGGGAAAGTACTATGATTGGTGTAGTGGCCGGAACTAGACTTAGACACTAAAGGTTATGGCGAAGGGGGTAAACCAATGAGGAGCGCCGACGTTGCGGGACTGTCTGCTCGTATAGATGGGTCGAAAGCCCCAGCCACGGCGGATCGACTGTCGTTAGAATC
>SRR3884992
GCTTGCCACTCCCTAGTAGGAGTATACTCCGCAGCCACAGTTCACCGACTTAACCGGGAACAGCCAACACATGTTAGGTTATTGGGGCTCTGGTGCCCTTCCGCCGGAGCGAGCACTCTATCCCTACAAAGATGTAGTTTGCTCAGAGGGCCCACGGCGCCAAGAACAACAAGGATTGTTCTCAATAGTTTCGAGCCAACGTTCCCGTCTTGGGGTTTGGTGACCGCGATTCGTTTATTATACCCTACGCGGCACACATCCTTACCGTCCGCTATTGACGCCTTCTCAATCTAAGCCTCAAATTAATGAACGTAGTCTCCAAGATATCCAGACCTGATATCTACACGGATGTGCATGACGGCTATGGTCCCGTCATGTGGATCGCGTTAGATAATGCTTGAGCACTGCGGGGTCGGGTGCGACTTTCCCTCACTATCACCACGGTCCAAACTACGCCGATTAATTTACGCGCGAGTCAACTGCGTGACAACAAAAGGACATTTGCTCCGCTGTACTTCCCGGGCCGATTTACAAAACGGTGGGTTGCTACTTGCAGAGGGAAAGTACTATGATTGGTGTAGTGGCCGGAACTAGACTTAGACACTAAAGGTTATGGCGAAGGGGGTAAACCAATGAGGAGCGCCGACGTTGCGGGACTGTCTGCTCGTATAGATGGGTCGAAAGCCCCAGCCACGGCGGATCGACTGTCGTTAGAATC
>SRR3884991
GCTTGCCACTCCCTAGTAGGAGTATACTCCGCAGCCACAGTTCACCGACTTAACCGGGAACAGCCAACACATGTTAGGTTATTGGGGCTCTGGTGCCCTTCCGCCGGAGCGAGCACTCTATCCCTACAAAGATGTAGTTTGCTCAGAGGGCCCCCGGCGCCAAGAACAACAATGATTGCTCTCAATAGTTCCGAGCCAACGTTCCCGTCTTGGGGTTTGGTGACCGCGATTCGTTTATTATACCCTACGCGACACACATCCTTACCGTCCGCTGTTGACGCCTTCTCAATCTAAGCCTCAAATTAATGAACGTAGTCTCCAAGATATCCAGACCTGATATCTACACGGATGTGCATGACGGCTATGGTCCCGTCATGTGGATCGCGTTAGATAATGCTTGAGCACTGCGGGGTCGGGCGCGACTTTCCCTCACTATCACCACGGTCCAAACTACGCCGATTAATTTACGCGCGAGTCAACTGCGTGACAACAAAAGGACATTTGCTCCGCTGTACTTCCCGGGCCGATTTACAAAACGGTGGGTTGCTACTTGCAGAGGGAAAGTACTATGATTGGTGTAGTGGCCGGAACTAGACTTAGACACTAAAGGTTATGGCGAAGGGGGTAAACCAATGAGGAGCGCCGACGTTGCGGGACTGTCTGCTCGTATAGATGGGTCGAAAGCCCCAGCCACGGCGGATCGACTGTCGTTAGAATC
>SRR3884990
GCTTGCCACTCCCTAGTAGGAGTATACTCCGCAGCCACAGTTCACCGACTTAACCGGGAACAGCCAACACATGTTAGGTTATTGGGGCTCTGGTGCCCTTCCGCCGGAGCGAGCACTCTATCCCTACAAAGATGTAGTTTGCTCAGAGGGCCCACGGCGCCAAGAACAACAATGATTGCTCTCAATAGTTCCGAGCCAACGTTCCCGTCTTGGGGTTTGGTGACCGCGATTCGTTTATTATACCCTACGCGGCACACATCCTTACCGTCCGCTGTTGACGCCTTCTCAATCTAAGCCTCAAATTAATGAACGTAGTCTCCAAGATATCCAGACCTGATATCTACACGGATGTGCATGACGGCTATGGTCCCGTCATGTGGATCGCGTTAGATAATGCTTGAGCACTGCGGGGTCGGGCGCGACTTTCCCTCACTATCACCACGGTCCAAACTACGCCGATTAATTTACGCGCGAGTCAACTGCGTGACAACAAAAGGACATTTGCTCCGCTGTACTTCCCGGGCCGATTTACAAAACGGTGGGTTGCTACTTGCAGAGGGAAAGTACTATGATTGGTGTAGTGGCCGGAACTAGACTTAGACACTAAAGGTTATGGCGAAGGGGGTAAACCAATGAGGAGCGCCGACGTTGCGGGACTGTCTGCTCGTATAGATGGGTCGAAAGCCCCAGCCACGGCGGATCGACTGTCGTTAGAATC
>SRR3884989
GCTTGCCACTCCCTAGTAGGAGTATACTCCGCAGCCACAGTTCACCGACTTAACCGGGAACAGCCAACACATGTTAGGTTATTGGGGCTCTGGTGCCCTTCCGCCGGAGCGAGCACTCTATCCCTACAAAGATGTAGTTTGCTCAGAGGGCCCACGGCGCCAAGAACAACAATGATTGCTCTCAATAGTTCCGAGCCAACGTTCCCGTCTTGGGGTTTGGTGACCGCGATTCGTTTATTATACCCTACGCGGCACACATCCTTACCGTCCGCTGTTGACGCCTTCTCAATCTAAGCCTCAAATTAATGAACGTAGTCTCCAAGATATCCAGACCTGATATCTACACGGATGTGCATGACGGCTATGGTCCCGTCATGTGGATCGCGTTAGATAATGCTTGAGCACTGCGGGGTCGGGCGCGACTTTCCCTCACTATCACCACGGTCCAAACTACGCCGATTAATTTACGCGCGAGTCAACTGCGTGACAACAAAAGGACATTTGCTCCGCTGTACTTCCCGGGCCGATTTACAAAACGGTGGGTTGCTACTTGCAGAGGGAAAGTACTATGATTGGTGTAGTGGCCGGAACTAGACTTAGACACTAAAGGTTATGGCGAAGGGGGTAAACCAATGAGGAGCGCCGACGTTGCGGGACTGTCTGCTCGTATAGATGGGTCGAAAGCCCCAGCCACGGCGGATCGACTGTCGTTAGAATC
>SRR3884988
GCTTGCCACTCCCTAGTAGGAGTATACTCCGCAGCCACAGTTCACCGACTTAACCGGGAACAGCCAACACATGTTAGGTTATTGGGGCTCTGGTGCCCTTCCGCCGGAGCGAGCACTCTATCCCTACAAAGATGTAGTTTGCTCAGAGGGCCCACGGCGCCAAGAACAACAATGATTGCTCTCAATAGTTCCGAGCCAACGTTCCCGTCTTGGGGTTTGGTGACCGCGATTCGTTTATTATACCCTACGCGGCACACATCCTTACCGTCCGCTGTTGACGCCTTCTCAATCTAAGCCTCAAATTAATGAACGTAGTCTCCAAGATATCCAGACCTGATATCTACACGGATGTGCATGACGGCTATGGTCCCGTCATGTGGATCGCGTTAGATAATGCTTGAGCACTGCGGGGTCGGGCGCGACTTTCCCTCACTATCACCACGGTCCAAACTACGCCGATTAATTTACGCGCGAGTCAACTGCGTGACAACAAAAGGACATTTGCTCCGCTGTACTTCCCGGGCCGATTTACAAAACGGTGGGTTGCTACTTGCAGAGGGAAAGTACTATGATTGGTGTAGTGGCCGGAACTAGACTTAGACACTAAAGGTTATGGCGAAGGGGGTAAACCAATGAGGAGCGCCGACGTTGCGGGACTGTCTGCTCGTATAGATGGGTCGAAAGCCCCAGCCACGGCGGATCGACTGTCGTTAGAATC
>SRR3884987
GCTTGCCACTCCCTAGTAGGAGTATACTCCGCAGCCACAGTTCACCGACTTAACCGGGAACAGCCAACACATGTTAGGTTATTGGGGCTCTGGTGCCCTTCCGCCGGAGCGAGCACTCTATCCCTACAAAGATGTAGTTTGCTCAGAGGGCCCACGGCGCCAAGAACAACAATGATTGCTCTCAATAGTTCCGAGCCAACGTTCCCGTCTTGGGGTTTGGTGACCGCGATTCGTTTATTATACCCTACGCGGCACACATCCTTACCGTCCGCTGTTGACGCCTTCTCAATCTAAGCCTCAAATTAATGAACGTAGTCTCCAAGATATCCAGACCTGATATCTACACGGATGTGCATGACGGCTATGGTCCCGTCATGTGGATCGCGTTAGATAATGCTTGAGCACTGCGGGGTCGGGCGCGACTTTCCCTCACTATCACCACGGTCCAAACTACGCCGATTAATTTACGCGCGAGTCAACTGCGTGACAACAAAAGGACATTTGCTCCGCTGTACTTCCCGGGCCGATTTACAAAACGGTGGGTTGCTACTTGCAGAGGGAAAGTACTATGATTGGTGTAGTGGCCGGAACTAGACTTAGACACTAAAGGTTATGGCGAAGGGGGTAAACCAATGAGGAGCGCCGACGTTGCGGGACTGTCTGCTCGTATAGATGGGTCGAAAGCCCCAGCCACGGCGGATCGACTGTCGTTAGAATC
>SRR3884986
GCTTGCCACTCCCTAGTAGGAGTATACTCCGCAGCCACAGTTCACCGACTTAACCGGGAACAGCCAACACATGTTAGGTTATTGGGGCTCTGGTGCCCTTCCGCCGGAGCGAGCACTCTATCCCTACAAAGATGTAGTTTGCTCAGAGGGCCCACGGCGCCAAGAACAACAATGATTGCTCTCAATAGTTCCGAGCCAACGTTCCCGTCTTGGGGTTTGGTGACCGCGATTCGTTTATTATACCCTACGCGGCACACATCCTTACCGTCCGCTGTTGACGCCTTCTCAATCTAAGCCTCAAATTAATGAACGTAGTCTCCAAGATATCCAGACCTGATATCTACACGGATGTGCATGACGGCTATGGTCCCGTCATGTGGATCGCGTTAGATAATGCTTGAGCACTGCGGGGTCGGGCGCGACTTTCCCTCACTATCACCACGGTCCAAACTACGCCGATTAATTTACGCGCGAGTCAACTGCGTGACAACAAAAGGACATTTGCTCCGCTGTACTTCCCGGGCCGATTTACAAAACGGTGGGTTGCTACTTGCAGAGGGAAAGTACTATGATTGGTGTAGTGGCCGGAACTAGACTTAGACACTAAAGGTTATGGCGAAGGGGGTAAACCAATGAGGAGCGCCGACGTTGCGGGACTGTCTGCTCGTATAGATGGGTCGAAAGCCCCAGCCACGGCGGATCGACTGTCGTTAGAATC
>SRR3884985
GCTTGCCACTCCCTAGTAGGAGTATACTCCGCAGCCACAGTTCACCGACTTAACCGGGAACAGCCAACACATGTTAGGTTATTGGGGCTCTGGTGCCCTTCCGCCGGAGCGAGCACTCTATCCCTACAAAGATGTAGTTTGCTCAGAGGGCCCACGGCGCCAAGAACAACAATGATTGCTCTCAATAGTTCCGAGCCAACGTTCCCGTCTTGGGGTTTGGTGACCGCGATTCGTTTATTATACCCTACGCGGCACACATCCTTACCGTCCGCTGTTGACGCCTTCTCAATCTAAGCCTCAAATTAATGAACGTAGTCTCCAAGATATCCAGACCTGATATCTACACGGATGTGCATGACGGCTATGGTCCCGTCATGTGGATCGCGTTAGATAATGCTTGAGCACTGCGGGGTCGGGCGCGACTTTCCCTCACTATCACCACGGTCCAAACTACGCCGATTAATTTACGCGCGAGTCAACTGCGTGACAACAAAAGGACATTTGCTCCGCTGTACTTCCCGGGCCGATTTACAAAACGGTGGGTTGCTACTTGCAGAGGGAAAGTACTATGATTGGTGTAGTGGCCGGAACTAGACTTAGACACTAAAGGTTATGGCGAAGGGGGTAAACCAATGAGGAGCGCCGACGTTGCGGGACTGTCTGCTCGTATAGATGGGTCGAAAGCCCCAGCCACGGCGGATCGACTGTCGTTAGAATC
>SRR3884984
GCTTGCCACTCCCTAGTAGGAGTATACTCCGCAGCCACAGTTCACCGACTTAACCGGGAACAGCCAACACATGTTAGGTTATTGGGGCTCTGGTGCCCTTCCGCCGGAGCGAGCACTCTATCCCTACAAAGATGTAGTTTGCTCAGAGGGCCCACGGCGCCAAGAACAACAATGATTGCTCTCAATAGTTCCGAGCCAACGTTCCCGTCTTGGGGTTTGGTGACCGCGATTCGTTTATTATACCCTACGCGGCACACATCCTTACCGTCCGCTGTTGACGCCTTCTCAATCTAAGCCTCAAATTAATGAACGTAGTCTCCAAGATATCCAGACCTGATATCTACACGGATGTGCATGACGGCTATGGTCCCGTCATGTGGATCGCGTTAGATAATGCTTGAGCACTGCGGGGTCGGGCGCGACTTTCCCTCACTATCACCACGGTCCAAACTACGCCGATTAATTTACGCGCGAGTCAACTGCGTGACAACAAAAGGACATTTGCTCCGCTGTACTTCCCGGGCCGATTTACAAAACGGTGGGTTGCTACTTGCAGAGGGAAAGTACTATGATTGGTGTAGTGGCCGGAACTAGACTTAGACACTAAAGGTTATGGCGAAGGGGGTAAACCAATGAGGAGCGCCGACGTTGCGGGACTGTCTGCTCGTATAGATGGGTCGAAAGCCCCAGCCACGGCGGATCGACTGTCGTTAGAATC
>SRR3884983
GCTTGCCACTCCCTAGTAGGAGTATACTCCGCAGCCACAGTTCACCGACTTAACCGGGAACAGCCAACACATGTTAGGTTATTGGGGCTCTGGTGCCCTTCCGCCGGAGCGAGCACTCTATCCCTACAAAGATGTAGTTTGCTCAGAGGGCCCACGGCGCCAAGAACAACAATGATTGCTCTCAATAGTTCCGAGCCAACGTTCCCGTCTTGGGGTTTGGTGACCGCGATTCGTTTATTATACCCTACGCGGCACACATCCTTACCGTCCGCTGTTGACGCCTTCTCAATCTAAGCCTCAAATTAATGAACGTAGTCTCCAAGATATCCAGACCTGATATCTACACGGATGTGCATGACGGCTATGGTCCCGTCATGTGGATCGCGTTAGATAATGCTTGAGCACTGCGGGGTCGGGCGCGACTTTCCCTCACTATCACCACGGTCCAAACTACGCCGATTAATTTACGCGCGAGTCAACTGCGTGACAACAAAAGGACATTTGCTCCGCTGTACTTCCCGGGCCGATTTACAAAACGGTGGGTTGCTACTTGCAGAGGGAAAGTACTATGATTGGTGTAGTGGCCGGAACTAGACTTAGACACTAAAGGTTATGGCGAAGGGGGTAAACCAATGAGGAGCGCCGACGTTGCGGGACTGTCTGCTCGTATAGATGGGTCGAAAGCCCCAGCCACGGCGGATCGACTGTCGTTAGAATC
>SRR3884982
GCTTGCCACTCCCTAGTAGGAGTATACTCCGCAGCCACAGTTCACCGACTTAACCGGGAACAGCCAACACATGTTAGGTTATTGGGGCTCTGGTGCCCTTCCGCCGGAGCGAGCACTCTATCCCTACAAAGATGTAGTTTGCTCAGAGGGCCCACGGCGCCAAGAACAACAATGATTGCTCTCAATAGTTCCGAGCCAACGTTCCCGTCTTGGGGTTTGGTGACCGCGATTCGTTTATTATACCCTACGCGGCACACATCCTTACCGTCCGCTGTTGACGCCTTCTCAATCTAAGCCTCAAATTAATGAACGTAGTCTCCAAGATATCCAGACCTGATATCTACACGGATGTGCATGACGGCTATGGTCCCGTCATGTGGATCGCGTTAGATAATGCTTGAGCACTGCGGGGTCGGGCGCGACTTTCCCTCACTATCACCACGGTCCAAACTACGCCGATTAATTTACGCGCGAGTCAACTGCGTGACAACAAAAGGACATTTGCTCCGCTGTACTTCCCGGGCCGATTTACAAAACGGTGGGTTGCTACTTGCAGAGGGAAAGTACTATGATTGGTGTAGTGGCCGGAACTAGACTTAGACACTAAAGGTTATGGCGAAGGGGGTAAACCAATGAGGAGCGCCGACGTTGCGGGACTGTCTGCTCGTATAGATGGGTCGAAAGCCCCAGCCACGGCGGATCGACTGTCGTTAGAATC
>SRR3884981
GCTTGCCACTCCCTAGTAGGAGTATACTCCGCAGCCACAGTTCACCGACTTAACCGGGAACAGCCAACACATGTTAGGTTATTGGGGCTCTGGTGCCCTTCCGCCGGAGCGAGCACTCTATCCCTACAAAGATGTAGTTTGCTCAGAGGGCCCACGGCGCCAAGAACAACAATGATTGCTCTCAATAGTTCCGAGCCAACGTTCCCGTCTTGGGGTTTGGTGACCGCGATTCGTTTATTATACCCTACGCGGCACACATCCTTACCGTCCGCTGTTGACGCCTTCTCAATCTAAGCCTCAAATTAATGAACGTAGTCTCCAAGATATCCAGACCTGATATCTACACGGATGTGCATGACGGCTATGGTCCCGTCATGTGGATCGCGTTAGATAATGCTTGAGCACTGCGGGGTCGGGCGCGGCTTTCCCTCACTATCACCACGGTCCAAACTACGCCGATTAATTTACGCGCGAGTCAACTGCGTGACAACAAAAGGACATTTGCTCCGCTGTACTTCCCGGGCCGATTTACAAAACGGTGGGTTGCTACTTGCAGAGGGAAAGTACTATGATTGGTGTAGTGGCCGGAACTAGACTTAGACACTAAAGGTTATGGCGAAGGGGGTAAACCAATGAGGAGCGCCGACGTTGCGGGACTGTCTGCTCGTATAGATGGGTCGAAAGCCCCAGCCACGGCGGATCGACTGTCGTTAGAATC
>SRR3884980
GCTTGCCACTCCCTAGTAGGAGTATACTCCGCAGCCACAGTTCACCGACTTAACCGGGAACAGCCAACACATGTTAGGTTATTGGGGCTCTGGTGCCCTTCCGCCGGAGCGAGCACTCTATCCCTACAAAGATGTAGTTTGCTCAGAGGGCCCACGGCGCCAAGAACAACAATGATTGCTCTCAATAGTTCCGAGCCAACGTTCCCGTCTTGGGGTTTGGTGACCGCGATTCGTTTATTATACCCTACGCGGCACACATCCTTACCGTCCGCTGTTGACGCCTTCTCAATCTAAGCCTCAAATTAATGAACGTAGTCTCCAAGATATCCAGACCTGATATCTACACGGATGTGCATGACGGCTATGGTCCCGTCATGTGGATCGCGTTAGATAATGCTTGAGCACTGCGGGGTCGGGCGCGACTTTCCCTCACTATCACCACGGTCCAAACTACGCCGATTAATTTACGCGCGAGTCAACTGCGTGACAACAAAAGGACATTTGCTCCGCTGTACTTCCCGGGCCGATTTACAAAACGGTGGGTTGCTACTTGCAGAGGGAAAGTACTATGATTGGTGTAGTGGCCGGAACTAGACTTAGACACTAAAGGTTATGGCGAAGGGGGTAAACCAATGAGGAGCGCCGACGTTGCGGGACTGTCTGCTCGTATAGATGGGTCGAAAGCCCCAGCCACGGCGGATCGACTGTCGTTAGAATC
>SRR3884979
GCTTGCCACTCCCTAGTAGGAGTATACTCCGCAGCCACAGTTCACCGACTTAACCGGGAACAGCCAACACATGTTAGGTTATTGGGGCTCTGGTGCCCTTCCGCCGGAGCGAGCACTCTATCCCTACAAAGATGTAGTTTGCTCAGAGGGCCCACGGCGCCAAGAACAACAATGATTGCTCTCAATAGTTCCGAGCCAACGTTCCCGTCTTGGGGTTTGGTGACCGCGATTCGTTTATTATACCCTACGCGGCACACATCCTTACCGTCCGCTGTTGACGCCTTCTCAATCTAAGCCTCAAATTAATGAACGTAGTCTCCAAGATATCCAGACCTGATATCTACACGGATGTGCATGACGGCTATGGTCCCGTCATGTGGATCGCGTTAGATAATGCTTGAGCACTGCGGGGTCGGGCGCGACTTTCCCTCACTATCACCACGGTCCAAACTACGCCGATTAATTTACGCGCGAGTCAACTGCGTGACAACAAAAGGACATTTGCTCCGCTGTACTTCCCGGGCCGATTTACAAAACGGTGGGTTGCTACTTGCAGAGGGAAAGTACTATGATTGGTGTAGTGGCCGGAACTAGACTTAGACACTAAAGGTTATGGCGAAGGGGGTAAACCAATGAGGAGCGCCGACGTTGCGGGACTGTCTGCTCGTATAGATGGGTCGAAAGCCCCAGCCACGGCGGATCGACTGTCGTTAGAATC
>SRR3884978
GCTTGCCACTCCCTAGTAGGAGTATACTCCGCAGCCACAGTTCACCGACTTAACCGGGAACAGCCAACACATGTTAGGTTATTGGGGCTCTGGTGCCCTTCCGCCGGAGCGAGCACTCTATCCCTACAAAGATGTAGTTTGCTCAGAGGGCCCACGGCGCCAAGAACAACAATGATTGCTCTCAATAGTTCCGAGCCAACGTTCCCGTCTTGGGGTTTGGTGACCGCGATTCGTTTATTATACCCTACGCGGCACACATCCTTACCATCCGCTGTTGACGCCTTCTCAATCTAAGCCTCAAATTAATGAACGTAGTCTCCAAGATATCCAGACCTGATATCTACACGGATGTGCATGACGGCTATGGTCCCGTCATGTGGATCGCGTTAGATAATGCTTGAGCACTGCGGGGTCGGGCGCGACTTTCCCTCACTATCACCACGGTCCAAACTACGCCGATTAATTTACGCGCGAGTCAACTGCGTGACAACAAAAGGACATTTGCTCCGCTGTACTTCCCGGGCCGATTTACAAAACGGTGGGTTGCTACTTGCAGAGGGAAAGTACTATGATTGGTGTAGTGGCCGGAACTAGACTTAGACACTAAAGGTTATGGCGAAGGGGGTAAACCAATGAGGAGCGCCGACGTTGCGGGACTGTCTGCTCGTATAGATGGGTCGAAAGCCCCAGCCACGGCGGATCGACTGTCGTTAGAATC
>SRR3884976
GCTTGCCACTCCCTAGTAGGAGTATACTCCGCAGCCACAGTTCACCGACTTAACCGGGAACAGCCAACACATGTTAGGTTATTGGGGCTCTGGTGCCCTTCCGCCGGAGCGAGCACTCTATCCCTACAAAGATGTAGTTTGCTCAGAGGGCCCACGGCGCCAAGAACAACAATGATTGCTCTCAATAGTTCCGAGCCAACGTTCCCGTCTTGGGGTTTGGTGACCGCGATTCGTTTATTATACCCTACGCGGCACACATCCTTACCGTCCGCTGTTGACGCCTTCTCAATCTAAGCCTCAAATTAATGAACGTAGTCTCCAAGATATCCAGACCTGATATCTACACGGATGTGCATGACGGCTATGGTCCCGTCATGTGGATCGCGTTAGATAATGCTTGAGCACTGCGGGGTCGGGCGCGACTTTCCCTCACTATCACCACGGTCCAAACTACGCCGATTAATTTACGCGCGAGTCAACTGCGTGACAACAAAAGGACATTTGCTCCGCTGTACTTCCCGGGCCGATTTACAAAACGGTGGGTTGCTACTTGCAGAGGGAAAGTACTATGATTGGTGTAGTGGCCGGAACTAGACTTAGACACTAAAGGTTATGGCGAAGGGGGTAAACCAATGAGGAGCGCCGACGTTGCGGGACTGTCTGCTCGTATAGATGGGTCGAAAGCCCCAGCCACGGCGGATCGACTGTCGTTAGAATC
>SRR3884975
GCTTGCCACTCCCTAGTAGGAGTATACTCCGCAGCCACAGTTCACCGACTTAACCGGGAACAGCCAACACATGTTAGGTTATTGGGGCTCTGGTGCCCTTCCGCCGGAGCGAGCACTCTATCCCTACAAAGATGTAGTTTGCTCAGAGGGCCCACGGCGCCAAGAACAACAATGATTGCTCTCAATAGTTCCGAGCCAACGTTCCCGTCTTGGGGTTTGGTGACCGCGATTCGTTTATTATACCCTACGCGGCACACATCCTTACCGTCCGCTGTTGACGCCTTCTCAATCTAAGCCTCAAATTAATGAACGTAGTCTCCAAGATATCCAGACCTGATATCTACACGGATGTGCATGACGGCTATGGTCCCGTCATGTGGATCGCGTTAGATAATGCTTGAGCACTGCGGGGTCGGGCGCGGCTTTCCCTCACTATCACCACGGTCCAAACTACGCCGATTAATTTACGCGCGAGTCAACTGCGTGACAACAAAAGGACATTTGCTCCGCTGTACTTCCCGGGCCGATTTACAAAACGGTGGGTTGCTACTTGCAGAGGGAAAGTACTATGATTGGTGTAGTGGCCGGAACTAGACTTAGACACTAAAGGTTATGGCGAAGGGGGTAAACCAATGAGGAGCGCCGACGTTGCGGGACTGTCTGCTCGTATAGATGGGTCGAAAGCCCCAGCCACGGCGGATCGACTGTCGTTAGAATC
>SRR3884974
GCTTGCCACTCCCTAGTAGGAGTATACTCCGCAGCCACAGTTCACCGACTTAACCGGGAACAGCCAACACATGTTAGGTTATTGGGGCTCTGGTGCCCTTCCGCCGGAGCGAGCACTCTATCCCTACAAAGATGTAGTTTGCTCAGAGGGCCCACGGCGCCAAGAACAACAATGATTGCTCTCAATAGTTCCGAGCCAACGTTCCCGTCTTGGGGTTTGGTGACCGCGATTCGTTTATTATACCCTACGCGGCACACATCCTTACCGTCCGCTGTTGACGCCTTCTCAATCTAAGCCTCAAATTAATGAACGTAGTCTCCAAGATATCCAGACCTGATATCTACACGGATGTGCATGACGGCTATGGTCCCGTCATGTGGATCGCGTTAGATAATGCTTGAGCACTGCGGGGTCGGGCGCGGCTTTCCCTCACTATCACCACGGTCCAAACTACGCCGATTAATTTACGCGCGAGTCAACTGCGTGACAACAAAAGGACATTTGCTCCGCTGTACTTCCCGGGCCGATTTACAAAACGGTGGGTTGCTACTTGCAGAGGGAAAGTACTATGATTGGTGTAGTGGCCGGAACTAGACTTAGACACTAAAGGTTATGGCGAAGGGGGTAAACCAATGAGGAGCGCCGACGTTGCGGGACTGTCTGCTCGTATAGATGGGTCGAAAGCCCCAGCCACGGCGGATCGACTGTCGTTAGAATC
>SRR3884973
GCTTGCCACTCCCTAGTAGGAGTATACTCCGCAGCCACAGTTCACCGACTTAACCGGGAACAGCCAACACATGTTAGGTTATTGGGGCTCTGGTGCCCTTCCGCCGGAGCGAGCACTCTATCCCTACAAAGATGTAGTTTGCTCAGAGGGCCCCCGGCGCCAAGAACAACAATGATTGCTCTCAATAGTTCCGAGCCAACGTTCCCGTCTTGGGGTTTGGTGACCGCGATTCGTTTATTATACCCTACGCGGCACACATCCTTACCGTCCGCTGTTGACGCCTTCTCAATCTAAGCCTCAAATTAATGAACGTAGTCTCCAAGATATCCAGACCTGATATCTACACGGATGTGCATGACGGCTATGGTCCCGTCATGTGGATCGCGTTAGATAATGCTTGAGCACTGCGGGGTCGGGCGCGACTTTCCCTCACTATCACCACGGTCCAAACTACGCCGATTAATTTACGCGCGAGTCAACTGCGTGACAACAAAAGGACATTTGCTCCGCTGTACTTCCCGGGCCGATTTACAAAACGGTGGGTTGCTACTTGCAGAGGGAAAGTACTATGATTGGTGTAGTGGCCGGAACTAGACTTAGACACTAAAGGTTATGGCGAAGGGGGTAAACCAATGAGGAGCGCCGACGTTGCGGGACTGTCTGCTCGTATAGATGGGTCGAAAGCCCCAGCCACGGCGGATCGACTGTCGTTAGAATC
>SRR3884972
GCTTGCCACTCCCTAGTAGGAGTATACTCCGCAGCCACAGTTCACCGACTTAACCGGGAACAGCCAACACATGTTAGGTTATTGGGGCTCTGGTGCCCTTCCGCCGGAGCGAGCACTCTATCCCTACAAAGATGTAGTTTGCTCAGAGGGCCCACGGCGCCAAGAACAACAATGATTGCTCTCAATAGTTCCGAGCCAACGTTCCCGTCTTGGGGTTTGGTGACCGCGATTCGTTTATTATACCCTACGCGGCACACATCCTTACCGTCCGCTGTTGACGCCTTCTCAATCTAAGCCTCAAATTAATGAACGTAGTCTCCAAGATATCCAGACCTGATATCTACACGGATGTGCATGACGGCTATGGTCCCGTCATGTGGATCGCGTTAGATAATGCTTGAGCACTGCGGGGTCGGGCGCGGCTTTCCCTCACTATCACCACGGTCCAAACTACGCCGATTAATTTACGCGCGAGTCAACTGCGTGACAACAAAAGGACATTTGCTCCGCTGTACTTCCCGGGCCGATTTACAAAACGGTGGGTTGCTACTTGCAGAGGGAAAGTACTATGATTGGTGTAGTGGCCGGAACTAGACTTAGACACTAAAGGTTATGGCGAAGGGGGTAAACCAATGAGGAGCGCCGACGTTGCGGGACTGTCTGCTCGTATAGATGGGTCGAAAGCCCCAGCCACGGCGGATCGACTGTCGTTAGAATC
>SRR3884971
GCTTGCCACTCCCTAGTAGGAGTATACTCCGCAGCCACAGTTCACCGACTTAACCGGGAACAGCCAACACATGTTAGGTTATTGGGGCTCTGGTGCCCTTCCGCCGGAGCGAGCACTCTATCCCTACAAAGATGTAGTTTGCTCAGAGGGCCCACGGCGCCAAGAACAACAATGATTGCTCTCAATAGTTCCGAGCCAACGTTCCCGTCTTGGGGTTTGGTGACCGCGATTCGTTTATTATACCCTACGCGGCACACATCCTTACCGTCCGCTGTTGACGCCTTCTCAATCTAAGCCTCAAATTAATGAACGTAGTCTCCAAGATATCCAGACCTGATATCTACACGGATGTGCATGACGGCTATGGTCCCGTCATGTGGATCGCGTTAGATAATGCTTGAGCACTGCGGGGTCGGGCGCGACTTTCCCTCACTATCACCACGGTCCAAACTACGCCGATTAATTTACGCGCGAGTCAACTGCGTGACAACAAAAGGACATTTGCTCCGCTGTACTTCCCGGGCCGATTTACAAAACGGTGGGTTGCTACTTGCAGAGGGAAAGTACTATGATTGGTGTAGTGGCCGGAACTAGACTTAGACACTAAAGGTTATGGCGAAGGGGGTAAACCAATGAGGAGCGCCGACGTTGCGGGACTGTCTGCTCGTATAGATGGGTCGAAAGCCCCAGCCACGGCGGATCGACTGTCGTTAGAATC
>SRR3884970
GCTTGCCACTCCCTAGTAGGAGTATACTCCGCAGCCACAGTTCACCGACTTAACCGGGAACAGCCAACACATGTTAGGTTATTGGGGCTCTGGTGCCCTTCCGCCGGAGCGAGCACTCTATCCCTACAAAGATGTAGTTTGCTCAGAGGGCCCACGGCGCCAAGAACAACAATGATTGCTCTCAATAGTTCCGAGCCAACGTTCCCGTCTTGGGGTTTGGTGACCGCGATTCGTTTATTATACCCTACGCGGCACACATCCTTACCGTCCGCTGTTGACGCCTTCTCAATCTAAGCCTCAAATTAATGAACGTAGTCTCCAAGATATCCAGACCTGATATCTACACGGATGTGCATGACGGCTATGGTCCCGTCATGTGGATCGCGTTAGATAATGCTTGAGCACTGCGGGGTCGGGCGCGACTTTCCCTCACTATCACCACGGTCCAAACTACGCCGATTAATTTACGCGCGAGTCAACTGCGTGACAACAAAAGGACATTTGCTCCGCTGTACTTCCCGGGCCGATTTACAAAACGGTGGGTTGCTACTTGCAGAGGGAAAGTACTATGATTGGTGTAGTGGCCGGAACTAGACTTAGACACTAAAGGTTATGGCGAAGGGGGTAAACCAATGAGGAGCGCCGACGTTGCGGGACTGTCTGCTCGTATAGATGGGTCGAAAGCCCCAGCCACGGCGGATCGACTGTCGTTAGAATC
>SRR3884969
GCTTGCCACTCCCTAGTAGGAGTATACTCCGCAGCCACAGTTCACCGACTTAACCGGGAACAGCCAACACATGTTAGGTTATTGGGGCTCTGGTGCCCTTCCGCCGGAGCGAGCACTCTATCCCTACAAAGATGTAGTTTGCTCAGAGGGCCCACGGCGCCAAGAACAACAATGATTGCTCTCAATAGTTCCGAGCCAACGTTCCCGTCTTGGGGTTTGGTGACCGCGATTCGTTTATTATACCCTACGCGGCACACATCCTTACCGTCCGCTGTTGACGCCTTCTCAATCTAAGCCTCAAATTAATGAACGTAGTCTCCAAGATATCCAGACCTGATATCTACACGGATGTGCATGACGGCTATGGTCCCGTCATGTGGATCGCGTTAGATAATGCTTGAGCACTGCGGGGTCGGGCGCGGCTTTCCCTCACTATCACCACGGTCCAAACTACGCCGATTAATTTACGCGCGAGTCAACTGCGTGACAACAAAAGGACATTTGCTCCGCTGTACTTCCCGGGCCGATTTACAAAACGGTGGGTTGCTACTTGCAGAGGGAAAGTACTATGATTGGTGTAGTGGCCGGAACTAGACTTAGACACTAAAGGTTATGGCGAAGGGGGTAAACCAATGAGGAGCGCCGACGTTGCGGGACTGTCTGCTCGTATAGATGGGTCGAAAGCCCCAGCCACGGCGGATCGACTGTCGTTAGAATC
>SRR3884968
GCTTGCCACTCCCTAGTAGGAGTATACTCCGCAGCCACAGTTCACCGACTTAACCGGGAACAGCCAACACATGTTAGGTTATTGGGGCTCTGGTGCCCTTCCGCCGGAGCGAGCACTCTATCCCTACAAAGATGTAGTTTGCTCAGAGGGCCCACGGCGCCAAGAACAACAATGATTGCTCTCAATAGTTCCGAGCCAACGTTCCCGTCTTGGGGTTTGGTGACCGCGATTCGTTTATTATACCCTACGCGGCACACATCCTTACCGTCCGCTGTTGACGCCTTCTCAATCTAAGCCTCAAATTAATGAACGTAGTCTCCAAGATATCCAGACCTGATATCTACACGGATGTGCATGACGGCTATGGTCCCGTCATGTGGATCGCGTTAGATAATGCTTGAGCACTGCGGGGTCGGGCGCGGCTTTCCCTCACTATCACCACGGTCCAAACTACGCCGATTAATTTACGCGCGAGTCAACTGCGTGACAACAAAAGGACATTTGCTCCGCTGTACTTCCCGGGCCGATTTACAAAACGGTGGGTTGCTACTTGCAGAGGGAAAGTACTATGATTGGTGTAGTGGCCGGAACTAGACTTAGACACTAAAGGTTATGGCGAAGGGGGTAAACCAATGAGGAGCGCCGACGTTGCGGGACTGTCTGCTCGTATAGATGGGTCGAAAGCCCCAGCCACGGCGGATCGACTGTCGTTAGAATC
>SRR3884967
GCTTGCCACTCCCTAGTAGGAGTATACTCCGCAGCCACAGTTCACCGACTTAACCGGGAACAGCCAACACATGTTAGGTTATTGGGGCTCTGGTGCCCTTCCGCCGGAGCGAGCACTCTATCCCTACAAAGATGTAGTTTGCTCAGAGGGCCCACGGCGCCAAGAACAACAATGATTGCTCTCAATAGTTCCGAGCCAACGTTCCCGTCTTGGGGTTTGGTGACCGCGATTCGTTTATTATACCCTACGCGGCACACATCCTTACCGTCCGCTGTTGACGCCTTCTCAATCTAAGCCTCAAATTAATGAACGTAGTCTCCAAGATATCCAGACCTGATATCTACACGGATGTGCATGACGGCTATGGTCCCGTCATGTGGATCGCGTTAGATAATGCTTGAGCACTGCGGGGTCGGGCGCGGCTTTCCCTCACTATCACCACGGTCCAAACTACGCCGATTAATTTACGCGCGAGTCAACTGCGTGACAACAAAAGGACATTTGCTCCGCTGTACTTCCCGGGCCGATTTACAAAACGGTGGGTTGCTACTTGCAGAGGGAAAGTACTATGATTGGTGTAGTGGCCGGAACTAGACTTAGACACTAAAGGTTATGGCGAAGGGGGTAAACCAATGAGGAGCGCCGACGTTGCGGGACTGTCTGCTCGTATAGATGGGTCGAAAGCCCCAGCCACGGCGGATCGACTGTCGTTAGAATC
>SRR3884966
GCTTGCCACTCCCTAGTAGGAGTATACTCCGCAGCCACAGTTCACCGACTTAACCGGGAACAGCCAACACATGTTAGGTTATTGGGGCTCTGGTGCCCTTCCGCCGGAGCGAGCACTCTATCCCTACAAAGATGTAGTTTGCTCAGAGGGCCCACGGCGCCAAGAACAACAATGATTGCTCTCAATAGTTCCGAGCCAACGTTCCCGTCTTGGGGTTTGGTGACCGCGATTCGTTTATTATACCCTACGCGGCACACATCCTTACCGTCCGCTGTTGACGCCTTCTCAATCTAAGCCTCAAATTAATGAACGTAGTCTCCAAGATATCCAGACCTGATATCTACACGGATGTGCATGACGGCTATGGTCCCGTCATGTGGATCGCGTTAGATAATGCTTGAGCACTGCGGGGTCGGGCGCGACTTTCCCTCACTATCACCACGGTCCAAACTACGCCGATTAATTTACGCGCGAGTCAACTGCGTGACAACAAAAGGACATTTGCTCCGCTGTACTTCCCGGGCCGATTTACAAAACGGTGGGTTGCTACTTGCAGAGGGAAAGTACTATGATTGGTGTAGTGGCCGGAACTAGACTTAGACACTAAAGGTTATGGCGAAGGGGGTAAACCAATGAGGAGCGCCGACGTTGCGGGACTGTCTGCTCGTATAGATGGGTCGAAAGCCCCAGCCACGGCGGATCGACTGTCGTTAGAATC
>SRR3884965
GCTTGCCACTCCCTAGTAGGAGTATACTCCGCAGCCACAGTTCACCGACTTAACCGGGAACAGCCAACACATGTTAGGTTATTGGGGCTCTGGTGCCCTTCCGCCGGAGCGAGCACTCTATCCCTACAAAGATGTAGTTTGCTCAGAGGGCCCACGGCGCCAAGAACAACAATGATTGCTCTCAATAGTTCCGAGCCAACGTTCCCGTCTTGGGGTTTGGTGACCGCGATTCGTTTATTATACCCTACGCGGCACACATCCTTACCGTCCGCTGTTGACGCCTTCTCAATCTAAGCCTCAAATTAATGAACGTAGTCTCCAAGATATCCAGACCTGATATCTACACGGATGTGCATGACGGCTATGGTCCCGTCATGTGGATCGGGTTAGATAATGCTTGAGCACTGCGGGGTCGGGCGCGACTTTCCCTCACTATCACCACGGTCCAAACTACGCCGATTAATTTACGCGCGAGTCAACTGCGTGACAACAAAAGGACATTTGCTCCGCTGTACTTCCCGGGCCGATTTACAAAACGGTGGGTTGCTACTTGCAGAGGGAAAGTACTATGATTGGTGTAGTGGCCGGAACTAGACTTAGACACTAAAGGTTATGGCGAAGGGGGTAAACCAATGAGGAGCGCCGACGTTGCGGGACTGTCTGCTCGTATAGATGGGTCGAAAGCCCCAGCCACGGCGGATCGACTGTCGTTAGAATC
>SRR3884964
GCTTGCCACTCCCTAGTAGGAGTATACTCCGCAGCCACAGTTCACCGACTTAACCGGGAACAGCCAACACATGTTAGGTTATTGGGGCTCTGGTGCCCTTCCGCCGGAGCGAGCACTCTATCCCTACAAAGATGTAGTTTGCTCAGAGGGCCCACGGCGCCAAGAACAACAATGATTGCTCTCAATAGTTCCGAGCCAACGTTCCCGTCTTGGGGTTTGGTGACCGCGATTCGTTTATTATACCCTACGCGGCACACATCCTTACCGTCCGCTGTTGACGCCTTCTCAATCTAAGCCTCAAATTAATGAACGTAGTCTCCAAGATATCCAGACCTGATATCTACACGGATGTGCATGACGGCTATGGTCCCGTCATGTGGATCGCGTTAGATAATGCTTGAGCACTGCGGGGTCGGGCGCGACTTTCCCTCACTATCACCACGGTCCAAACTACGCCGATTAATTTACGCGCGAGTCAACTGCGTGACAACAAAAGGACATTTGCTCCGCTGTACTTCCCGGGCCGATTTACAAAACGGTGGGTTGCTACTTGCAGAGGGAAAGTACTATGATTGGTGTAGTGGCCGGAACTAGACTTAGACACTAAAGGTTATGGCGAAGGGGGTAAACCAATGAGGAGCGCCGACGTTGCGGGACTGTCTGCTCGTATAGATGGGTCGAAAGCCCCAGCCACGGCGGATCGACTGTCGTTAGAATC
>SRR3884963
GCTTGCCACTCCCTAGTAGGAGTATACTCCGCAGCCACAGTTCACCGACTTAACCGGGAACAGCCAACACATGTTAGGTTATTGGGGCTCTGGTGCCCTTCCGCCGGAGCGAGCACTCTATCCCTACAAAGATGTAGTTTGCTCAGAGGGCCCACGGCGCCAAGAACAACAATGATTGCTCTCAATAGTTCCGAGCCAACGTTCCCGTCTTGGGGTTTGGTGACCGCGATTCGTTTATTATACCCTACGCGGCACACATCCTTACCGTCCGCTGTTGACGCCTTCTCAATCTAAGCCTCAAATTAATGAACGTAGTCTCCAAGATATCCAGACCTGATATCTACACGGATGTGCATGACGGCTATGGTCCCGTCATGTGGATCGCGTTAGATAATGCTTGAGCACTGCGGGGTCGGGCGCGACTTTCCCTCACTATCACCACGGTCCAAACTACGCCGATTAATTTACGCGCGAGTCAACTGCGTGACAACAAAAGGACATTTGCTCCGCTGTACTTCCCGGGCCGATTTACAAAACGGTGGGTTGCTACTTGCAGAGGGAAAGTACTATGATTGGTGTAGTGGCCGGAACTAGACTTAGACACTAAAGGTTATGGCGAAGGGGGTAAACCAATGAGGAGCGCCGACGTTGCGGGACTGTCTGCTCGTATAGATGGGTCGAAAGCCCCAGCCACGGCGGATCGACTGTCGTTAGAATC
>SRR3884962
GCTTGCCACTCCCTAGTAGGAGTATACTCCGCAGCCACAGTTCACCGACTTAACCGGGAACAGCCAACACATGTTAGGTTATTGGGGCTCTGGTGCCCTTCCGCCGGAGCGAGCACTCTATCCCTACAAAGATGTAGTTTGCTCAGAGGGCCCCCGGCGCCAAGAACAACAATGATTGCTCTCAATAGTTCCGAGCCAACGTTCCCGTCTTGGGGTTTGGTGACCGCGATTCGTTTATTATACCCTACGCGGCACACATCCTTACCGTCCGCTGTTGACGCCTTCTCAATCTAAGCCTCAAATTAATGAACGTAGTCTCCAAGATATCCAGACCTGATATCTACACGGATGTGCATGACGGCTATGGTCCCGTCATGTGGATCGCGTTAGATAATGCTTGAGCATTGCGGGGTCGGGCGCGACTTTCCCTCACTATCACCACGGTCCAAACTACGCCGATTAATTTACGCGCGAGTCAACTGCGTGACAACAAAAGGACATTTGCTCCGCTGTACTTCCCGGGCCGATTTACAAAACGGTGGGTTGCTACTTGCAGAGGGAAAGTACTATGATTGGTGTAGTGGCCGGAACTAGACTTAGACACTAAAGGTTATGGCGAAGGGGGTAAACCAATGAGGAGCGCCGACGTTGCGGGACTGTCTGCTCGTATAGATGGGTCGAAAGCCCCAGCCACGGCGGATCGACTGTCGTTAGAATC
>SRR3884961
GCTTGCCACTCCCTAGTAGGAGTATACTCCGCAGCCACAGTTCACCGACTTAACCGGGAACAGCCAACACATGTTAGGTTATTGGGGCTCTGGTGCCCTTCCGCCGGAGCGAGCACTCTATCCCTACAAAGATGTAGTTTGCTCAGAGGGCCCACGGCGCCAAGAACAACAATGATTGCTCTCAATAGTTCCGAGCCAACGTTCCCGTCTTGGGGTTTGGTGACCGCGATTCGTTTATTATACCCTACGCGGCACACATCCTTACCGTCCGCTGTTGACGCCTTCTCAATCTAAGCCTCAAATTAATGAACGTAGTCTCCAAGATATCCAGACCTGATATCTACACGGATGTGCATGACGGCTATGGTCCCGTCATGTGGATCGCGTTAGATAATGCTTGAGCACTGCGGGGTCGGGCGCGACTTTCCCTCACTATCACCACGGTCCAAACTACGCCGATTAATTTACGCGCGAGTCAACTGCGTGACAACAAAAGGACATTTGCTCCGCTGTACTTCCCGGGCCGATTTACAAAACGGTGGGTTGCTACTTGCAGAGGGAAAGTACTATGATTGGTGTAGTGGCCGGAACTAGACTTAGACACTAAAGGTTATGGCGAAGGGGGTAAACCAATGAGGAGCGCCGACGTTGCGGGACTGTCTGCTCGTATAGATGGGTCGAAAGCCCCAGCCACGGCGGATCGACTGTCGTTAGAATC
>SRR3884960
GCTTGCCACTCCCTAGTAGGAGTATACTCCGCAGCCACAGTTCACCGACTTAACCGGGAACAGCCAACACATGTTAGGTTATTGGGGCTCTGGTGCCCTTCCGCCGGAGCGAGCACTCTATCCCTACAAAGATGTAGTTTGCTCAGAGGGCCCACGGCGCCAAGAACAACAATGATTGCTCTCAATAGTTCCGAGCCAACGTTCCCGTCTTGGGGTTTGGTGACCGCGATTCGTTTATTATACCCTACGCGGCACACATCCTTACCGTCCGCTGTTGACGCCTTCTCAATCTAAGCCTCAAATTAATGAACGTAGTCTCCAAGATATCCAGACCTGATATCTACACGGATGTGCATGACGGCTATGGTCCCGTCATGTGGATCGCGTTAGATAATGCTTGAGCACTGCGGGGTCGGGCGCGACTTTCCCTCACTATCACCACGGTCCAAACTACGCCGATTAATTTACGCGCGAGTCAACTGCGTGACAACAAAAGGACATTTGCTCCGCTGTACTTCCCGGGCCGATTTACAAAACGGTGGGTTGCTACTTGCAGAGGGAAAGTACTATGATTGGTGTAGTGGCCGGAACTAGACTTAGACACTAAAGGTTATGGCGAAGGGGGTAAACCAATGAGGAGCGCCGACGTTGCGGGACTGTCTGCTCGTATAGATGGGTCGAAAGCCCCAGCCACGGCGGATCGACTGTCGTTAGAATC
>SRR3884959
GCTTGCCACTCCCTAGTAGGAGTATACTCCGCAGCCACAGTTCACCGACTTAACCGGGAACAGCCAACACATGTTAGGTTATTGGGGCTCTGGTGCCCTTCCGCCGGAGCGAGCACTCTATCCCTACAAAGATGTAGTTTGCTCAGAGGGCCCCCGGCGCCAAGAACAACAATGATTGCTCTCAATAGTTCCGAGCCAACGTTCCCGTCTTGGGGTTTGGTGACCGCGATTCGTTTATTATACCCTACGCGGCACACATCCTTACCGTCCGCTGTTGACGCCTTCTCAATCTAAGCCTCAAATTAATGAACGTAGTCTCCAAGATATCCAGACCTGATATCTACACGGATGTGCATGACGGCTATGGTCCCGTCATGTGGATCGCGTTAGATAATGCTTGAGCACTGCGGGGTCGGGCGCGACTTTCCCTCACTATCACCACGGTCCAAACTACGCCGATTAATTTACGCGCGAGTCAACTGCGTGACAACAAAAGGACATTTGCTCCGCTGTACTTCCCGGGCCGATTTACAAAACGGTGGGTTGCTACTTGCAGAGGGAAAGTACTATGATTGGTGTAGTGGCCGGAACTAGACTTAGACACTAAAGGTTATGGCGAAGGGGGTAAACCAATGAGGAGCGCCGACGTTGCGGGACTGTCTGCTCGTATAGATGGGTCGAAAGCCCCAGCCACGGCGGATCGACTGTCGTTAGAATC
>SRR3884958
GCTTGCCACTCCCTAGTAGGAGTATACTCCGCAGCCACAGTTCACCGACTTAACCGGGAACAGCCAACACATGTTAGGTTATTGGGGCTCCGGTGCCCTTCCGCCGGAGCGAGCACTCTATCCCTACAAAGATGTAGTTTGCTCAGAGGGCCCCCGGCGCCAAGAACAACAATGATTGCTCTCAATAGTTCCGAGCCAACGTTCCCGTCTTGGGGTTTGGTGACCGCGATTCGTTTATTATACCCTACGCGGCACACATCCTTACCGTCCGCTGTTGACGCCTTCTCAATCTAAGCCTCAAATTAATGAACGTAGTCTCCAAGATATCCAGACCTGATATCTACACGGATGTGCATGACGGCTATGGTCCCGTCATGTGGATCGCGTTAGATAATGCTTGAGCACTGCGGGGTCGGGCGCGACTTTCCCTCACTATCACCACGGTCCAAACTACGCCGATTAATTTACGCGCGAGTCAACTGCGTGACAACAAAAGGACATTTGCTCCGCTGTACTTCCCGGGCCGATTTACAAAACGGTGGGTTGCTACTTGCAGAGGGAAAGTACTATGATTGGTGTAGTGGCCGGAACTAGACTTAGACACTAAAGGTTATGGCGAAGGGGGTAAACCAATGAGGAGCGCCGACGTTGCGGGACTGTCTGCTCGTATAGATGGGTCGAAAGCCCCAGCCACGGCGGATCGACTGTCGTTAGAATC
>SRR3884957
GCTTGCCACTCCCTAGTAGGAGTATACTCCGCAGCCACAGTTCACCGACTTAACCGGGAACAGCCAACACATGTTAGGTTATTGGGGCTCTGGTGCCCTTCCGCCGGAGCGAGCACTCTATCCCTACAAAGATGTAGTTTGCTCAGAGGGCCCACGGCGCCAAGAACAACAATGATTGCTCTCAATAGTTCCGAGCCAACGTTCCCGTCTTGGGGTTTGGTGACCGCGATTCGTTTATTATACCCTACGCGGCACACATCCTTACCGTCCGCTGTTGACGCCTTCTCAATCTAAGCCTCAAATTAATGAACGTAGTCTCCAAGATATCCAGACCTGATATCTACACGGATGTGCATGACGGCTATGGTCCCGTCATGTGGATCGCGTTAGATAATGCTTGAGCACTGCGGGGTCGGGCGCGACTTTCCCTCACTATCACCACGGTCCAAACTACGCCGATTAATTTACGCGCGAGTCAACTGCGTGACAACAAAAGGACATTTGCTCCGCTGTACTTCCCGGGCCGATTTACAAAACGGTGGGTTGCTACTTGCAGAGGGAAAGTACTATGATTGGTGTAGTGGCCGGAACTAGACTTAGACACTAAAGGTTATGGCGAAGGGGGTAAACCAATGAGGAGCGCCGACGTTGCGGGACTGTCTGCTCGTATAGATGGGTCGAAAGCCCCAGCCACGGCGGATCGACTGTCGTTAGAATC
>SRR3884956
GCTTGCCACTCCCTAGTAGGAGTATACTCCGCAGCCACAGTTCACCGACTTAACCGGGAACAGCCAACACATGTTAGGTTATTGGGGCTCTGGTGCCCTTCCGCCGGAGCGAGCACTCTATCCCTACAAAGATGTAGTTTGCTCAGAGGGCCCACGGCGCCAAGAACAACAATGATTGCTCTCAATAGTTCCGAGCCAACGTTCCCGTCTTGGGGTTTGGTGACCGCGATTCGTTTATTATACCCTACGCGGCACACATCCTTACCGTCCGCTGTTGACGCCTTCTCAATCTAAGCCTCAAATTAATGAACGTAGTCTCCAAGATATCCAGACCTGATATCTACACGGATGTGCATGACGGCTATGGTCCCGTCATGTGGATCGCGTTAGATAATGCTTGAGCACTGCGGGGTCGGGCGCGACTTTCCCTCACTATCACCACGGTCCAAACTACGCCGATTAATTTACGCGCGAGTCAACTGCGTGACAACAAAAGGACATTTGCTCCGCTGTACTTCCCGGGCCGATTTACAAAACGGTGGGTTGCTACTTGCAGAGGGAAAGTACTATGATTGGTGTAGTGGCCGGAACTAGACTTAGACACTAAAGGTTATGGCGAAGGGGGTAAACCAATGAGGAGCGCCGACGTTGCGGGACTGTCTGCTCGTATAGATGGGTCGAAAGCCCCAGCCACGGCGGATCGACTGTCGTTAGAATC
>SRR3884955
GCTTGCCACTCCCTAGTAGGAGTATACTCCGCAGCCACAGTTCACCGACTTAACCGGGAACAGCCAACACATGTTAGGTTATTGGGGCTCTGGTGCCCTTCCGCCGGAGCGAGCACTCTATCCCTACAAAGATGTAGTTTGCTCAGAGGGCCCACGGCGCCAAGAACAACAATGATTGCTCTCAATAGTTCCGAGCCAACGTTCCCGTCTTGGGGTTTGGTGACCGCGATTCGTTTATTATACCCTACGCGGCACACATCCTTACCGTCCGCTGTTGACGCCTTCTCAATCTAAGCCTCAAATTAATGAACGTAGTCTCCAAGATATCCAGACCTGATATCTACACGGATGTGCATGACGGCTATGGTCCCGTCATGTGGATCGCGTTAGATAATGCTTGAGCACTGCGGGGTCGGGCGCGACTTTCCCTCACTATCACCACGGTCCAAACTACGCCGATTAATTTACGCGCGAGTCAACTGCGTGACAACAAAAGGACATTTGCTCCGCTGTACTTCCCGGGCCGATTTACAAAACGGTGGGTTGCTACTTGCAGAGGGAAAGTACTATGATTGGTGTAGTGGCCGGAACTAGACTTAGACACTAAAGGTTATGGCGAAGGGGGTAAACCAATGAGGAGCGCCGACGTTGCGGGACTGTCTGCTCGTATAGATGGGTCGAAAGCCCCAGCCACGGCGGATCGACTGTCGTTAGAATC
>SRR3884954
GCTTGCCACTCCCTAGTAGGAGTATACTCCGCAGCCACAGTTCACCGACTTAACCGGGAACAGCCAACACATGTTAGGTTATTGGGGCTCTGGTGCCCTTCCGCCGGAGCGAGCACTCTATCCCTACAAAGATGTAGTTTGCTCAGAGGGCCCACGGCGCCAAGAACAACAATGATTGCTCTCAATAGTTCCGAGCCAACGTTCCCGTCTTGGGGTTTGGTGACCGCGATTCGTTTATTATACCCTACGCGGCACACATCCTTACCGTCCGCTGTTGACGCCTTCTCAATCTAAGCCTCAAATTAATGAACGTAGTCTCCAAGATATCCAGACCTGATATCTACACGGATGTGCATGACGGCTATGGTCCCGTCATGTGGATCGCGTTAGATAATGCTTGAGCACTGCGGGGTCGGGCGCGACTTTCCCTCACTATCACCACGGTCCAAACTACGCCGATTAATTTACGCGCGAGTCAACTGCGTGACAACAAAAGGACATTTGCTCCGCTGTACTTCCCGGGCCGATTTACAAAACGGTGGGTTGCTACTTGCAGAGGGAAAGTACTATGATTGGTGTAGTGGCCGGAACTAGACTTAGACACTAAAGGTTATGGCGAAGGGGGTAAACCAATGAGGAGCGCCGACGTTGCGGGACTGTCTGCTCGTATAGATGGGTCGAAAGCCCCAGCCACGGCGGATCGACTGTCGTTAGAATC
>SRR3884953
GCTTGCCACTCCCTAGTAGGAGTATACTCCGCAGCCACAGTTCACCGACTTAACCGGGAACAGCCAACACATGTTAGGTTATTGGGGCTCTGGTGCCCTTCCGCCGGAGCGAGCACTCTATCCCTACAAAGATGTAGTTTGCTCAGAGGGCCCACGGCGCCAAGAACAACAATGATTGCTCTCAATAGTTCCGAGCCAACGTTCCCGTCTTGGGGTTTGGTGACCGCGATTCGTTTATTATACCCTACGCGGCACACATCCTTACCGTCCGCTGTTGACGCCTTCTCAATCTAAGCCTCAAATTAATGAACGTAGTCTCCAAGATATCCAGACCTGATATCTACACGGATGTGCATGACGGCTATGGTCCCGTCATGTGGATCGCGTTAGATAATGCTTGAGCACTGCGGGGTCGGGCGCGACTTTCCCTCACTATCACCACGGTCCAAACTACGCCGATTAATTTACGCGCGAGTCAACTGCGTGACAACAAAAGGACATTTGCTCCGCTGTACTTCCCGGGCCGATTTACAAAACGGTGGGTTGCTACTTGCAGAGGGAAAGTACTATGATTGGTGTAGTGGCCGGAACTAGACTTAGACACTAAAGGTTATGGCGAAGGGGGTAAACCAATGAGGAGCGCCGACGTTGCGGGACTGTCTGCTCGTATAGATGGGTCGAAAGCCCCAGCCACGGCGGATCGACTGTCGTTAGAATC
>SRR3884952
GCTTGCCACTCCCTAGTAGGAGTATACTCCGCAGCCACAGTTCACCGACTTAACCGGGAACAGCCAACACATGTTAGGTTATTGGGGCTCTGGTGCCCTTCCGCCGGAGCGAGCACTCTATCCCTACAAAGATGTAGTTTGCTCAGAGGGCCCACGGCGCCAAGAACAACAATGATTGCTCTCAATAGTTCCGAGCCAACGTTCCCGTCTTGGGGTTTGGTGACCGCGATTCGTTTATTATACCCTACGCGGCACACATCCTTACCGTCCGCTGTTGACGCCTTCTCAATCTAAGCCTCAAATTAATAAACGTAGTCTCCAAGATATCCAGACCTGATATCTACACGGATGTGCATGACGGCTATGGTCCCGTCATGTGGATCGCGTTAGATAATGCTTGAGCACTGCGGGGTCGGGCGCGACTTTCCCTCACTATCACCACGGTCCAAACTACGCCGATTAATTTACGCGCGAGTCAACTGCGTGACAACAAAAGGACATTTGCTCCGCTGTACTTCCCGGGCCGATTTACAAAACGGTGGGTTGCTACTTGCAGAGGGAAAGTACTATGATTGGTGTAGTGGCCGGAACTAGACTTAGACACTAAAGGTTATGGCGAAGGGGGTAAACCAATGAGGAGCGCCGACGTTGCGGGACTGTCTGCTCGTATAGATGGGTCGAAAGCCCCAGCCACGGCGGATCGACTGTCGTTAGAATC
>SRR3884951
GCTTGCCACTCCCTAGTAGGAGTATACTCCGCAGCCACAGTTCACCGACTTAACCGGGAACAGCCAACACATGTTAGGTTATTGGGGCTCTGGTGCCCTTCCGCCGGAGCGAGCACTCTATCCCTACAAAGATGTAGTTTGCTCAGAGGGCCCCCGGCGCCAAGAACAACAATGATTGCTCTCAATAGTTCCGAGCCAACGTTCCCGTCTTGGGGTTTGGTGACCGCGATTCGTTTATTATACCCTACGCGGCACACATCCTTACCGTCCGCTGTTGACGCCTTCTCAATCTAAGCCTCAAATTAATGAACGTAGTCTCCAAGATATCCAGACCTGATATCTACACGGATGTGCATGACGGCTATGGTCCCGTCATGTGGATCGCGTTAGATAATGCTTGAGCACTGCGGGGTCGGGCGCGACTTTCCCTCACTATCACCACGGTCCAAACTACGCCGATTAATTTACGCGCGAGTCAACTGCGTGACAACAAAAGGACATTTGCTCCGCTGTACTTCCCGGGCCGATTTACAAAACGGTGGGTTGCTACTTGCAGAGGGAAAGTACTATGATTGGTGTAGTGGCCGGAACTAGACTTAGACACTAAAGGTTATGGCGAAGGGGGTAAACCAATGAGGAGCGCCGACGTTGCGGGACTGTCTGCTCGTATAGATGGGTCGAAAGCCCCAGCCACGGCGGATCGACTGTCGTTAGAATC
>SRR3884950
GCTTGCCACTCCCTAGTAGGAGTATACTCCGCAGCCACAGTTCACCGACTTAACCGGGAACAGCCAACACATGTTAGGTTATTGGGGCTCTGGTGCCCTTCCGCCGGAGCGAGCACTCTATCCCTACAAAGATGTAGTTTGCTCAGAGGGCCCACGGCGCCAAGAACAACAATGATTGCTCTCAATAGTTCCGAGCCAACGTTCCCGTCTTGGGGTTTGGTGACCGCGATTCGTTTATTATACCCTACGCGGCACACATCCTTACCGTCCGCTGTTGACGCCTTCTCAATCTAAGCCTCAAATTAATGAACGTAGTCTCCAAGATATCCAGACCTGATATCTACACGGATGTGCATGACGGCTATGGTCCCGTCATGTGGATCGCGTTAGATAATGCTTGAGCACTGCGGGGTCGGGCGCGACTTTCCCTCACTATCACCACGGTCCAAACTACGCCGATTAATTTACGCGCGAGTCAACTGCGTGACAACAAAAGGACATTTGCTCCGCTGTACTTCCCGGGCCGATTTACAAAACGGTGGGTTGCTACTTGCAGAGGGAAAGTACTATGATTGGTGTAGTGGCCGGAACTAGACTTAGACACTAAAGGTTATGGCGAAGGGGGTAAACCAATGAGGAGCGCCGACGTTGCGGGACTGTCTGCTCGTATAGATGGGTCGAAAGCCCCAGCCACGGCGGATCGACTGTCGTTAGAATC
>SRR3884949
GCTTGCCACTCCCTAGTAGGAGTATACTCCGCAGCCACAGTTCACCGACTTAACCGGGAACAGCCAACACATGTTAGGTTATTGGGGCTCTGGTGCCCTTCCGCCGGAGCGAGCACTCTATCCCTACAAAGATGTAGTTTGCTCAGAGGGCCCACGGCGCCAAGAACAACAATGATTGCTCTCAATAGTTCCGAGCCAACGTTCCCGTCTTGGGGTTTGGTGACCGCGATTCGTTTATTATACCCTACGCGGCACACATCCTTACCGTCCGCTGTTGACGCCTTCTCAATCTAAGCCTCAAATTAATGAACGTAGTCTCCAAGATATCCAGACCTGATATCTACACGGATGTGCATGACGGCTATGGTCCCGTCATGTGGATCGCGTTAGATAATGCTTGAGCACTGCGGGGTCGGGCGCGACTTTCCCTCACTATCACCACGGTCCAAACTACGCCGATTAATTTACGCGCGAGTCAACTGCGTGACAACAAAAGGACATTTGCTCCGCTGTACTTCCCGGGCCGATTTACAAAACGGTGGGTTGCTACTTGCAGAGGGAAAGTACTATGATTGGTGTAGTGGCCGGAACTAGACTTAGACACTAAAGGTTATGGCGAAGGGGGTAAACCAATGAGGAGCGCCGACGTTGCGGGACTGTCTGCTCGTATAGATGGGTCGAAAGCCCCAGCCACGGCGGATCGACTGTCGTTAGAATC
>SRR3884948
GCTTGCCACTCCCTAGTAGGAGTATACTCCGCAGCCACAGTTCACCGACTTAACCGGGAACAGCCAACACATGTTAGGTTATTGGGGCTCTGGTGCCCTTCCGCCGGAGCGAGCACTCTATCCCTACAAAGATGTAGTTTGCTCAGAGGGCCCACGGCGCCAAGAACAACAATGATTGCTCTCAATAGTTCCGAGCCAACGTTCCCGTCTTGGGGTTTGGTGACCGCGATTCGTTTATTATACCCTACGCGGCACACATCCTTACCGTCCGCTGTTGACGCCTTCTCAATCTAAGCCTCAAATTAATGAACGTAGTCTCCAAGATATCCAGACCTGATATCTACACGGATGTGCATGACGGCTATGGTCCCGTCATGTGGATCGCGTTAGATAATGCTTGAGCACTGCGGGGTCGGGCGCGACTTTCCCTCACTATCACCACGGTCCAAACTACGCCGATTAATTTACGCGCGAGTCAACTGCGTGACAACAAAAGGACATTTGCTCCGCTGTACTTCCCGGGCCGATTTACAAAACGGTGGGTTGCTACTTGCAGAGGGAAAGTACTATGATTGGTGTAGTGGCCGGAACTAGACTTAGACACTAAAGGTTATGGCGAAGGGGGTAAACCAATGAGGAGCGCCGACGTTGCGGGACTGTCTGCTCGTATAGATGGGTCGAAAGCCCCAGCCACGGCGGATCGACTGTCGTTAGAATC
>SRR3884947
GCTTGCCACTCCCTAGTAGGAGTATACTCCGCAGCCACAGTTCACCGACTTAACCGGGAACAGCCAACACATGTTAGGTTATTGGGGCTCTGGTGCCCTTCCGCCGGAGCGAGCACTCTATCCCTACAAAGATGTAGTTTGCTCAGAGGGCCCACGGCGCCAAGAACAACAATGATTGCTCTCAATAGTTCCGAGCCAACGTTCCCGTCTTGGGGTTTGGTGACCGCGATTCGTTTATTATACCCTACGCGGCACACATCCTTACCGTCCGCTGTTGACGCCTTCTCAATCTAAGCCTCAAATTAATGAACGTAGTCTCCAAGATATCCAGACCTGATATCTACACGGATGTGCATGACGGCTATGGTCCCGTCATGTGGATCGCGTTAGATAATGCTTGAGCACTGCGGGGTCGGGCGCGACTTTCCCTCACTATCACCACGGTCCAAACTACGCCGATTAATTTACGCGCGAGTCAACTGCGTGACAACAAAAGGACATTTGCTCCGCTGTACTTCCCGGGCCGATTTACAAAACGGTGGGTTGCTACTTGCAGAGGGAAAGTACTATGATTGGTGTAGTGGCCGGAACTAGACTTAGACACTAAAGGTTATGGCGAAGGGGGTAAACCAATGAGGAGCGCCGACGTTGCGGGACTGTCTGCTCGTATAGATGGGTCGAAAGCCCCAGCCACGGCGGATCGACTGTCGTTAGAATC
>SRR3884946
GCTTGCCACTCCCTAGTAGGAGTATACTCCGCAGCCACAGTTCACCGACTTAACCGGGAACAGCCAACACATGTTAGGTTATTGTGGCTCTGGTGCCCTTCCGCCGGAGCAAGCACTCTATCCCTACAAAGATGTAGTTTGCTCAGAGGGCCCCCGGCGCCAAGAACAACAATGATTGCTCTCAATAGTTCCGAGCCAACGTTCCCGTCTTGGGGTTTGGTGACCGCGACTCGTTTATTATACCCTACGCGGCGCACATCCTTACCGTCCGCTGTTGACGCCTTCTCAATCTAAGCCTCAAATTAATGAACGTAGTCTCCAAGATATCCAGACCTGATATCTACACGGATGTGCATGACGGCTATGGTCCCGTCATGTGGATCGCGTTAGATAATGCTTGAGCACTGCGGGGTCGGGCGCGACTTTCCCTCACTATCACCACGGTCCAAACTACGCCGATTAATTTACGCGCGAGTCAACTGCGTGACAACAAAAGGACATTTGCTCCGCTGTACTTCCCGGGCCGATTTTCAAAACGGTGGGTTGCTACTTGCCGAGGGAAAGTACTATGATTGGTGTAGTGGCCGGAACTAGACTTAGACACTAAAGGTTATGGCGAAGGGGGTAAATCTATGAGGAGCGCCGACGTTGCGGGACTGTCTGCTCGTATAGATGGGTCGAAGGCCCCAGCCACGGCGGATCGACCGTCGTTAGAATC
>SRR3884945
GCTTGCCACTCCCTAGTAGGAGTATACTCCGCAGCCACAGTTCACCGACTTAACCGGGAACAGCCAACACATGTTAGGTTATTGGGGCTCTGGTGCCCTTCCGCCGGAGCGAGCACTCTATCCCTACAAAGATGTAGTTTGCTCAGAGGGCCCCCGGCGCCAAGAACAACAATGATTGCTCTCAATAGTTCCGAGCCAACGTTCCCGTCTTGGGGTTTGGTGACCGCGATTCGTTTATTATACCCTACGCGGCACACATCCTTACCGTCCGCTGTTGACGCCTTCTCAATCTAAGCCTCAAATTAATGAACGTAGTCTCCAAGATATCCAGACCTGATATCTACACGGATGTGCATGACGGCTATGGTCCCGTCATGTGGATCGCGTTAGATAATGCTTGAGCACTGCGGGGTCGGGCGCGACTTTCCCTCACTATCACCACGGTCCAAACTACGCCGATTAATTTACGCGCGAGTCAACTGCGTGACAACAAAAGGACATTTGCTCCGCTGTACTTCCCGGGCCGATTTACAAAACGGTGGGTTGCTACTTGCAGAGGGAAAGTACTATGATTGGTGTAGTGGCCGGAACTAGACTTAGACACTAAAGGTTATGGCGAAGGGGGTAAATCAATGAGGAGCGCCGACGTTGCGGGACTGTCTGCTCGTATAGATGGGTCGAAAGCCCCAGCCACGGCGGATCGACCGTCGTTAGAATC
>SRR3884944
GCTTGCCACTCCCTAGTAGGAGTATACTCCGCAGCCACAGTTCACCGACTTAACCGGGAACAGCCAACACATGTTAGGTTATTGGGGCTCTGGTGCCCTTCCGCCGGAGCGAGCACTCTATCCCTACAAAGATGTAGTTTGCTCAGAGGGCCCCCGGCGCCAAGAACAACAATGATTGCTCTCAATAGTTCCGAGCCAACGTTCCCGTCTTGGGGTTTGGTGACTGCGATTCGTTTATTATACCCTACGCGGCACACATCCTTACCGTCCGCTGTTGACGCCTTCTCAATCTAAGCCTCAAATTAATGAACGTAGTCTCCAAGATATTCAGACCTGATATCTACACGGATGTGCATGACGGCTATGGTCCCGTCATGTGGATCGCGTTAGATAATGCTTGAGCACTGCGGGGTCGGGCGCGACTTTCCCTCACTATCACCACGGTCCAAACTACGCCGATTAATTTACGCGCGAGTCAACTGCGTGACAACAAAAGGACATTTGCTCCGCTGTACTTCCCGGGCCGATTTACAAAACGGTGGGTTGCTACTTGCAGAGGGAAAGTACTATGATTGGTGTAGTGGCCGGAACTAGACTTAGACACTAAAGGTTATGGCGAAGGGGGTAAATCAATGAGGAGCGCCGACGTTGCGGGACTGTCTGCTCGTATAGATGGGTCGAAAGCCCCAGCCACGGCGGATCGACCGTCGTTAGAATT
>SRR3884943
GCTTGCCACTCCCTAGTAGGAGTATACTCCGCAGCCACAGTTCACCGACTTAACCGGGAACAGCCAACACATGTTAGGTTATTGGGGCTCTGGTGCCCTTCCGCCGGAGCGAGCACTCTATCCCTACAAAGATGTAGTTTGCTCAGAGGGCCCACGGCGCCAAGAACAACAATGATTGCTCTCAATAGTTCCGAGCCAACGTTCCCGTCTTGGGGTTTGGTGACCGCGATTCGTTTATTATACCCTACGCGGCACACATCCTTACCGTCCGCTGTTGACGCCTTCTCAATCTAAGCCTCAAATTAATGAACGTAGTCTCCAAGATATCCAGACCTGATATCTACACGGATGTGCATGACGGCTATGGTCCCGTCATGTGGATCGCGTTAGATAATGCTTGAGCACTGCGGGGTCGGGCGCGACTTTCCCTCACTATCACCACGGTCCAAACTACGCCGATTAATTTACGCGCGAGTCAACTGCGTGACAACAAAAGGACATTTGCTCCGCTGTACTTCCCGGGCCGATTTACAAAACGGTGGGTTGCTACTTGCAGAGGGAAAGTACTATGATTGGTGTAGTGGCCGGAACTAGACTTAGACACTAAAGGTTATGGCGAAGGGGGTAAACCAATGAGGAGCGCCGACGTTGCGGGACTGTCTGCTCGTATAGATGGGTCGAAAGCCCCAGCCACGGCGGATCGACTGTCGTTAGAATC
>SRR3884942
GCTTGCCACTCCCTAGTAGGAGTATACTCCGCAGCCACAGTTCACCGACTTAACCGGGAACAGCCAACACATGTTAGGTTATTGGGGCTCTGGTGCCCTTCCGCCGGAGCGAGCACTCTATCCCTACAAAGATGTAGTTTGCTCAGAGGGCCCCCGGCGCCAAGAACAACAATGATTGCTCTCAATAGTTCCGAGCCAACGTTCCCGTCTTGGGGTTTGGTGACCGCGATTCGTTTATTATACCCTACGCGGCACACATCCTTACCGTCCGCTGTTGACGCCTTCTCAATCTAAGCCTCAAATTAATGAACGTAGTCTCCAAGATATCCAGACCTGATATCTACACGGATGTGCATGACGGCTATGGTCCCGTCATGTGGATCGCGTTAGATAATGCTTGAGCACTGCGGGGTCGGGCGCGACTTTCCCTCACTATCACCACGGTCCAAACTACGCCGATTAATTTACGCGCGAGTCAACTGCGTGACAACAAAAGGACATTTGCTCCGCTGTACTTCCCGGGCCGATTTACAAAACGGTGGGTTGCTACTTGCAGAGGGAAAGTACTATGATTGGTGTAGTGGCCGGAACTAGACTTAGACACTAAAGGTTATGGCGAAGGGGGTAAATCAATGAGGAGCGCCGACGTTGCGGGACTGTCTGCTCGTATAGATGGGTCGAAAGCCCCAGCCACGGCGGATCGACCGTCGTTAGAATC
>SRR3884941
GCTTGCCACTCCCTAGTAGGAGTATACTCCGCAGCCACAGTTCACCGACTTAACCGGGAACAGCCAACACATGTTAGGTTATTGTGGCTCTGGTGCCCTTCCGCCGGAGCAAGCACTCTATCCCTACAAAGATGTAGTTTGCTCAGAGGGCCCCCGGCGCCAAGAACAACAATGATTGCTCTCAATAGTTCCGAGCCAACGTTCCCGTCTTGGGGTTTGGTGACCGCGACTCGTTTATTATACCCTACGCGGCGCACATCCTTACCGTCCGCTGTTGACGCCTTCTCAATCTAAGCCTCAAATTAATGAACGTAGTCTCCAAGATATCCAGACCTGATATCTACACGGATGTGCATGACGGCTATGGTCCCGTCATGTGGATCGCGTTAGATAATGCTTGAGCACTGCGGGGTCGGGCGCGACTTTCCCTCACTATCACCACGGTCCAAACTACGCCGATTAATTTACGCGCGAGTCAACTGCGTGACAACAAAAGGACATTTGCTCCGCTGTACTTCCCGGGCCGATTTTCAAAACGGTGGGTTGCTACTTGCCGAGGGAAAGTACTATGATTGGTGTAGTGGCCGGAACTAGACTTAGACACTAAAGGTTATGGCGAAGGGGGTAAATCTATGAGGAGCGCCGACGTTGCGGGACTGTCTGCTCGTATAGATGGGTCGAAGGCCCCAGCCACGGCGGATCGACCGTCGTTAGAATC
>SRR3884940
GCTTGCCACTCCCTAGTAGGAGTATACTCCGCAGCCACAGTTCACCGACTTAACCGGGAACAGCCAACACATGTTAGGTTATTGGGGCTCTGGTGCCCTTCCGCCGGAGCGAGCACTCTATCCCTACAAAGATGTAGTTTGCTCAGAGGGCCCCCGGCGCCAAGAACAACAATGATTGCTCTCAATAGTTCCGAGCCAACGTTCCCGTCTTGGGGTTTGGTGACCGCGATTCGTTTATTATACCCTACGCGGCACACATCCTTACCGTCCGCTGTTGACGCCTTCTCAATCTAAGCCTCAAATTAATGAACGTAGTCTCCAAGATATCCAGACTTGATATCTACACGGATGTGCATGACGGCTATGGTCCCGTCATGTGGATCGCGTTAGATAATGCTTGAGCACTGCGGGGTCGGGCGCGACTTTCCCTCACTATCACCACGGTCCAAACTACGCCGATTAATTTACGCGCGAGTCAACTGCGTGACAACAAAAGGACATTTGCTCCGCTGTACTTCCCGGGCCGATTTACAAAACGGTGGGTTGCTACTTGCAGAGGGAAAGTACTATGATTGGTGTAGTGGCCGGAACTAGACTTAGACACTAAAGGTTATGGCGAAGGGGGTAAATCAATGAGGAGCGCCGACGTTGCGGGACTGTCTGCTCGTATAGATGGGTCGAAAGCCCCAGCCACGGCGGATCGACCGTCGTTAGAATC
>SRR3884939
GCTTGCCACTCCCTAGTAGGAGTATACTCCGCAGCCACAGTTCACCGACTTAACCGGGAACAGCCAACACATGTTAGGTTATTGGGGCTCTGGTGCCCTTCCGCCGGAGCGAGCACTCTATCCCTACAAAGATGTAGTTTGCTCAGAGGGCCCCCGGCGCCAAGAACAACAATGATTGCTCTCAATAGTTCCGAGCCAACGTTCCCGTCTTGGGGTTTGGTGACCGCGATTTGTTTATTATACCCTACGCGGCACACATCCTTACCGTCCGCTGTTGACGCCTTCCCAATCTAAGCCTCAAATTAATGAACGTAGTCTCCAAGATATCCAGACCTGATATCTAC-----TGTGCATGACGGCTATGGTCCCGTCATGTGGATCGCGTTAGATAATGCTTGAGCACTGCGGGGTCGGGCGCGACTTTCCCTCACTATCACCACGGTCCAAACTACGCCGATTAATTTACGCGCGAGTCAACTGCGTGACAACAAAAGGACATTTGCTCCGCTGTACTTCCCGGGCCGATTTACAAAACGGTGGGTTGCTACTTGCAGAGGGAAAGTACTATTATTGGTGTAGTGGCCGGAGTTAGACTTAGACACTAAAGGTTATGGCGAAGGGGGTAAATCAATGAGGAGCGCCGACGTTGCGGGACTATCTGCTCGTATAGATGGGTCGAAGGCCCCAGCCACGGCGGATCGACCGTCGTTAGAATC
>SRR3884938
GCTTGCCACTCCCTAGTAGGAGTATACTCCGCAGCCACAGTTCACCGACTTAACCGGGAACAGCCAACACATGTTAGGTTATTGGGGCTCTGGTGCCCTTCCGCCGGAGCGAGCACTCTATCCCTACAAAGATGTAGTTTGCTCAGAGGGCCCCCGGCGCCAAGAACAACAATGATTGCTCTCAATAGTTCCGAGCCAACGTTCCCGTCTTGGGGTTTGGTGACCGCGATTCGTTTATTATACCCTACGCGGCACACATCCTTACCGTCCGCTGTTGACGCCTTCTCAATCTAAGCCTCAAATTAATGAACGTAGTCTCCAAGATATCCAGACCTGATATCTACACGGATGTGCATGACGGCTATGGTCCCGTCATGTGGATCGCGTTAGATAATGCTTGAGCACTGCGGGGTCGGGCGCGACTTTCCCTCACTATCACCACGGTCCAAACTACGCCGATTAATTTACGCGCGAGTCAACTGCGTGACAACAAAAGGACATTTGCTCCGCTGTACTTCCCGGGCCGATTTACAAAACGGTGGGTTGCTACTTGCAGAGGGAAAGTACTATGATTGGTGTAGTGGCCGGAACTAGACTTAGACACTAAAGGTTATGGCGAAGGGGGTAAATCAATGAGGAGCGCCGACGTTGCGGGACTGTCTGCTCGTATAGATGGGTCGAAAGCCCCAGCCACGGCGGATCGACCGTCGTTAGAATC
>SRR3884937
GCTTGCCACTCCCTAGTAGGAGTATACTCCGCAGCCACAGTTCACCGACTTAACCGGGAACAGCCAACACATGTTAGGTTATTGGGGCTCTGGTGCCCTTCCGCCGGAGCGAGCACTCTATCCCTACAAAGATGTAGTTTGCTCAGAGGGCCCCCGGCGCCAAGAACAACAATGATTGCTCTCAATAGTTCCGAGCCAACGTTCCCGTCTTGGGGTTTGGTGACCGCGATTCGTTTATTATACCCTACGCGGCACACATCCTTACCGTCCGCTGTTGACGCCTTCTCAATCTAAGCCTCAAATTAATGAACGTAGTCTCCAAGATATCCAGACCTGATATCTACACGGATGTGCATGACGGCTATGGTCCCGTCATGTGGATCGCGTTAGATAATGCTTGAGCACTGCGGGGTCGGGCGCGACTTTCCCTCACTATCACCACGGTCCAAACTACGCCGATTAATTTACGCGCGAGTCAACTGCGTGACAACAAAAGGACATTTGCTCCGCTGTACTTCCCGGGCCGATTTACAAAACGGTGGGTTGCTACTTGCAGAGGGAAAGTACTATGATTGGTGTAGTGGCCGGAACTAGACTTAGACACTAAAGGTTATGGCGAAGGGGGTAAATCAATGAGGAGCGCCGACGTTGCGGGACTGTCTGCTCGTATAGATGGGTCGAAAGCCCCAGCCACGGCGGATCGACCGTCGTTAGAATC
>SRR3884936
GCTTGCCACTCCCTGGTACGAGTATACTCCGCAGCCACAGTTCACCGACTTAACCGGGAACAGCCAACACATGTTAGGTTATTGGGGCTCTGGTGCCCTTCCGCCGGAGCGAGCACTCTATCCCTACAAAGATGTAGTTTGCTCAGAGGGCCCCCGGCGCCAAGAACAACAATGATTGCTCTCAATAGTTCCGAGCCAACGTTCCCGTCTTGGGGTTTGGTGACCGCGATTCGTTTATTATACCCTACGCGGCACACATCCTTACCGTCCGCTGTTGACGCCTTTTCAATCTAAGCCTCAAATTAATGAACGTAGTCTCCAAGATATCCAGACCTGATATCTACACGGATGTGCATGACGGCTATGGTCCCGTCATGTGGATCGCGTTAGATAATGCTTGAGCACTGCGGGGTCGGGCGCGACTTTCCCTCACTATCACCACGGTCCAAACTACGCCGATTAATTTACGCGCGAGTCAACTGCGTGACAACAAAAGGACATTTGCTCCGCTGTACTTCCCGGGCCGATTTACAAAACGGTGGGCTGCTACTTGCAGAGGGAAAGTACTATGATTGGTGTAGTGGCCGGAACTAGACTTAGACACTAAAGGTTATGGCGAAGGGGGTAAATCAATGAGGAGCGCCGACGTTGCGGGACTGTCTGCTCGTATAGATGGGTCGAAAGCCCCAGCCACGGCGGATCGACCGTCGTTAGAATC
>SRR3884935
GCTTGCCACTCCCTGGTACGAGTATACTCCGCAGCCACAGTTCACCGACTTAACCGGGAACAGCCAACACATGTTAGGTTATTGGGGCTCTGGTGCCCTTCCGCCGGAGCGAGCACTCTATCCCTACAAAGATGTAGTTTGCTCAGAGGGCCCCCGGCGCCAAGAACAACAATGATTGCTCTCAATAGTTCCGAGCCAACGTTCCCGTCTTGGGGTTTGGTGACCGCGATTCGTTTATTATACCCTACGCGGCACACATCCTTACCGTCCGCTGTTGACGCCTTTTCAATCTAAGCCTCAAATTAATGAACGTAGTCTCCAAGATATCCAGACCTGATATCTACACGGATGTGCATGACGGCTATGGTCCCGTCATGTGGATCGCGTTAGATAATGCTTGAGCACTGCGGGGTCGGGCGCGACTTTCCCTCACTATCACCACGGTCCAAACTACGCCGATTAATTTACGCGCGAGTCAACTGCGTGACAACAAAAGGACATTTGCTCCGCTGTACTTCCCGGGCCGATTTACAAAACGGTGGGCTGCTACTTGCAGAGGGAAAGTACTATGATTGGTGTAGTGGCCGGAACTAGACTTAGACACTAAAGGTTATGGCGAAGGGGGTAAATCAATGAGGAGCGCCGACGTTGCGGGACTGTCTGCTCGTATAGATGGGTCGAAAGCCCCAGCCACGGCGGATCGACCGTCGTTAGAATC
>SRR3884934
GCTTGCCACTCCCTAGTAGGAGTATACTCCGCAGCCACAGTTCACCGACTTAACCGGGAACAGCCAACACATGTTAGGTTATTGGGGCTCTGGTGCCCTTCCGCCGGAGCGAGCACTCTATCCCTACAAAGATGTAGTTTGCTCAGAGGGCCCCCGGCGCCAAGAACAACAATGATTGCTCTCAATAGTTCCGAGCCAACGTTCCCGTCTTGGGGTTTGGTGACCGCGATTCGTTTATTATACCCTACGCGGCACACATCCTTACCGTCCGCTGTTGACGCCTTCTCAATCTAAGCCTCAAATTAATGAACGTAGTCTCCAAGATATCCAGACCTGATATCTACACGGATGTGCATGACGGCTATGGTCCCGTCATGTGGATCGCGTTAGATAATGCTTGAGCACTGCGGGGTCGGGCGCGACTTTCCCTCACTATCACCACGGTCCAAACTACGCCGATTAATTTACGCGCGAGTCAACTGCGTGACAACAAAAGGACATTTGCTCCGCTGTACTTCCCGGGCCGATTTACAAAACGGTGGGTTGCTACTTGCAGAGGGAAAGTACTATGATTGGTGTAGTGGCCGGAACTAGACTTAGACACTAAAGGTTATGGCGAAGGGGGTAAATCAATGAGGAGCGCCGACGTTGCGGGACTGTCTGCTCGTATAGATGGGTCGAAAGCCCCAGCCACGGCGGATCGACCGTCGTTAGAATC
>SRR3884933
GCTTGCCACTCCCTAGTAGGAGTATACTCCGCAGCCACAGTTCACCGACTTAACCGGGAACAGCCAACACATGTTAGGTTATTGGGGCTCTGGTGCCCTTCCGCCGGAGCGAGCACTCTATCCCTACAAAGATGTAGTTTGCTCAGAGGGCCCCCGGCGCCAAGAACAACAATGATTGCTCTCAATAGTTCCGAGCCAACGTTCCCGTCTTGGGGTTTGGTGACCGCGATTCGTTTATTATACCCTACGCGGCACACATCCTTACCGTCCGCTGTTGACGCCTTCTCAATCTAAGCCTCAAATTAATGAACGTAGTCTCCAAGATATCCAGACCTGATATCTACACGGATGTGCATGACGGCTATGGTCCCGTCATGTGGATCGCGTTAGATAATGCTTGAGCACTGCGGGGTCGGGCGCGACTTTCCCTCACTATCACCACGGTCCAAACTACGCCGATTAATTTACGCGCGAGTCAACTGCGTGACAACAAAAGGACATTTGCTCCGCTGTACTTCCCGGGCCGATTTACAAAACGGTGGGCTGCTACTTGCAGAGGGAAAGTACTATGATTGGTGTAGTGGCCGGAACTAGACTTAGACACTAAAGGTTATGGCGAAGGGGGTAAATCAATGAGGAGCGCCGACGTTGCGGGACTGTCTGCTCGTATAGATGGGTCGAAAGCCCCAGCCACGGCGGATCGACCGTCGTTAGAATC
>SRR3884932
GCTTGCCACTCCCTAGTAGGAGTATACTCCGCAGCCACAGTTCACCGACTTAACCGGGAACAGCCAACACATGTTAGGTTATTGGGGCTCTGGTGCCCTTCCGCCGGAGCGAGCACTCTATCCCTACAAAGATGTAGTTTGCTCAGAGGGCCCACGGCGCCAAGAACAACAATGATTGCTCTCAATAGTTCCGAGCCAACGTTCCCGTCTTGGGGTTTGGTGACCGCGATTCGTTTATTATACCCTACGCGGCACACATCCTTACCGTCCGCTGTTGACGCCTTCTCAATCTAAGCCTCAAATTAATGAACGTAGTCTCCAAGATATCCAGACCTGATATCTACACGGATGTGCATGACGGCTATGGTCCCGTCATGTGGATCGCGTTAGATAATGCTTGAGCACTGCGGGGTCGGGCGCGACTTTCCCTCACTATCACCACGGTCCAAACTACGCCGATTAATTTACGCGCGAGTCAACTGCGTGACAACAAAAGGACATTTGCTCCGCTGTACTTCCCGGGCCGATTTACAAAACGGTGGGTTGCTACTTGCAGAGGGAAAGTACTATGATTGGTGTAGTGGCCGGAACTAGACTTAGACACTAAAGGTTATGGCGAAGGGGGTAAACCAATGAGGAGCGCCGACGTTGCGGGACTGTCTGCTCGTATAGATGGGTCGAAAGCCCCAGCCACGGCGGATCGACTGTCGTTAGAATC
>SRR3884931
GCTTGCCACTCCCTAGTAGGAGTATACTCCGCAGCCACAGTTCACCGACTTAACCGGGAACAGCCAACACATGTTAGGTTATTGGGGCTCTGGTGCCCTTCCGCCGGAGCGAGCACTCTATCCCTACAAAGATGTAGTTTGCTCAGAGGGCCCCCGGCGCCAAGAACAACAATGATTGCTCTCAATAGTTCCGAGCCAACGTTCCCGTCTTGGGGTTTGGTGACCGCGATTCGTTTATTATACCCTACGCGGCACACATCCTTACCGTCCGCTGTTGACGCCTTCTCAATCTAAGCCTCAAATTAATGAACGTAGTCTCCAAGATATCCAGACCTGATATCTACACGGATGTGCATGACGGCTATGGTCCCGTCATGTGGATCGCGTTAGATAATGCTTGAGCACTGCGGGGTCGGGCGCGACTTTCCCTCACTATCACCACGGTCCAAACTACGCCGATTAATTTACGCGCGAGTCAACTGCGTGACAACAAAAGGACATTTGCTCCGCTGTACTTCCCGGGCCGATTTACAAAACGGTGGGCTGCTACTTGCAGAGGGAAAGTACTATGATTGGTGTAGTGGCCGGAACTAGACTTAGACACTAAAGGTTATGGCGAAGGGGGTAAATCAATGAGGAGCGCCGACGTTGCGGGACTGTCTGCTCGTATAGATGGGTCGAAAGCCCCAGCCACGGCGGATCGACCGTCGTTAGAATC
>SRR3884930
GCTTGCCACTCCCTAGTAGGAGTATACTCCGCAGCCACAGTTCACCGACTTAACCGGGAACAGCCAACACATGTTAGGTTATTGGGGCTCTGGTGCCCTTCCGCCGGAGCGAGCACTCTATCCCTACAAAGATGTAGTTTGCTCAGAGGGCCCCCGGCGCCAAGAACAACAATGATTGCTCTCAATAGTTCCGAGCCAACGTTCCCGTCTTGGGGTTTGGTGACCGCGATTCGTTTATTATACCCTACGCGGCACACATCCTTACCGTCCGCTGTTGACGCCTTCTCAATCTAAGCCTCAAATTAATGAACGTAGTCTCCAAGATATCCAGACCTGATATCTACACGGATGTGCATGACGGCTATGGTCCCGTCATGTGGATCGCGTTAGATAATGCTTGAGCACTGCGGGGTCGGGCGCGACTTTCCCTCACTATCACCACGGTCCAAACTACGCCGATTAATTTACGCGCGAGTCAACTGCGTGACAACAAAAGGACATTTGCTCCGCTGTACTTCCCGGGCCGATTTACAAAACGGTGGGTTGCTAATTGCAGAGGGAAAGTACTATGATTGGTGTAGTGGCCGGAACTAGACTTAGACACTAAAGGTTATGGCGAAGGGGGTAAATCAATGAGGAGCGCCGACGTTGCGGGACTGTCTGCTCGTATAGATGGGTCGAAAGCCCCAGCCACGGCGGATCGACCGTCGTTAGAATC
>SRR3884929
GCTTGCCACTCCCTAGTAGGAGTATACTCCGCAGCCACAGTTCACCGACTTAACCGGGAACAGCCAACACATGTTAGGTTATTGGGGCTCTGGTGCCCTTCCGCCGGAGCGAGCACTCTATCCCTACAAAGATGTAGTTTGCTCAGAGGGCCCACGGCGCCAAGAACAACAATGATTGCTCTCAATAGTTCCGAGCCAACGTTCCCGTCTTGGGGTTTGGTGACCGCGATTCGTTTATTATACCCTACGCGGCACACATCCTTACCGTCCGCTGTTGACGCCTTCTCAATCTAAGCCTCAAATTAATGAACGTAGTCTCCAAGATATCCAGACCTGATATCTACACGGATGTGCATGACGGCTATGGTCCCGTCATGTGGATCGCGTTAGATAATGCTTGAGCACTGCGGGGTCGGGCGCGACTTTCCCTCACTATCACCACGGTCCAAACTACGCCGATTAATTTACGCGCGAGTCAACTGCGTGACAACAAAAGGACATTTGCTCCGCTGTACTTCCCGGGCCGATTTACAAAACGGTGGGTTGCTACTTGCAGAGGGAAAGTACTATGATTGGTGTAGTGGCCGGAACTAGACTTAGACACTAAAGGTTATGGCGAAGGGGGTAAACCAATGAGGAGCGCCGACGTTGCGGGACTGTCTGCTCGTATAGATGGGTCGAAAGCCCCAGCCACGGCGGATCGACTGTCGTTAGAATC
>SRR3884928
GCTTGCCACTCCCTAGTAGGAGTATACTCCGCAGCCACAGTTCATCGACTTAACCGGGAACAGCCAACACATGTTAGGTTATTGGGGCTCTGGTGCCCTTCCGCCGGAGCGAGCACTCTATCCCTCCAAAGATGTAGTTTGCTCAGAGGGTCCCCGGCGCTAAGAACAACAATGATTGCTCTCAATAGTTCCGGGCCAACGTTCCCGTCTTGGGGTTTGGTCACCGCGATTCGTTTATTATACCCTACGCGGCACACATCCTTACCGTCCGTTGTTGACGCCTTCTCAATCTAAGCCTCAAATTAATGAACGTAGTCTCCAAGATATCCAGACCTGATATCTAC----ATGTGCATGACGGCTATGGTCCCGTCATGTGGATCGCGTTAGATAATGCTTGAGCACTACGGGATCGGGCGAGACTATCCCGCACTATCACTACGGTCCAAACTACGCCGATTAATTTACGCGCGAGTCAACTGCGTGACAACAGAAGGACATTTGCTCCGCTGTATTTCCCGAGCCGATTTACAAAACGGTGGGTTGCTACTTGCAGAGGGAAAGTACTGCGATTGGTGGAGTGGCCGGAACTAGACTTAGACACTAGAGGTTATGGCGAAGGGGGTAAATCAATGAGGAACGCCGACGTTGCGGGACTGTCTGCTCGTATAGATGGGTCGAAGGCCCCAGCCACGGCGGATCGGCCGTCGTTAGAATC
>SRR3884927
GCTTGCCACTCCCTAGTAGGAGTATACTCCGCAGCCACAGTTCATCGACTTAACCGGGAACAGCCAACACATGTTAGGTTATTGGGGCTCTGGTGCCCTTCCGCCAAAGCGAGCACTCTATCCCTCCAAAGATGTAGTTTGCTCAGAGGGCCCCCGGCGCCAAGAACAACAATGATTGCTCTCAATAGTTCCGAGCCAACGTTCCCGTCTTGGGGTTTGGTCACCGCGATTCGTTTATTATACCCTACGCGGCACACATCCTTACCGTCCGTTGTTGACGCCTTCTCAATCTAAGCCTCAAATTAATGAACGTAGTCTCCAAGATATCCAGACCTGATATCTACACGGATGTGCATGACGGCTATGGTCCCGTCATGTGGATCGCGTTAGATAATGCTTGAGCACTACGGGGTCGGGCGCGACTATCCCTCACTATCACCACGGTCCAAACTACGCCGATTAATTTACGCGCGAGTCAACTGCGTGACAACAGAAGGACATTTGCTCCGCTGTATTTCCCGAGCCGATTTACAAAACGGTGGGTTGCTACTTGCAGAGGGAAAGTACTGCGATTGGTGTAGTGGCCGGAACTAGACTTAGACACTAGAGGTTATGGCGAAGGGGGTAAATCAATGAGGAACGCCGACGTTGCGGGACTGTCTGCTCGTATAGATGGGTCGAAGGCCCCAGCCACGGCGGATCGGCCGTCGTTAGAATC
>SRR3884926
GCTCGCCACTCCCTAGTAGGAGTATACTCCGCAGCCACAGTTCATCGATTTAACCGGGAACAGCCAACACATGTTAGGTTATTGGGGCTCTGGTGCCCTTCCGCCGGAACGAGCACTCTATCCCTCCAAAGATGTAGTTTGCTTAGAGGGCCCCCGGCGCCAAGAACAACAATGATTGCCCTCAATAGTTCCGAGCCAACGTTCCCGTCTTGGGGTTTAGTGACCGCGATTCGGTTATTATACCCTACTCGGCACACATCCTTACCGTTCGCTGTTGACGCCTTCTCAATCTAAGCCTCAAATTAATGAACGTAGTCTCCAAGATATCCAGACCTGATATCTAC-----TGTGCATGACGGCTATGGTCCCGTCACGTGAATCGCGTTAGATAATGCTTGAGCACTGCGGGGTCGGGCACGACTATCCCTCACTATCACCACGGTCCAAACTACGCCGATTAATTTACGCGCGAATCAACTGCGTGACAACAAAAGGCCATTTGCTTCGCTGTACTTCCCGGGCCGATTTACAAGACGATGGGTTGCTACTTGCAGAGGGAAAGTACTATGATTGGTGTAGTGGCCGGAACTAGACTTAGACACTAAAGGTTATAGCGAAGGGGGTAAATCAATGAGGAGCGCGGACGTTGCGGGACTGTCTGCTCGTATAGATGGGTCGAAGGCCCCAGCCACGGCGGACCGATCGTCGTTAGAATC
>SRR3884924
GCTTGCCACTCCCTAGTAGGAGTATACTCCGCAGCCACAGTTCATCGACTTAACCGGGAACAGCCAACACATGTTAGGTTATTGGGGCTCTGGTGCCCTTCCGCCGGAGCGAGCACTCTATCCCTCCAAAGATGTAGTTTGCTCAGAGGGCCCCCGGCGCCAAGAACAACAATGATTGCTCTCAATAGTTCCGGGCCAACGTTCCCGTCTTGGGGTTTGGTCACCGCGATTCGTTTATTATACCCTACGCGGCACACATCCTTACCGTCCGTTGTTGACGCCTTCTCAATCTAAGCCTCAAATTAATGAACGTAGTCTCCAAGATATCCAGACCTGATATCTAC-----TGTGCATGACGGCTATGGTCCCGTCATCTGGATCGCGTTAGATAATGCTTGAGCACTACGGGATCGGGCGAGACTATCCCTCACTATCACTACGGTCCAAACTACGCCGATTAATTTACGCGCGAGTCAACTGCGTGACAACAGAAGGACATTTGCTCCGCTGTATTTCCCGAGCTGATTTACAAAACGGTGGGTTGCTACTTGCAGAGGGAAAGTACTGCGATTGGTGGAGTGGCCGGAACTAGACTTAGACACTAGAGGTTATGGCGAAGGGGGTAAATCAATGAGGAACGCCGACGTTGCGGGACTGTCTGTTCGTATAGATGGGTCGAAGGCCCCAGCCACGGCGGATCGGCCGTCGTTAGAATC
>SRR3884923
GCTTGCCACTCCCTAGTAGGAGTATACTCCGCAGCCACAGTTCACCGACTTAACCGGGAACAGCCAACGCATGTTAGGTTATTGGGGCTCTGGTGCCCTTCCGCCGGAGCGAGCACTCTATCCCTACAAAGATGTAGTTTGCTCAGAGGGCCCACGGCGCCAAGAACAACAATGATTGCTCTCAATAGTTCCGAGCCAACGTTCCCGTCTTGGGGTTTGGTGACCGCGATTCGTTTATTATACCCTACGCGGCACACATCCTTACCGTCCGCTGTTGACGCCTTCTCAATCTAAGCCTCAAATTAATGAACGTAGTCTCCAAGATATCCAGACCTGATATCTACACGGATGTGCATGACGGCTATGGTCCCGTCATGTGGATCGCGTTAGATAATGCTTGAGCACTGCGGGGTCGGGCGCGGCTTTCCCTCACTATCACCACGGTCCAAACTACGCCGATTAATTTACGCGCGAGTCAACTGCGTGACAACAAAAGGACATTTGCTCCGCTGTACTTCCCGGGCCGATTTACAAAACGGTGGGTTGCTACTTGCAGAGGGAAAGTACTATGATTGGTGTAGTGGCCGGAACTAGACTTAGACACTAAAGGTTATGGCGAAGGGGGTAAACCAATGAGGAGCGCCGACGTTGCGGGACTGTCTGCTCGTATAGATGGGTCGAAAGCCCCAGCCACGGCGGATCGACTGTCGTTAGAATC
>SRR3884922
GCTTGCCACTCCCTAGTAGGAGTATACTCCGCAGCCACAGTTCACCGACTTAACCGGGAACAGCCAACACATGTTAGGTTATTGGGGCTCTGGTGCCCTTCCGCCGGAGCGAGCACTCTATCCCTACAAAGATGTAGTTTGCTCAGAGGGCCCACGGCGCCAAGAACAACAATGATTGCTCTCCATAGTTCCGAGCCAACGTTCCCGTCTTGGGGTTTGGTGACCGCGATTCGTTTATTATACCCTACGCGGCACACATCCTTACCGTCCGCTGTTGACGCCTTCTCAATCTAAGCCTCAAATTAATGAACGTAGTCTCCAAGATATCCAGACCTGATATCTACACGGATGTGCATGACGGCTATGGTCCCGTCATGTGGATCGCGTTAGATAATGCTTGAGCACTGCGGGGTCGGGCGCGACTTTCCCTCACTATCACCACGGTCCAAACTACGCCGATTAATTTACGCGCGAGTCAACTGCGTGACAACAAAAGGACATTTGCTCCGCTGTACTTCCCGGGCCGATTTACAAAACGGTGGGTTGCTACTTGCAGAGGGAAAGTACTATGATTGGTGTAGTGGCCGGAACTAGACTTAGACACTAAAGGTTATGGCGAAGGGGGTGAACCAATGAGGAGCGCCGACGTTGCGGGACTGTCTGCTCGTATAGATGGGTCGAAAGCCCCAGCCACGGCGGATCGACTGTCGTTAGAATC
>SRR3884921
GCTTGCCACTCCCTAGTAGGAGTATACTCCGCAGCCACAGTTCACCGACTTAACCGGGAACAGCCAACACATGTTAGGTTATTGGGGCTCTGGTGCCCTTCCGCCGGAGCGAGCACTCTATCCCTACAAAGATGTAGTTTGCTCAGAGGGCCCACGGCGCCAAGAACAACAATGATTGCTCTCAATAGTTCCGAGCCAACGTTCCCGTCTTGGGGTTTGGTGACCGCGATTCGTTTATTATACCCTACGCGGCACACATCCTTACCGTCCGCTGTTGACGCCTTCTCAATCTAAGCCTCAAATTAATGAACGTAGTCTCCAAGATATCCAGACCTGATATCTACACGGATGTGCATGACGGCTATGGTCCCGTCATGTGGATCGCGTTAGATAATGCTTGAGCACTGCGGGGTCGGGCGCGACTTTCCCTCACTATCACCACGGTCCAAACTACGCCGATTAATTTACGCGCGAGTCAACTGCGTGACAACAAAAGGACATTTGCTCCGCTGTACTTCCCGGGCCGATTTACAAAACGGTGGGTTGCTACTTGCAGAGGGAAAGTACTATGATTGGTGTAGTGGCCGGAACTAGACTTAGACACTAAAGGTTATGGCGAAGGGGGTAAACCAATGAGGAGCGCCGACGTTGCGGGACTGTCTGCTCGTATAGATGGGTCGAAAGCCCCAGCCACGGCGGATCGACTGTCGTTAGAATC
>SRR3884920
GCTTGCCACTCCCTAGTAGGAGTATACTCCGCAGCCACAGTTCACCGACTTAACCGGGAACAGCCAACACATGTTAGGTTATTGGGGCTCTGGTGCCCTTCCGCCGGAGCGAGCACTCTATCCCTACAAAGATGTAGTTTGCTCAGAGGGCCCACGGCGCCAAGAACAACAATGATTGCTCTCAATAGTTCCGAGCCAACGTTCCCGTCTTGGGGTTTGGTGACCGCGATTCGTTTATTATACCCTACGCGGCACACATCCTTACCGTCCGCTGTTGACGCCTTCTCAATCTAAGCCTCAAATTAATGAACGTAGTCTCCAAGATATCCAGACCTGATATCTACACGGATGTGCATGACGGCTATGGTCCCGTCATGTGGATCGCGTTAGATAATGCTTGAGCACTGCGGGGTCGGGCGCGACTTTCCCTCACTATCACCACGGTCCAAACTACGCCGATTAATTTACGCGCGAGTCAACTGCGTGACAACAAAAGGACATTTGCTCCGCTGTACTTCCCGGGCCGATTTACAAAACGGTGGGTTGCTACTTGCAGAGGGAAAGTACTATGATTGGTGTAGTGGCCGGAACTAGACTTAGACACTAAAGGTTATGGCGAAGGGGGTAAACCAATGAGGAGCGCCGACGTTGCGGGACTGTCTGCTCGTATAGATGGGTCGAAAGCCCCAGCCACGGCGGATCGACTGTCGTTAGAATC
>SRR3884919
GCTTGCCACTCCCTAGTAGGAGTATACTCCGCAGCCACAGTTCACCGACTTAACCGGGAACAGCCAACACATGTTAGGTTATTGGGGCTCTGGTGCCCTTCCGCCGGAGCGAGCACTCTATCCCTACAAAGATGTAGTTTGCTCAGAGGGCCCCCGGCGCCAAGAACAACAATGATTGCTCTCAATAGTTCCGAGCCAACGTTCCCGTCTTGGGGTTTGGTGACCGCGATTCGTTTATTATACCCTACGCGGCACACATCCTTACCGTCCGCTGTTGACGCCTTCTCAATCTAAGCCTCAAATTAATGAACGTAGTCTCCAAGATATCCAGACCTGATATCTACACGGATGTGCATGACGGCTATGGTCCCGTCATGTGGATCGCGTTAGATAATGCTTGAGCACTGCGGGGTCGGGCGCGACTTTCCCTCACTATCACCACGGTCCAAACTACGCCGATTAATTTACGCGCGAGTCAACTGCGTGACAACAAAAGGACATTTGCTCCGCTGTACTTCCCGGGCCGATTTACAAAACGGTGGGTTGCTACTTGCAGAGGGAAAGTACTATGATTGGTGTAGTGGCCGGAACTAGACTTAGACACTAAAGGTTATGGCGAAGGGGGTAAATCAATGAGGAGCGCCGACGTTGCGGGACTGTCTGCTCGTATAGATGGGTCGAAAGCCCCAGCCACGGCGGATCGACTGTCGTTAGAATC
>SRR3884918
GCTTGCCACTCCCTAGTAGGAGTATACTCCGCAGCCACAGTTCACCGACTTAACCGGGAACAGCCAACACATGTTAGGTTATTGGGGCTCTGGTGCCCTTCCGCCGGAGCGAGCACTCTATCCCTACAAAGATGTAGTTTGCTCAGAGGGCCCACGGCGCCAAGAACAACAATGATTGCTCTCAATAGTTCCGAGCCAACGTTCCCGTCTTGGGGTTTGGTGACCGCGATTCGTTTATTATACCCTACGCGGCACACATCCTTACCGTCCGCTGTTGACGCCTTCTCAATCTAAGCCTCAAATTAATGAACGTAGTCTCCAAGATATCCAGACCTGATATCTACACGGATGTGCATGACGGCTATGGTCCCGTCATGTGGATCGCGTTAGATAATGCTTGAGCACTGCGGGGTCGGGCGCGACTTTCCCTCACTATCACCACGGTCCAAACTACGCCGATTAATTTACGCGCGAGTCAACTGCGTGACAACAAAAGGACATTTGCTCCGCTGTACTTCCCGGGCCGATTTACAAAACGGTGGGTTGCTACTTGCAGAGGGAAAGTACTATGATTGGTGTAGTGGCCGGAACTAGACTTAGACACTAAAGGTTATGGCGAAGGGGGTAAACCAATGAGGAGCGCCGACGTTGCGGGACTGTCTGCTCGTATAGATGGGTCGAAAGCCCCAGCCACGGCGGATCGACTGTCGTTAGAATC
>SRR3884917
GCTTGCCACTCCCTAGTAGGAGTATACTCCGCAGCCACAGTTCACCGACTTAACCGGGAACAGCCAACACATGTTAGGTTATTGGGGCTCTGGTGCCCTTCCGCCGGAGCGAGCACTCTATCCCTACAAAGATGTAGTTTGCTCAGAGGGCCCACGGCGCCAAGAACAACAATGATTGCTCTCAATAGTTCCGAGCCAACGTTCCCGTCTTGGGGTTTGGTGACCGCGATTCGTTTATTATACCCTACGCGGCACACATCCTTACCGTCCGCTGTTGACGCCTTCTCAATCTAAGCCTCAAATTAATGAACGTAGTCTCCAAGATATCCAGACCTGATATCTACACGGATGTGCATGACGGCTATGGTCCCGTCATGTGGATCGCGTTAGATAATGCTTGAGCACTGCGGGGTCGGGCGCGACTTTCCCTCACTATCACCACGGTCCAAACTACGCCGATTAATTTACGCGCGAGTCAACTGCGTGACAACAAAAGGACATTTGCTCCGCTGTACTTCCCGGGCCGATTTACAAAACGGTGGGTTGCTACTTGCAGAGGGAAAGTACTATGATTGGTGTAGTGGCCGGAACTAGACTTAGACACTAAAGGTTATGGCGAAGGGGGTAAACCAATGAGGAGCGCCGACGTTGCGGGACTGTCTGCTCGTATAGATGGGTCGAAAGCCCCAGCCACGGCGGATCGACTGTCGTTAGAATC
>SRR3884916
GCTTGCCACTCCCTAGTAGGAGTATACTCCGCAGCCACAGTTCACCGACTTAACCGGGAACAGCCAACACATGTTAGGTTATTGGGGCTCTGGTGCCCTTCCGCCGGAGCGAGCACTCTATCCCTACAAAGATGTAGTTTGCTCAGAGGGCCCACGGCGCCAAGAACAACAATGATTGCTCTCAATAGTTCCGAGCCAACGTTCCCGTCTTGGGGTTTGGTGACCGCGATTCGTTTATTATACCCTACGCGGCACACATCCTTACCGTCCGCTGTTGACGCCTTCTCAATCTAAGCCTCAAATTAATGAACGTAGTCTCCAAGATATCCAGACCTGATATCTACACGGATGTGCATGACGGCTATGGTCCCGTCATGTGGATCGCGTTAGATAATGCTTGAGCACTGCGGGGTCGGGCGCGACTTTCCCTCACTATCACCACGGTCCAAACTACGCCGATTAATTTACGCGCGAGTCAACTGCGTGACAACAAAAGGACATTTGCTCCGCTGTACTTCCCGGGCCGATTTACAAAACGGTGGGTTGCTACTTGCAGAGGGAAAGTACTATGATTGGTGTAGTGGCCGGAACTAGACTTAGACACTAAAGGTTATGGCGAAGGGGGTAAACCAATGAGGAGCGCCGACGTTGCGGGACTGTCTGCTCGTATAGATGGGTCGAAAGCCCCAGCCACGGCGGATCGACTGTCGTTAGAATC
>SRR3884915
GCTTGCCACTCCCTAGTAGGAGTATACTCCGCAGCCACAGTTCACCGACTTAACCGGGAACAGCCAACACATGTTAGGTTATTGGGGCTCTGGTGCCCTTCCGCCGGAGCGAGCACTCTATCCCTACAAAGATGTAGTTTGCTCAGAGGGCCCACGGCGCCAAGAACAACAATGATTGCTCTCAATAGTTCCGAGCCAACGTTCCCGTCTTGGGGTTTGGTGACCGCGATTCGTTTATTATACCCTACGCGGCACACATCCTTACCGTCCGCTGTTGACGCCTTCTCAATCTAAGCCTCAAATTAATGAACGTAGTCTCCAAGATATCCAGACCTGATATCTACACGGATGTGCATGACGGCTATGGTCCCGTCATGTGGATCGCGTTAGATAATGCTTGAGCACTGCGGGGTCGGGCGCGACTTTCCCTCACTATCACCACGGTCCAAACTACGCCGATTAATTTACGCGCGAGTCAACTGCGTGACAACAAAAGGACATTTGCTCCGCTGTACTTCCCGGGCCGATTTACAAAACGGTGGGTTGCTACTTGCAGAGGGAAAGTACTATGATTGGTGTAGTGGCCGGAACTAGACTTAGACACTAAAGGTTATGGCGAAGGGGGTAAACCAATGAGGAGCGCCGACGTTGCGGGACTGTCTGCTCGTATAGATGGGTCGAAAGCCCCAGCCACGGCGGATCGACTGTCGTTAGAATC
>SRR3884914
GCTTGCCACTCCCTAGTAGGAGTATACTCCGCAGCCACAGTTCACCGACTTAACCGGGAACAGCCAACACATGTTAGGTTATTGGGGCTCTGGTGCCCTTCCGCCGGAGCGAGCACTCTATCCCTACAAAGATGTAGTTTGCTCAGAGGGCCCACGGCGCCAAGAACAACAATGATTGCTCTCAATAGTTCCGAGCCAACGTTCCCGTCTTGGGGTTTGGTGACCGCGATTCGTTTATTATACCCTACGCGGCACACATCCTTACCGTCCGCTGTTGACGCCTTCTCAATCTAAGCCTCAAATTAATGAACGTAGTCTCCAAGATATCCAGACCTGATATCTACACGGATGTGCATGACGGCTATGGTCCCGTCATGTGGATCGCGTTAGATAATGCTTGAGCACTGCGGGGTCGGGCGCGGCTTTCCCTCACTATCACCACGGTCCAAACTACGCCGATTAATTTACGCGCGAGTCAACTGCGTGACAACAAAAGGACATTTGCTCCGCTGTACTTCCCGGGCCGATTTACAAAACGGTGGGTTGCTACTTGCAGAGGGAAAGTACTATGATTGGTGTAGTGGCCGGAACTAGACTTAGACACTAAAGGTTATGGCGAAGGGGGTAAACCAATGAGGAGCGCCGACGTTGCGGGACTGTCTGCTCGTATAGATGGGTCGAAAGCCCCAGCCACGGCGGATCGACTGTCGTTAGAATC
>SRR3884913
GCTTGCCACTCCCTAGTAGGAGTATACTCCGCAGCCACAGTTCACCGACTTAACCGGGAACAGCCAACACATGTTAGGTTATTGGGGCTCTGGTGCCCTTCCGCCGGAGCGAGCACTCTATCCCTACAAAGATGTAGTTTGCTCAGAGGGCCCACGGCGCCAAGAACAACAATGATTGCTCTCAATAGTTCCGAGCCAACGTTCCCGTCTTGGGGTTTGGTGACCGCGATTCGTTTATTATACCCTACGCGGCACACATCCTTACCGTCCGCTGTTGACGCCTTCTCAATCTAAGCCTCAAATTAATGAACGTAGTCTCCAAGATATCCAGACCTGATATCTACACGGATGTGCATGACGGCTATGGTCCCGTCATGTGGATCGCGTTAGATAATGCTTGAGCACTGCGGGGTCGGGCGCGGCTTTCCCTCACTATCACCACGGTCCAAACTACGCCGATTAATTTACGCGCGAGTCAACTGCGTGACAACAAAAGGACATTTGCTCCGCTGTACTTCCCGGGCCGATTTACAAAACGGTGGGTTGCTACTTGCAGAGGGAAAGTACTATGATTGGTGTAGTGGCCGGAACTAGACTTAGACACTAAAGGTTATGGCGAAGGGGGTAAACCAATGAGGAGCGCCGACGTTGCGGGACTGTCTGCTCGTATAGATGGGTCGAAAGCCCCAGCCACGGCGGATCGACTGTCGTTAGAATC
>SRR3884912
GCTTGCCACTCCCTAGTAGGAGTATACTCCGCAGCCACAGTTCACCGACTTAACCGGGAACAGCCAACACATGTTAGGTTATTGGGGCTCTGGTGCCCTTCCGCCGGAGCGAGCACTCTATCCCTACAAAGATGTAGTTTGCTCAGAGGGCCCACGGCGCCAAGAACAACAAGGATTGTTCTCAATAGTTTCGAGCCAACGTTCCCGTCTTGGGGTTTGGTGACCGCGATTCGTTTATTATACCCTACGCGGCACACATCCTTACCGTCCGCTATTGACGCCTTCTCAATCTAAGCCTCAAATTAATGAACGTAGTCTCCAAGATATCCAGACCTGATATCTACACGGATGTGCATGACGGCTATGGTCCCGTCATGTGGATCGCGTTAGATAATGCTTGAGCACTGCGGGGTCGGGTGCGACTTTCCCTCACTATCACCACGGTCCAAACTACGCCGATTAATTTACGCGCGAGTCAACTGCGTGACAACAAAAGGACATTTGCTCCGCTGTACTTCCCGGGCCGATTTACAAAACGGTGGGTTGCTACTTGCAGAGGGAAAGTACTATGATTGGTGTAGTGGCCGGAACTAGACTTAGACACTAAAGGTTATGGCGAAGGGGGTAAACCAATGAGGAGCGCCGACGTTGCGGGACTGTCTGCTCGTATAGATGGGTCGAAAGCCCCAGCCACGGCGGATCGACTGTCGTTAGAATC
>SRR3884911
GCTTGCCACTCCCTAGTAGGAGTATACTCCGCAGCCACAGTTCACCGACTTAACCGGGAACAGCCAACACATGTTAGGTTATTGGGGCTCTGGTGCCCTTCCGCCGGAGCGAGCACTCTATCCCTACAAAGATGTAGTTTGCTCAGAGGGCCCACGGCGCCAAGAACAACAATGATTGCTCTCAATAGTTCCGAGCCAACGTTCCCGTCTTGGGGTTTGGTGACCGCGATTCGTTTATTATACCCTACGCGGCACACATCCTTACCGTCCGCTGTTGACGCCTTCTCAATCTAAGCCTCAAATTAATGAACGTAGTCTCCAAGATATCCAGACCTGATATCTACACGGATGTGCATGACGGCTATGGTCCCGTCATGTGGATCGCGTTAGATAATGCTTGAGCACTGCGGGGTCGGGCGCGACTTTCCCTCACTATCACCACGGTCCAAACTACGCCGATTAATTTACGCGCGAGTCAACTGCGTGACAACAAAAGGACATTTGCTCCGCTGTACTTCCCGGGCCGATTTACAAAACGGTGGGTTGCTACTTGCAGAGGGAAAGTACTATGATTGGTGTAGTGGCCGGAACTAGACTTAGACACTAAAGGTTATGGCGAAGGGGGTAAACCAATGAGGAGCGCCGACGTTGCGGGACTGTCTGCTCGTATAGATGGGTCGAAAGCCCCAGCCACGGCGGATCGACTGTCGTTAGAATC
>SRR3884910
GCTTGCCACTCCCTAGTAGGAGTATACTCCGCAGCCACAGTTCACCGACTTAACCGGGAACAGCCAACACATGTTAGGTTATTGGGGCTCTGGTGCCCTTCCGCCGGAGCGAGCACTCTATCCCTACAAAGATGTAGTTTGCTCAGAGGGCCCACGGCGCCAAGAACAACAATGATTGCTCTCAATAGTTCCGAGCCAACGTTCCCGTCTTGGGGTTTGGTGACCGCGATTCGTTTATTATACCCTACGCGGCACACATCCTTACCGTCCGCTGTTGACGCCTTCTCAATCTAAGCCTCAAATTAATGAACGTAGTCTCCAAGATATCCAGACCTGATATCTACACGGATGTGCATGACGGCTATGGTCCCGTCATGTGGATCGCGTTAGATAATGCTTGAGCACTGCGGGGTCGGGCGCGACTTTCCCTCACTATCACCACGGTCCAAACTACGCCGATTAATTTACGCGCGAGTCAACTGCGTGACAACAAAAGGACATTTGCTCCGCTGTACTTCCCGGGCCGATTTACAAAACGGTGGGTTGCTACTTGCAGAGGGAAAGTACTATGATTGGTGTAGTGGCCGGAACTAGACTTAGACACTAAAGGTTATGGCGAAGGGGGTAAACCAATGAGGAGCGCCGACGTTGCGGGACTGTCTGCTCGTATAGATGGGTCGAAAGCCCCAGCCACGGCGGATCGACTGTCGTTAGAATC
>SRR3884909
GCTTGCCACTCCCTAGTAGGAGTATACTCCGCAGCCACAGTTCACCGACTTAACCGGGAACAGCCAACACATGTTAGGTTATTGGGGCTCTGGTGCCCTTCCGCCGGAGCGAGCACTCTATCCCTACAAAGATGTAGTTTGCTCAGAGGGCCCACGGCGCCAAGAACAACAATGATTGCTCTCAATAGTTCCGAGCCAACGTTCCCGTCTTGGGGTTTGGTGACCGCGATTCGTTTATTATACCCTACGCGGCACACATCCTTACCGTCCGCTGTTGACGCCTTCTCAATCTAAGCCTCAAATTAATGAACGTAGTCTCCAAGATATCCAGACCTGATATCTACACGGATGTGCATGACGGCTATGGTCCCGTCATGTGGATCGCGTTAGATAATGCTTGAGCACTGCGGGGTCGGGCGCGACTTTCCCTCACTATCACCACGGTCCAAACTACGCCGATTAATTTACGCGCGAGTCAACTGCGTGACAACAAAAGGACATTTGCTCCGCTGTACTTCCCGGGCCGATTTACAAAACGGTGGGTTGCTACTTGCAGAGGGAAAGTACTATGATTGGTGTAGTGGCCGGAACTAGACTTAGACACTAAAGGTTATGGCGAAGGGGGTAAACCAATGAGGAGCGCCGACGTTGCGGGACTGTCTGCTCGTATAGATGGGTCGAAAGCCCCAGCCACGGCGGATCGACTGTCGTTAGAATC
>SRR3884908
GCTTGCCACTCCCTAGTAGGAGTATACTCCGCAGCCACAGTTCACCGACTTAACCGGGAACAGCCAACACATGTTAGGTTATTGGGGCTCTGGTGCCCTTCCGCCGGAGCGAGCACTCTATCCCTACAAAGATGTAGTTTGCTCAGAGGGCCCACGGCGCCAAGAACAACAATGATTGCTCTCAATAGTTCCGAGCCAACGTTCCCGTCTTGGGGTTTGGTGACCGCGATTCGTTTATTATACCCTACGCGGCACACATCCTTACCGTCCGCTGTTGACGCCTTCTCAATCTAAGCCTCAAATTAATGAACGTAGTCTCCAAGATATCCAGACCTGATATCTACACGGATGTGCATGACGGCTATGGTCCCGTCATGTGGATCGCGTTAGATAATGCTTGAGCACTGCGGGGTCGGGCGCGACTTTCCCTCACTATCACCACGGTCCAAACTACGCCGATTAATTTACGCGCGAGTCAACTGCGTGACAACAAAAGGACATTTGCTCCGCTGTACTTCCCGGGCCGATTTACAAAACGGTGGGTTGCTACTTGCAGAGGGAAAGTACTATGATTGGTGTAGTGGCCGGAACTAGACTTAGACACTAAAGGTTATGGCGAAGGGGGTAAACCAATGAGGAGCGCCGACGTTGCGGGACTGTCTGCTCGTATAGATGGGTCGAAAGCCCCAGCCACGGCGGATCGACTGTCGTTAGAATC
>SRR3884907
GCTTGCCACTCCCTAGTAGGAGTATACTCCGCAGCCACAGTTCACCGACTTAACCGGGAACAGCCAACACATGTTAGGTTATTGGGGCTCTGGTGCCCTTCCGCCGGAGCGAGCACTCTATCCCTACAAAGATGTAGTTTGCTCAGAGGGCCCACGGCGCCAAGAACAACAATGATTGCTCTCAATAGTTCCGAGCCAACGTTCCCGTCTTGGGGTTTGGTGACCGCGATTCGTTTATTATACCCTACGCGGCACACATCCTTACCGTCCGCTGTTGACGCCTTCTCAATCTAAGCCTCAAATTAATGAACGTAGTCTCCAAGATATCCAGACCTGATATCTACACGGATGTGCATGACGGCTATGGTCCCGTCATGTGGATCGCGTTAGATAATGCTTGAGCACTGCGGGGTCGGGCGCGACTTTCCCTCACTATCACCACGGTCCAAACTACGCCGATTAATTTACGCGCGAGTCAACTGCGTGACAACAAAAGGACATTTGCTCCGCTGTACTTCCCGGGCCGATTTACAAAACGGTGGGTTGCTACTTGCAGAGGGAAAGTACTATGATTGGTGTAGTGGCCGGAACTAGACTTAGACACTAAAGGTTATGGCGAAGGGGGTAAACCAATGAGGAGCGCCGACGTTGCGGGACTGTCTGCTCGTATAGATGGGTCGAAAGCCCCAGCCACGGCGGATCGACTGTCGTTAGAATC
>SRR3884906
GCTTGCCACTCCCTAGTAGGAGTATACTCCGCAGCCACAGTTCACCGACTTAACCGGGAACAGCCAACACATGTTAGGTTATTGGGGCTCTGGTGCCCTTCCGCCGGAGCGAGCACTCTATCCCTACAAAGATGTAGTTTGCTCAGAGGGCCCACGGCGCCAAGAACAACAATGATTGCTCTCAATAGTTCCGAGCCAACGTTCCCGTCTTGGGGTTTGGTGACCGCGATTCGTTTATTATACCCTACGCGGCACACATCCTTACCGTCCGCTGTTGACGCCTTCTCAATCTAAGCCTCAAATTAATGAACGTAGTCTCCAAGATATCCAGACCTGATATCTACACGGATGTGCATGACGGCTATGGTCCCGTCATGTGGATCGCGTTAGATAATGCTTGAGCACTGCGGGGTCGGGCGCGACTTTCCCTCACTATCACCACGGTCCAAACTACGCCGATTAATTTACGCGCGAGTCAACTGCGTGACAACAAAAGGACATTTGCTCCGCTGTACTTCCCGGGCCGATTTACAAAACGGTGGGTTGCTACTTGCAGAGGGAAAGTACTATGATTGGTGTAGTGGCCGGAACTAGACTTAGACACTAAAGGTTATGGCGAAGGGGGTAAACCAATGAGGAGCGCCGACGTTGCGGGACTGTCTGCTCGTATAGATGGGTCGAAAGCCCCAGCCACGGCGGATCGACTGTCGTTAGAATC
>SRR3884905
GCTTGCCACTCCCTAGTAGGAGTATACTCCGCAGCCACAGTTCACCGACTTAACCGGGAACAGCCAACACATGTTAGGTTATTGGGGCTCTGGTGCCCTTCCGCCGGAGCGAGCACTCTATCCCTACAAAGATGTAGTTTGCTCAGAGGGCCCACGGCGCCAAGAACAACAATGATTGCTCTCAATAGTTCCGAGCCAACGTTCCCGTCTTGGGGTTTGGTGACCGCGATTCGTTTATTATACCCTACGCGGCACACATCCTTACCGTCCGCTGTTGACGCCTTCTCAATCTAAGCCTCAAATTAATGAACGTAGTCTCCAAGATATCCAGACCTGATATCTACACGGATGTGCATGACGGCTATGGTCCCGTCATGTGGATCGCGTTAGATAATGCTTGAGCACTGCGGGGTCGGGCGCGACTTTCCCTCACTATCACCACGGTCCAAACTACGCCGATTAATTTACGCGCGAGTCAACTGCGTGACAACAAAAGGACATTTGCTCCGCTGTACTTCCCGGGCCGATTTACAAAACGGTGGGTTGCTACTTGCAGAGGGAAAGTACTATGATTGGTGTAGTGGCCGGAACTAGACTTAGACACTAAAGGTTATGGCGAAGGGGGTAAACCAATGAGGAGCGCCGACGTTGCGGGACTGTCTGCTCGTATAGATGGGTCGAAAGCCCCAGCCACGGCGGATCGACTGTCGTTAGAATC
>SRR3884903
GCTTGCCACTCCCTAGTAGGAGTATACTCCGCAGCCACAGTTCACCGACTTAACCGGGAACAGCCAACACATGTTAGGTTATTGGGGCTCTGGTGCCCTTCCGCCGGAGCGAGCACTCTATCCCTACAAAGATGTAGTTTGCTCAGAGGGCCCACGGCGCCAAGAACAACAATGATTGCTCTCAATAGTTCCGAGCCAACGTTCCCGTCTTGGGGTTTGGTGACCGCGATTCGTTTATTATACCCTACGCGGCACACATCCTTACCGTCCGCTGTTGACGCCTTCTCAATCTAAGCCTCAAATTAATGAACGTAGTCTCCAAGATATCCAGACCTGATATCTACACGGATGTGCATGACGGCTATGGTCCCGTCATGTGGATCGCGTTAGATAATGCTTGAGCACTGCGGGGTCGGGCGCGACTTTCCCTCACTATCACCACGGTCCAAACTACGCCGATTAATTTACGCGCGAGTCAACTGCGTGACAACAAAAGGACATTTGCTCCGCTGTACTTCCCGGGCCGATTTACAAAACGGTGGGTTGCTACTTGCAGAGGGAAAGTACTATGATTGGTGTAGTGGCCGGAACTAGACTTAGACACTAAAGGTTATGGCGAAGGGGGTAAACCAATGAGGAGCGCCGACGTTGCGGGACTGTCTGCTCGTATAGATGGGTCGAAAGCCCCAGCCACGGCGGATCGACTGTCGTTAGAATC
>SRR3884901
GCTTGCCACTCCCTAGTAGGAGTATACTCCGCAGCCACAGTTCACCGACTTAACCGGGAACAGCCAACACATGTTAGGTTATTGGGGCTCTGGTGCCCTTCCGCCGGAGCGAGCACTCTATCCCTACAAAGATGTAGTTTACTCAGAGGGCCCCCGGCGCCAAGAACAACAATGATTGCTCTCAATAGTTCCGAGCCAACGTTCCCGTCTTGGGGTTTGGTGACCGCGATTCGTTTATTATACCCTACGCGGCACACATCCTTACCGTCCGCTGTTGACGCCTTCTCAATCTAAGCCTCAAATTAATGAACGTAGTCTCCAAGATATCCAGACCTGATATCTACACGGATGTGCATGACGGCTATGGTCCCGTCATGTGGATCGCGTTAGATAATGCTTGAGCACTGCGGGGTCGGGCGCGACTTTCCCTCACTATCACCACGGTCCAAACTACGCCGATTAATTTACGCGCGAGTCAACTGCGTGACAACAAAAGGACATTTGCTCCGCTGTACTTCCCGGGCCGATTTACAAAACGGTGGGTTGCTACTTGCAGAGGGAAAGTACTATGATTGGTGTAGTGGCCGGAACTAGACTTAGACACTAAAGGTTATGGCGAAGGGGGTAAATCAATGAGGAGCGCCGACGTTGCGGGACTGTCTGCTCGTATAGATGGGTCGAAAGCCCCAGCCACGGCGGATCGACCGTCGTTAGAATC
>SRR3884899
GCTTGCCACTCCCTAGTAGGAGTATACTCCGCAGCCACAGTTCACCGACTTAACCGGGAACAGCCAACACATGTTAGGTTATTGGGGCTCTGGTGCCCTTCCGCCGGAGCGAGCACTCTATCCCTACAAAGATGTAGTTTGCTCAGAGGGCCCCCGGCGCCAAGAACAACAATGATTGCTCTCAATAGTTCCGAGCCAACGTTCCCGTCTTGGGGTTTGGTGACCGCGATTCGTTTATTATACCCTACGCGGCACACATCCTTACCGTCCGCTGTTGACGCCTTCTCAATCTAAGCCTCAAATTAATGAACGTAGTCTCCAAGATATCCAGACCTGATATCTACACGGATGTGCATGACGGCTATGGTCCCGTCATGTGGATCGCGTTAGATAATGCTTGAGCACTGCGGGGTCGGGCGCGACTTTCCCTCACTATCACCACGGTCCAAACTACGCCGATTAATTTACGCGCGAGTCAACTGCGTGACAACAAAAGGACATTTGCTCCGCTGTACTTCCCGGGCCGATTTACAAAACGGTGGGTTGCTACTTGCAGAGGGAAAGTACTATGATTGGTGTAGTGGCCGGAACTAGACTTAGACACTAAAGGTTATGGCGAAGGGGGTAAATCAATGAGGAGCGCCGACGTTGCGGGACTGTCTGCTCGTATAGATGGGTCGAAAGCCCCAGCCACGGCGGATCGACCGTCGTTAGAATC
>SRR3884898
GCTTGCCACTCCCTAGTAGGAGTATACTCCGCAGCCACAGTTCACCGACTTAACCGGGAACAGCCAACACATGTTAGGTTATTGGGGCTCTGGTGCCCTTCCGCCGGAGCGAGCACTCTATCCCTACAAAGATGTAGTTTGCTCAGAGGGCCCACGGCGCCAAGAACAACAATGATTGCTCTCAATAGTTCCGAGCCAACGTTCCCGTCTTGGGGTTTGGTGACCGCGATTCGTTTATTATACCCTACGCGGCACACATCCTTACCGTCCGCTGTTGACGCCTTCTCAATCTAAGCCTCAAATTAATGAACGTAGTCTCCAAGATATCCAGACCTGATATCTACACGGATGTGCATGACGGCTATGGTCCCGTCATGTGGATCGCGTTAGATAATGCTTGAGCACTGCGGGGTCGGGCGCGACTTTCCCTCACTATCACCACGGTCCAAACTACGCCGATTAATTTACGCGCGAGTCAACTGCGTGACAACAAAAGGACATTTGCTCCGCTGTACTTCCCGGGCCGATTTACAAAACGGTGGGTTGCTACTTGCAGAGGGAAAGTACTATGATTGGTGTAGTGGCCGGAACTAGACTTAGACACTAAAGGTTATGGCGAAGGGGGTAAACCAATGAGGAGCGCCGACGTTGCGGGACTGTCTGCTCGTATAGATGGGTCGAAAGCCCCAGCCACGGCGGATCGACTGTCGTTAGAATC
>SRR3884897
GCTTGCCACTCCCTAGTAGGAGTATACTCCGCAGCCACAGTTCACCGACTTAACCGGGAACAGCCAACACATGTTAGGTTATTGGGGCTCTGGTGCCCTTCCGCCGGAGCGAGCACTCTATCCCTACAAAGATGTAGTTTGCTCAGAGGGCCCCCGGCGCCAAGAACAACAATGATTGCTCTCAATAGTTCCGAGCCAACGTTCCCGTCTTGGGGTTTGGTGACCGCGATTCGTTTATTATACCCTACGCGGCACACATCCTTACCGTCCGCTGTTGACGCCTTCTCAATCTAAGCCTCAAATTAATGAACGTAGTCTCCAAGATATCCAGACCTGATATCTACACGGATGTGCATGACGGCTATGGTCCCGTCATGTGGATCGCGTTAGATAATGCTTGAGCACTGCGGGGTCGGGCGCGACTTTCCCTCACTATCACCACGGTCCAAACTACGCCGATTAATTTACGCGCGAGTCAACTGCGTGACAACAAAAGGACATTTGCTCCGCTGTACTTCCCGGGCCGATTTACAAAACGGTGGGTTGCTACTTGCAGAGGGAAAGTACTATGATTGGTGTAGTGGCCGGAACTAGACTTAGACACTAAAGGTTATGGCGAAGGGGGTAAATCAATGAGGAGCGCCGACGTTGCGGGACTGTCTGCTCGTATAGATGGGTCGAAAGCCCCAGCCACGGCGGATCGACCGTCGTTAGAATC
>SRR3884895
GCTTGCCACTCCCTAGTAGGAGTATACTCCGCAGCCACAGTTCACCGACTTAACCGGGAACAGCCAACACATGTTAGGTTATTGGGGCTCTGGTGCCCTTCCGCCGGAGCGAGCACTCTATCCCTACAAAGATGTAGTTTGCTCAGAGGGCCCCCGGCGCCAAGAACAACAATGATTGCTCTCAATAATTCCGAGCCAACGTTCCCGTCTTGGGGTTTGGTGACCGCGATTCGTTTATTATACCCTACGCGGCACACATCCTTACCGTCCGCTGTTGACGCCTTCTCAATCTAAGCCTCAAATTAATGAACGTAGTCTCCAAGATATCCAGACCTGATATCTACACGGATGTGCATGACGGCTATGGTCCCGTCATGTGGATCGCGTTAGATAATGATTGAGCACTGCGGGGTCGGGCGCGACTTTCCCTCACTATCACCACGGTCCAAACTACGCCGATTAATTTACGCGCGAGTCAACTGCGTGACAACAAAAGGACATTTGCTCCGCTGTACTTCCCGGGCCGATTTACAAAACGGTGGGCTGCTACTTGCAGAGGGAAAGTACTATGATTGGTGTAGTGGCCGGAACTAGACTTAGACACTAAAGGTTATGGCGAAGGGGGTAAATCAATGAGGAGCGCCGACGTTGCGGGACTGTCTGCTCGTATAGATGGGTCGAAAGCCCCAGCCACGGCGGATCGACCGTCGTTAGAATC
>SRR3884894
GCTTGCCACTCCCTAGTAGGAGTATACTCCGCAGCCACAGTTCACCGACTTAACCGGGAACAGCCAACACATGTTAGGTTATTGGGGCTCTGGTGCCCTTCCGCCGGAGCGAGCACTCTATCCCTACAAAGATGTAGTTTGCTCAGAGGGCCCCCGGCGCCAAGAACAACAATGATTGCTCTCAATAGTTCCGAGCCAACGTTCCCGTCTTGGGGTTTGGTGACCGCGATTCGTTTATTATACCCTACGCGGCACACATCCTTACCGTCCGCTGTTGACGCCTTCTCAATCTAAGCCTCAAATTAATGAACGTAGTCTCCAAGATATCCAGACCTGATATCTACACGGATGTGCATGACGGCTATGGTCCCGTCATGTGGATCGCGTTAGATAATGCTTGAGCACTGCGGGGTCGGGCGCGACTTTCCCTCACTATCACCACGGTCCAAACTACGCCGATTAATTTACGCGCGAGTCAACTGCGTGACAACAAAAGGACATTTGCTCCGCTGTACTTCCCGGGCCGATTTACAAAACGGTGGGCTGCTACTTGCAGAGGGAAAGTACTATGATTGGTGTAGTGGCCGGAACTAGACTTAGACACTAAAGGTTATGGCGAAGGGGGTAAATCAATGAGGAGCGCCGACGTTGCGGGACTGTCTGCTCGTATAGATGGGTCGAAAGCCCCAGCCACGGCGGATCGACCGTCGTTAGAATC
>SRR3884893
GCTTGCCACTCCCTAGTAGGAGTATACTCCGCAGCCACAGTTCACCGACTTAACCGGGAACAGCCAACACATGTTAGGTTATTGGGGCTCTGGTGCCCTTCCGCCGGAGCGAGCACTCTATCCCTACAAAGATGTAGTTTGCTCAGAGGGCCCCCGGCGCCAAGAACAACAATGATTGCTCTCAATAGTTCCGAGCCAACGTTCCCGTCTTGGGGTTTGGTGACCGCGATTCGTTTATTATACCCTACGCGGCACACATCCTTACCGTCCGCTGTTGACGCCTTCTCAATCTAAGCCTCAAATTAATGAACGTAGTCTCCAAGATATCCAGACCTGATATCTACACGGATGTGCATGACGGCTATGGTCCCGTCATGTGGATCGCGTTAGATAATGCTTGAGCACTGCGGGGTCGGGCGCGACTTTCCCTCACTATCACCACGGTCCAAACTACGCCGATTAATTTACGCGCGAGTCAACTGCGTGACAACAAAAGGACATTTGCTCCGCTGTACTTCCCGGGCCGATTTACAAAACGGTGGGTTGCTACTTGCAGAGGGAAAGTACTATGATTGGTGTAGTGGCCGGAACTAGACTTAGACACTAAAGGTTATGGCGAAGGGGGTAAATCAATGAGGAGCGCCGACGTTGCGGGACTGTCTGCTCGTATAGATGGGTCGAAAGCCCCAGCCACGGCGGATCGACCGTCGTTAGAATC
>SRR3884892
GCTTGCCACTCCCTAGTAGGAGTATACTCCGCAGCCACAGTTCACCGACTTAACCGGGAACAGCCAACACATGTTAGGTTATTGGGGCTCTGGTGCCCTTCCGCCGGAGCGAGCACTCTATCCCTACAAAGATGTAGTTTGCTCAGAGGGCCCCCGGCGCCAAGAACAACAATGATTGCTCTCAATAGTTCCGAGCCAACGTTCCCGTCTTGGGGTTTGGTGACCGCGATTCGTTTATTATACCCTACGCGGCACACATCCTTACCGTCCGCTGTTGACGCCTTCTCAATCTAAGCCTCAAATTAATGAACGTAGTCTCCAAGATATCCAGACCTGATATCTACACGGATGTGCATGACGGCTATGGTCCCGTCATGTGGATCGCGTTAGATAATGCTTGAGCACTGCGGGGTCGGGCGCGACTTTCCCTCACTATCACCACGGTCCAAACTACGCCGATTAATTTACGCGCGAGTCAACTGCGTGACAACAAAAGGACATTTGCTCCGCTGTACTTCCCGGGCCGATTTACAAAACGGTGGGTTGCTACTTGCAGAGGGAAAGTACTATGATTGGTGTAGTGGCCGGAACTAGACTTAGACACTAAAGGTTATGGCGAAGGGGGTAAATCAATGAGGAGCGCCGACGTTGCGGGACTGTCTGCTCGTATAGATGGGTCGAAAGCCCCAGCCACGGCGGATCGACCGTCGTTAGAATC
>SRR3884891
GCTTGCCACTCCCTAGTAGGAGTATACTCCGCAGCCACAGTTCACCGACTTAACCGGGAACAGCCAACACATGTTAGGTTATTGGGGCTCTGGTGCCCTTCCGCCGGAGCGAGCACTCTATCCCTACAAAGATGTAGTTTGCTCAGAGGGCCCCCGGCGCCAAGAACAACAATGATTGCTCTCAATAGTTCCGAGCCAACGTTCCCGTCTTGGGGTTTGGTGACCGCGATTCGTTTATTATACCCTACGCGGCACACATCCTTACCGTCCGCTGTTGACGCCTTCTCAATCTAAGCCTCAAATTAATGAACGTAGTCTCCAAGATATCCAGACCTGATATCTACACGGATGTGCATGACGGCTATGGTCCCGTCATGTGGATCGCGTTAGATAATGCTTGAGCACTGCGGGGTCGGGCGCGACTTTCCCTCACTATCACCACGGTCCAAACTACGCCGATTGATTTACGCGCGAGTCAACTGCGTGACAACAAAAGGACATTTGCTCCGCTGTACTTCCCGGGCCGATTTACAAAACGGTGGGTTGCTACTTGCAGAGGGAAAGTACTATGATTGGTGTAGTGGCCGGAACTAGACTTAGACACTAAAGGTTATGGCGAAGGGGGTAAATCAATGAGGAGCGCCGACGTTGCGGGACTGTCTGCTCGTATAGATGGGTCGAAAGCCCCAGCCACGGCGGATCGACCGTCGTTAGAATC
>SRR3884890
GCTTGCCACTCCCTAGTAGGAGTATACTCCGCAGCCACAGTTCACCGACTTAACCGGGAACAGCCAACACATGTTAGGTTATTGGGGCTCTGGTGCCCTTCCGCCGGAGCGAGCACTCTATCCCTACAAAGATGTAGTTTGCTCAGAGGGCCCACGGCGCCAAGAACAACAATGATTGCTCTCAATAGTTCCGAGCCAACGTTCCCGTCTTGGGGTTTGGTGACCGCGATTCGTTTATTATACCCTACGCGGCACACATCCTTACCGTCCGCTGTTGACGCCTTCTCAATCTAAGCCTCAAATTAATGAACGTAGTCTCCAAGATATCCAGACCTGATATCTACACGGATGTGCATGACGGCTATGGTCCCGTCATGTGGATCGCGTTAGATAATGCTTGAGCACTGCGGGGTCGGGCGCGGCTTTCCCTCACTATCACCACGGTCCAAACTACGCCGATTAATTTACGCGCGAGTCAACTGCGTGACAACAAAAGGACATTTGCTCCGCTGTACTTCCCGGGCCGATTTACAAAACGGTGGGTTGCTACTTGCAGAGGGAAAGTACTATGATTGGTGTAGTGGCCGGAACTAGACTTAGACACTAAAGGTTATGGCGAAGGGGGTAAACCAATGAGGAGCGCCGACGTTGCGGGACTGTCTGCTCGTATAGATGGGTCGAAAGCCCCAGCCACGGCGGATCGACTGTCGTTAGAATC
>SRR3884889
GCTTGCCACTCCCTAGTAGGAGTATACTCCGCAGCCACAGTTCACCGACTTAACCGGGAACAGCCAACACATGTTAGGTTATTGGGGCTCTGGTGCCCTTCCGCCGGAGCGAGCACTCTATCCCTACAAAGATGTAGTTTGCTCAGAGGGCCCCCGGCGCCAAGAACAACAATGATTGCTCTCAATAGTTCCGAGCCAACGTTCCCGTCTTGGGGTTTGGTGACCGCGATTCGTTTATTATACCCTACGCGGCACACATCCTTACCGTCCGCTGTTGACGCCTTCTCAATCTAAGCCTCAAATTAATGAACGTAGTCTCCAAGATATCCAGACCTGATATCTACACGGATGTGCATGACGGCTATGGTCCCGTCATGTGGATCGCGTTAGATAATGCTTGAGCACTGCGGGGTCGGGCGCGACTTTCCCTCACTATCACCACGGTCCAAACTCCGCCGATTAATTTACGCGCGAGTCAACTGCGTGACAACAAAAGGACATTTGCTCCGCTGTACTTCCCGGGCCGCTTTACAAAACGGTGGGTTGCTACTTGCAGAGGGAAAGTACTATGATTGGTGTAGTGGCCGGAACTAGACTTAGACACTAAAGGTTATGGCGAAGGGGGTAAACCAATGAGGAGCGCCGACGTTGCGGGACTGTCTGCTCGTATAGATGGGTCGAAAGCCCCAGCCACGGCGGATCGACTGTCGTTAGAATC
>SRR3884888
GCTTGCCACTCCCTAGTAGGAGTATACTCCGCAGCCACAGTTCACCGACTTAACCGGGAACAGCCAACACATGTTAGGTTATTGGGGCTCTGGTGCCCTTCCGCCGGAGCGAGCACTCTATCCCTACAAAGATGTAGTTTGCTCAGAGGGCCCACGGCGCCAAGAACAACAATGATTGCTCTCAATAGTTCCGAGCCAACGTTCCCGTCTTGGGGTTTGGTGACCGCGATTCGTTTATTATACCCTACGCGGCACACATCCTTACCGTCCGCTGTTGACGCCTTCTCAATCTAAGCCTCAAATTAATGAACGTAGTCTCCAAGATATCCAGACCTGATATCTACACGGATGTGCATGACGGCTATGGTCCCGTCATGTGGATCGCGTTAGATAATGCTTGAGCACTGCGGGGTCGGGCGCGGCTTTCCCTCACTATCACCACGGTCCAAACTACGCCGATTAATTTACGCGCGAGTCAACTGCGTGACAACAAAAGGACATTTGCTCCGCTGTACTTCCCGGGCCGATTTACAAAACGGTGGGTTGCTACTTGCAGAGGGAAAGTACTATGATTGGTGTAGTGGCCGGAACTAGACTTAGACACTAAAGGTTATGGCGAAGGGGGTAAACCAATGAGGAGCGCCGACGTTGCGGGACTGTCTGCTCGTATAGATGGGTCGAAAGCCCCAGCCACGGCGGATCGACTGTCGTTAGAATC
>SRR3884887
GCTTGCCACTCCCTAGTAGGAGTATACTCCGCAGCCACAGTTCACCGACTTAACCGGGAACAGCCAACACATGTTAGGTTATTGGGGCTCTGGTGCCCTTCCGCCGGAGCGAGCACTCTATCCCTACAAAGATGTAGTTTGCTCAGAGGGCCCACGGCGCCAAGAACAACAATGATTGCTCTCAATAGTTCCGAGCCAACGTTCCCGTCTTGGGGTTTGGTGACCGCGATTCGTTTATTATACCCTACGCGGCACACATCCTTACCGTCCGCTGTTGACGCCTTCTCAATCTAAGCCTCAAATTAATGAACGTAGTCTCCAAGATATCCAGACCTGATATCTACACGGATGTGCATGACGGCTATGGTCCCGTCATGTGGATCGCGTTAGATAATGCTTGAGCACTGCGGGGTCGGGCGCGACTTTCCCTCACTATCACCACGGTCCAAACTACGCCGATTAATTTACGCGCGAGTCAACTGCGTGACAACAAAAGGACATTTGCTCCGCTGTACTTCCCGGGCCGATTTACAAAACGGTGGGTTGCTACTTGCAGAGGGAAAGTACTATGATTGGTGTAGTGGCCGGAACTAGACTTAGACACTAAAGGTTATGGCGAAGGGGGTAAACCAATGAGGAGCGCCGACGTTGCGGGACTGTCTGCTCGTATAGATGGGTCGAAAGCCCCAGCCACGGCGGATCGACTGTCGTTAGAATC
>SRR3884886
GCTTGCCACTCCCTAGTAGGAGTATACTCCGCAGCCACAGTTCACCGACTTAACCGGGAACAGCCAACACATGTTAGGTTATTGGGGCTCTGGTGCCCTTCCGCCGGAGCGAGCACTCTATCCCTACAAAGATGTAGTTTGCTCAGAGGGCCCCCGGCGCCAAGAACAACAATGATTGCTCTCAATAGTTCCGAGCCAACGTTCCCGTCTTGGGGTTTGGTGACCGCGATTCGTTTATTATACCCTACGCGGCACACATCCTTACCGTCCGCTGTTGACGCCTTCTCAATCTAAGCCTCAAATTAATGAACGTAGTCTCCAAGATATCCAGACCTGATATCTACACGGATGTGCATGACGGCTATGGTCCCGTCATGTGGATCGCGTTAGATAATGCTTGAGCACTGCGGGGTCGGGCGCGACTTTCCCTCACTATCACCACGGTCCAAACTACGCCGATTAATTTACGCGCGAGTCAACTGCGTGACAACAAAAGGACATTTGCTCCGCTGTACTTCCCGGGCCGATTTACAAAACGGTGGGTTGCTACTTGCAGAGGGAAAGTACTATGATTGGTGTAGTGGCCGGAACTAGACTTAGACACTAAAGGTTATGGCGAAGGGGGTAAACCAATGAGGAGCGCCGACGTTGCGGGACTGTCTGCTCGTATAGATGGGTCGAAAGCCCCAGCCACGGCGGATCGACTGTCGTTAGAATC
>SRR3884885
GCTTGCCACTCCCTAGTAGGAGTATACTCCGCAGCCACAGTTCACCGACTTAACCGGGAACAGCCAACACATGTTAGGTTATTGGGGCTCTGGTGCCCTTCCGCCGGAGCGAGCACTCTATCCCTACAAAGATGTAGTTTGCTCAGAGGGCCCCCGGCGCCAAGAACAACAATGATTGCTCTCAATAGTTCCGAGCCAACGTTCCCGTCTTGGGGTTTGGTGACCGCGATTCGTTTATTATACCCTACGCGGCACACATCCTTACCGTCCGCTGTTGACGCCTTCTCAATCTAAGCCTCAAATTAATGAACGTAGTCTCCAAGATATCCAGACCTGATATCTACACGGATGTGCATGACGGCTATGGTCCCGTCATGTGGATCGCGTTAGATAATGCTTGAGCACTGCGGGGTCGGGCGCGACTTTCCCTCACTATCACCACGGTCCAAACTACGCCGATTAATTTACGCGCGAGTCAACTGCGTGACAACAAAAGGACATTTGCTCCGCTGTACTTCCCGGGCCGATTTACAAAACGGTGGGTTGCTACTTGCAGAGGGAAAGTACTATGATTGGTGTAGTGGCCGGAACTAGACTTAGACACTAAAGGTTATGGCGAAGGGGGTAAACCAATGAGGAGCGCCGACGTTGCGGGACTGTCTGCTCGTATAGATGGGTCGAAAGCCCCAGCCACGGCGGATCGACTGTCGTTAGAATC
>PK
GCTTGCCACTCCCTAGCAGGAGTATACTCCGCAGCCACAGTTCATCGACTTAACCGGGAACAGCCAACACATGTTAGGTTATTGGGGCTCTGGTGCCCTTCCGCCGGAGCGAGCACTCTATCCCTCCAAAGATGTAGTTTGCTCAGAGGGCCCCCGGCGCCAAGAACAACAATGATTGCTCTCAATAGTTCCGGGCCAACATTCCCGTCTTGGGGTTTGGTCACCTCGATTCGTTTGTTATACCCTACGCGGCACACATCTTTACCGTCCGTTGTTGACGCCTTCTCAATCTAAGCCTCAAATTAATGAACGTAGTCTCCTTATCCC---TTCCTGATATCTAC-----TGTGCATGACGGCCATGGTCCCGTCATGTGGATCGCGCTAGATAATGCTTGAGCACTACGGGATCGGGCGCGACTATCCCTCACTATCACTACGGTCCAAACTACGCCGATCAATTTACGCGCGAGTCAACTGCGTGACAACAGAAGGACATTTGCTCCGCTGTATTTCCCGAGCCGATTTACAAAACGGTGGGTTGCTACTTGCAGAGGGAAAGTACTGCGATTGGTGTAGTGGCCGGAACTAGACTTAGACACTAGAGGTTATGGCGAAGGGGTTAAATCAATGAGGAACGCCGACGTTGCGGGACGGTCTGCTCGTATAGATGGGTCGAAGGCCCCAGCCACGGCGGATCGGCCGTCGTTAGAATC
>E19
GCTTGTCACTCTCTAGTAGGAGTATACTCCGCAGCCACAGTTCATCGACTTAACCGGGAACAGCCAACACATGTTAGGTTATTGGGGCTCTGGTGCCCTTCCGCCGGAGCGAGCACTCTATCCCTCCATAGATGTAGTTTGCTCAGAGGGCCCCCGGCGC-AAGAACAACAATGATTGCCCTCAA-AGTTCCAAGCCAACGTTCCCGTCTTGGGGTTTGGTGACCGCGATTCGGTTATTATACCCTACGCGGCACACATCCTTACCGTTCGC-GTTGACGCCTTCTCAAGCTAAGCCTCAAATTAATGAACGTGGTCTCCAAGATATCCAGACCTGATATCTAC-----TGTGCA-GACGGCTATGGTCCCGTCACGTGAATCGCGTTAGATA-TGCTTGCGCACTGCGGGGTCGGGCGCGACTATCCCTCACTATCACCACGGTCCAAACTACGCCGATTAATTTACGCGCGAGTCAACTGCGTGACAACAAAAGGCCATTTGCTCCGCTGTAC-TACCGGGCCGATTTACAAGACGATGGGCTGCTACTTGCAGAGGGAAAGTACTATGAATGGTGTAGTGGCCGGAACTAGACTCAGACACTAAAGGTTAT-GCGAAGGGGGTAAATCAATGAGGAGCGCCGACGTTGCGGGACTGT--GCTCGTATAGACGGGTCGAAGGCCCCAGCCACGGCGGACCGACCGTCG---GAATC
>D44
GCTTGCCACTCCCT-GTAGGAGTATACTCCGCAGCCACAGTTCATCGACTTAACCGGGAACAGCCAACACATGTTAGGTTATTGGGGCTCTGGTGCCCTTCCGCCAGA-CGAGCACTCTATCCCTCCAAAGATGTAGTTTGCTCAGAGTGCCTCCGGCGCCAAGAACAACAATGATTGCTCTCAATAGTTCCGAGCCAACGTTCCCGTCTTGGGGTTTGGTCACCGCGATTCGTTTATTATACCCTACGCGGCACACATCCTTACCGTCCGTTGTTGACGCCTTCTCAATCTAAGCCTCAAATTAATGAACGTAGTCTCCAAGATATCCAGACCTGATATCTACCAAAGTGTGCA-GACGGCTATGGTCCCGTCATGTGGATCGCGTTAGATAATGCTTGAGCACTACGGGGTCGGGCGCGACTATCCCTCACTATCACCAC-GTCCAAACTACGCCGATTAATTTACGCGCGAG-CAACTGCGTGACAACAGAAGGACATTTGCTCCGCTGTATTTCCCGAGCCGATTTACAAAACGGTGGGTTGCTACT-GCAGAGGGAAAGTATTGCGATTGGTGTAGTGGCCGGAACTAGACTTAGACACTAGAGGTTATGGCGAAGGGGGTAAATCAATGAGGAACGCCGACGTTCCGGGACTGT--GCTCGTATAGATGGGTCGAAGGCCCCAGCCACGGCGGATCGGCCGTCGTTAGAATC
>C62
GCTTGCCACTCCCTAGTAGGAGTATACTCCGCAGCCACAGTTCATCGACTTAACCGGGAACAGCCAACACATGTTAGGTTATTGGGGCTCTGGTGCCCTTCCGCCGGAGCGAGCACTCTATCCCTCCAAAGATGTAGTTTGCTCAGAGGGCCCCCGGCGCCAAGAACAACAATGATTGCTCTCAATAGTTCCGGGCCAACGTTCCCGTCTTGGGGTTTGGTCACCGCGATTCGTTTATTATACCCTACGCGGCACACATCCTTACCGTCCGTTGTTGACGCCTTCTCAATCTAAGCCTCAAATTAATGAACGTAGTCTCCAAGATATCCAGACCTGATATCTAC-----TGTGCATGACGGCTATGGTCCCGTCATCTGGATCGCGTTAGATAATGCTTGAGCACTACGGGATCGGGCGAGACTATCCCTCACTATCACTACGGTCCAAACTACGCCGATTAATTTACGCGCGAGTCAACTGCGTGACAACAGAAGGACATTTGCTCCGCTGTATTTCCCGAGCCGATTTACAAAACGGTGGGTTGCTACTTGCAGAGGGAAAGTACTGCGATTGGTGGAGTGGCCGGAACTAGACTTAGACACTAGAGGTTATGGCGAAGGGGGTAAATCAATGAGGAACGCCGACGTTGCGGGACTGTCTGCTCGTATAGATGGGTCGAAGGCCCCAGCCACGGCGGATCGGCCGTCGTTAGAATC
>A26
GCTTGCCACTCCCTAGTAGGAGTATACTCCGCAGCCACAGTTCATCGACTTAACCGGGAACAGCCAACACATGTTAGGTTATTGGGGCTCTGGTGCCCTTCCGCCGGAGAGAGCACTCTATCCCTCCAAAGATGTAGTTTGCTCAGAGGGCCCCCGGCGCCAAGAACAACAATGATTGCCCTCAATGGTTCCGAGCCAACGTTCCCG--TTGGGGTTTAGTGACCGCGATTCGGTTATTATACCCTACGCGGCACACATCCTTACCGTTCGCTGTTGACGCCTTCTCAATCTAAGCCTCAAATTAATGAACGTAGTCTCCAAGATATCCAGACCTGATATCTAC-----TGTGCA-GACGGCTATGGTCCCGTCACGTGAATCGCGTTAGATAATGCTTGAGCACTGCGGGGTCGGGCGCGACTATCCCTCACTATCACCAC-GTCCAAACTACGCCGATTAATTTACGCGCGAG-CAACTGCGTGACAACAAAAGGCCATTTGCTTCGCTGTACTTCCCGGGCCGATTTACAAGACGATGGGTTGCTACTTGCAGAGGGAAAGTACTATGATTGGTGTAGTGGCCGGAACTAGACTTAGACACTAAAGGTTAT-GCGAAGGGGGTAAATCAATGAGGAGCGCCGACGTTGCGGGACTGT--GCTCGTATAGATGGGTCGAAGGCCCCAGC-ACGGCGGACCGATCGTCGTTAGAATC
>A5
GCTTGCCACTCCCTAGTAGGAGTATACTCCGCAGCCACAGTTCATCGACTTAACCGGGAACAGCCAACACATGTTAGGTTATTGGGGCTCTGGTGCCCTTCCGCCGGAGCGATCACTCTGTCCCTCCAAAGATGTAGTTTGCTCAGAGGGCCCCCGGCGCCAAGAACAACAATGATTGCTCTCAATAGTTCCGAGCCAGCGTTCCCGTCTTGGGGTTTGGTCACCGCGATTCGTTTATTATACCCTACGCGGCACACATCCTTACCGTCCGTTGTTGACGCC-TCTCAATCTAAGCCTCAAATTAATGAACGTAGTCTCCAAGATATCCAGACCTGATATCTACCAAAGTGTGCATGACGGCTATGGTCCCGTCATGTGGATCGCGTTAGATAATGCTTGAGCACTGCGGGGTCGGGCGCGACTATCCCTCACTATCACCACGGTCCAAACTACGCCGATTAAATTACTCGCGAGTCAACTGCGTGACAACAAAAGGACATTTGCTCCGCTGTACTTCCCGAGCCGATTTACAAAACGGTGGATTGCTACT-GCAGAGGGAAAGTACTATGATTGGTGTAGTGGCCGGAACTAGACTTAGACACTAGAGGTTATGGCAAAGGGGGTAAATCAATGAGGAGCGCCGATGTTGCGGGACTGTCTGCTCGTATAGATGGGTCGAAGGCCCCAGCCACGGCGGATCGGCCGTCGTTAGAATC
>B140
GCTTGCCACTCCCTAGTAGGAGTATACTCCGCAGCCACAGTTCACCGACTTAACCGGGAACAGCCAACACATGTTAGGTTATTGGGGCTCTGGTGCCCTTCCGCCGGAGCGAGCACTCTATCCCTACAAAGATGTAGTTTGCTCAGAGGGCCCCCGGCGCCAAGAACAACAATGATTGCTCTCAATAGTTCCGAGCCAACGTTCCCGTCTTGGGGTTTGGTGACCGCGATTCGTGTATTATACCCTACGCGGCACACATCCTTACCGTCCGCTGTTGACGCCTTCTCAATCTAAGCCTC---TTAATGAACGTAGTCTCCAAGATATCCAGACCTGATATCTACACGGATGTGCA-GACGGCTATGGTCCCGTCATGTGGATCGCGTTAGATAATGCTTGAGCACTGCGGGGTCGGGCGCGACTTTCCCTCACTATCACCACGGT-CAAACTACGCCGAT-AATTTACGCGCGAG-CAACTGCATGACAACAAAAGGACATTTGCTCCGCTGTACTTCCCGGGCCGATTTACAAAACGGTGGGTTGCTACTTGCAGAGGGAAAGTACTATGATTGGTGTAGTGGCCGGAACTAGACTTAGACACTAAAGGTTATGGCGAAGGGGGTAAATCAATGAGGAGCGCCGACGTTGCGGGACTGG--ACTCGTATAGATGAA-GA----------GTACGGCGGATCGACCGTCGTTAGAATC
>B117
GCTTGCCACTCCCTAGTAGGAGTATACTCCGCAGCCACAGTTCATCGACTTAACCGGGAACAGCCAACACATGTTAGGTT--TGGGGCTCTGGTGCCCTTCCGCCGGAGCGAGCACTCTATCCCTCCAAAGATGTAGTTTGCTCAGAGGGCCCCCGGCGCCAAGAACAACAATGATTGCTCTCAATAGTTCCGGGCCAACGTTCCCGTCTTGGGGTTTGGTC-CCGCGATTCGTTTATTA-ACCC-A--CGGCACACATCCTTACCGTCCGT-GT-GACGCC--CTCAATCTAAGCC--AAATTAATGAACGTAGTCTCCAAGATATCC-GACCTGATATCTACCAAAGTGTGCA-GACGGCTATGGTCCCGTCATCTGGATCGCGTTAGATA-TGCTTGAGC-CTACGGGATCGGGCGAGACTATCCCTCACTATCACTACGGT-CAAACTACGCCGATTAATTTACGCGCGAG-CAACTGCGTGACAAC-GAAGGACATTTGCTCCGCTGTATTTCCCGAGCCGATTTAC---ACGGTGGGTTGCTACTTGCAGAGGGAAAGTACTGCGATTGGTGGAGTGGCCGGAACTAGACTTAGACACTAGAG-TTAT-GCGAAGGGGGTAAATCAATGAGGAACGCCGACGTTGCGGGACTGTCTGCTCGTATAGATGGGTCGAA-GCCCCAGCCACGGCGGA-CGGCCGTCGTTAGAATC
>E5
GCTTGCCACTCCCTAGTAGGAGTATACTCCGCAGCCACAGTTCATCGACTTAACCGGGAACAGCCAACACATGTTAGGTTATTGGGGCTCTGGTGCCCTTCCGCCAGAGCGAGCACTCTATCCCTCCAAAGATGTAGTTTGCTCAGAGTGCCTCCGGCGCCAAGAACAACAATGATTGCTCTCAATAGTTCCGAGCCAACGTTCCCGTCTTGGGGTTTGGTCACCGCGATTCGTTTATTATACCCTACGCGGCACACATCCTTACCGTCCGTTGTTGACGCCTTCTCAATCTAAGCCTCAAATTAATGAACGTAGTCTCCAAGATATCCAGACCTGATATCTACACGGATGTGCATGACGGCTATGGTCCCGTCATGTGGATCGCGTTAGATAATGCTTGAGCACTACGGGGTCGGGCGCGACTATCCCTCACTATCACCACGGTCCAAACTACGCCGATTAATTTACGCGCGAGTCAACTGCGTGACAACAGAAGGACATTTGCTCCGCTGTATTTCCCGAGCCGATTTACAAAACGGTGGGTTGCTACTTGCAGAGGGAAAGTACTGCGATTGGTGTAGTGGCCGGAACTAGACTTAGACACTAGAGGTTATGGCGAAGGGGGTAAATCAATGAGGAACGCCGACGTTCCGGGACTGTCTGCTCGTATAGATGGGTCGAAGGCCCCAGCCACGGCGGATCGGCCGTCGTTAGAATC
>E4
GCTTGCCACTCCCTAGTAGGAGTATACTCCGCAGCCACAGTTCATCGACTTAACCGGGAACAGCCAACACATGTTAGGTTATTGGGGCTCTGGTGCCCTTCCGCCAGAGCGAGCACTCTATCCCTCCAAAGATGTAGTTTGCTCAGAGTGCCTCCGGCGCCAAGAACAACAATGATTGCTCTCAATAGTTCCGAGCCAACGTTCCCGTCTTGGGGTTTGGTCACCGCGATTCGTTTATTATACCCTACGCGGCACACATCCTTACCGTCCGTTGTTGACGCCTTCTCAATCTAAGCCTCAAATTAATGAACGTAGTCTCCAAGATATCCAGACCTGATATCTACCAAAGTGTGCATGACGGCTATGGTCCCGTCATGTGGATCGCGTTAGATAATGCTTGAGCACTACGGGGTCGGGCGCGACTATCCCTCACTATCACCACGGTCCAAACTACGCCGATTAATTTACGCGCGAGTCAACTGCGTGACAACAGAAGGACATTTGCTCCGCTGTATTTCCCGAGCCGATTTACAAAACGGTGGGTTGCTACTTGCAGAGGGAAAGTACTGCGATTGGTGTAGTGGCCGGAACTAGACTTAGACACTAGAGGTTATGGCGAAGGGGGTAAATCAATGAGGAACGCCGACGTTCCGGGACTGTCTGCTCGTATAGATGGGTCGAAGGCCCCAGCCACGGCGGATCGGCCGTCGTTAGAATC
>D23
GCTTGCCACTCCCTAGTAGGAGTATACTCCGCAGCCACAGTTCATCGACTTAACCGGGAACAGCCAACACATGTTAGGTTATTGGGGCTCTGGTGCCCTTCCGCCGGAGCGAGCACTCTATCCCTCCAAAGATGTAGTTTGCTCAGAGGGCCCCCGGCGCCAAGAACAACAATGATTGCTCTCAATAGTTCCGGGCCAACATTCCCGTCTTGGGGTTTGGTCACCGCGATTCGTTTATTATACCCTACGCGGCACACATCCTTACCGTCCGTTGTTGACGCCTTCTCAATCTAAGCCTCAAATTAATGAACGTAGTCTCCTTATCCCCCTTTCCTGATATCTACACGGATGTGCATGACGGCTATGGTCCCGTCATGTGGATCGCGTTAGATAATGCTTGAGCACTACGGGATCGGGCGCGACTATCCCTCACTATCACTACGGTCCAAACTACGCCGATTAATTTAAGCGCGAGTCAACTGCGTGACAACAGAAGGACATTTGCTCCGCTGTATTTCCCGAGCCGATTTACAAAACGGTGGGTTGCTACTTGCAGAGGGGAAGTACTGCGATTGGTGTAGTGGCCGGAACTAGACTTAGACACTAGAGGTTATGGCGAAGGGGGTAAATCAATGAGGAACGCCGACGTTGCGGGACTGTCTGCTCGTATAGATGGGTCGAAGGCCCCAGCCACGGCGGATCGGCCGTCGTTAGAATC
>B105
GCTTGCCACTCCCTAGTAGGAGTATACTCCGCAGCCACAGTTCATCGACTTAACCGGGAACAGCCAACACATGTTAGGTTATTGGGGCTCTGGTGCCCTTCCGCCAGAGCGAGCACTCTATCCCTCCAAAGATGTAGTTTGCTCAGAGGGCCCCCGGCGCCAAGAACAACAATGATTGCTCTCAATAGTTCCGAGCCAACGTTCCCGTCTTGGGGTTTGGTCACCGCGATTCGTTTATTATACCCTACGCGGCACACATCCTTACCGTCCGTTGTTGACGCCTTCTCAATCTAAGCCTCAAATTAATGAACGTAGTCTCCAAGATATCCAGACCTGATATCTAC-----TGTGCATGACGGCTATGGTCCCGTCATGTGGATCGCGTTAGATAATGCTTGAGCACTACGGGGTCGGGCGCGACTATCCCTCACTATCACCACGGTCCAAACTACGCCGATTAATTTACGCGCGG-TCAACTGCGTGACAACAGAAGGACATTTGCTCCGCTGTATTTCCCGAGCCGATTTACAAAACGGTGGGTTGCTACTTGCAGAGGGAAAGTACTGCGATTGGTGTAGTGGCCGGAACTAGACTTAGACACTAGAGGTTATGGCGAAGGGGGTAAATCAATGAGGAACGCCGACGTTGCGGGACTGTCTGCTCGTATAGATGGGTCGAAGGCCCCAGCCACGGCGGATCGGCCGTCGTTAGAATC
