# Supplementary material for: Genomic epidemiology of Streptococcus agalactiae ST283 in Southeast Asia
Source: Sci Rep. 2022 Mar 9;12:4185. doi: 10.1038/s41598-022-08097-0 (PMC8907273; doi:10.1038/s41598-022-08097-0)
Supplement: Supplementary file 3 — Supplementary Table S1. [file 41598_2022_8097_MOESM3_ESM.xlsx]

## Sheet: Sheet1
Supplementary Table S1. Sequencing summary statistics and metadata of the 310 bacterial isolates analyzed in this study.
Seqence name	Isolate	Strain	Country of origin	Isolation source	Collection date	Clade	Additional information	Before cleaning						After cleaning						Reference
								Forward read			Reverse read			Forward read			Reverse read
								Read number	Read length	% duplicate reads	Read number	Read length	% duplicate reads	Read number	Read length	% duplicate reads	Read number	Read length	% duplicate reads
B105 / SRR17330953	PD_B105	B105	Thailand	Human	2013.23	A	Joint fluid	18350023	100	29.2962	18350023	100	32.6872	10167834 (55.41%)	70-100	36.2189	10167834 (55.41%)	70-100	36.7198	This study
D23 / SRR17330952	PD_D23	D23	Thailand	Human	2014.37	A	Blood	18303560	100	28.3905	18303560	100	29.9386	11345952 (61.99%)	70-100	33.7058	11345952 (61.99%)	70-100	34.132	This study
E4 / SRR17330949	PD_E4	E4	Thailand	Human	2016.41	A	Blood	23678556	100	33.1389	23678556	100	32.4739	16032920 (67.71%)	70-100	34.6885	16032920 (67.71%)	70-100	34.3428	This study
E5 / SRR17330948	PD_E5	E5	Thailand	Human	2016.41	A	CFS	26829615	100	23.8848	26829615	100	24.2317	17701877 (65.98%)	70-100	23.9006	17701877 (65.98%)	70-100	23.8154	This study
B117 / SRR17330947	PD_B117	B117 (S120)	Thailand	Human	2013.39	A	Blood	400706	75-151	79.9389	400706	75-151	80.7255	115293 (28.77%)	70-151	91.4941	115293 (28.77%)	70-151	91.7668	This study
B140 / SRR17330946	PD_B140	B140 (S121)	Thailand	Human	2013.43	A	Blood	2065945	75-151	52.419	2065945	75-151	53.8033	705121 (34.13%)	70-151	73.2564	705121 (34.13%)	70-151	72.9746	This study
A5 / SRR17330945	PD_A5	A5 (S122)	Thailand	Human	2012.81	A	Blood	1362953	75-151	57.8189	1362953	75-151	59.361	462165 (33.91%)	70-151	76.7236	462165 (33.91%)	70-151	76.6926	This study
A26 / SRR17330944	PD_A26	A26 (S123)	Thailand	Human	2012.83	A	Blood	1113101	75-151	64.6123	1113101	75-151	65.9782	339938 (30.54%)	70-151	83.1999	339938 (30.54%)	70-151	83.3794	This study
C62 / SRR17330943	PD_C62	C62 (S127)	Thailand	Human	2013.94	A	CSF	1730536	75-151	56.056	1730536	75-151	58.0322	565390 (32.67%)	70-151	76.6156	565390 (32.67%)	70-151	76.8389	This study
D44 / SRR17330942	PD_D44	D44 (S128)	Thailand	Human	2014.5	A	CSF	634553	75-151	73.9636	634553	75-151	75.1144	193716 (30.53%)	70-151	88.6218	193716 (30.53%)	70-151	88.8482	This study
E19 / SRR17330951	PD_E19	E19 (S129)	Thailand	Human	2016.72	A	CSF	1920382	75-151	53.0734	1920382	75-151	55.3553	616774 (32.12%)	70-151	74.7243	616774 (32.12%)	70-151	74.948	This study
PK / SRR17330950	PD_PK	PK	Thailand	Human	2018.66	A	Joint fluid	17285460	100	25.5799	17285460	100	25.3595	9097011 (52.63%)	70-100	39.7542	9097011 (52.63%)	70-100	41.8729	This study
SRR3884885	SRR3884885	SG-M121	Singapore	Human	2015.12	A	blood	3717372	101	64.6826	3717372	101	62.7705	2339281 (62.93%)	70-101	74.0121	2339281 (62.93%)	70-101	73.3188	Barkham et al., 2019
SRR3884886	SRR3884886	SG-M123	Singapore	Human	2015.13	A	blood	3412569	101	64.0588	3412569	101	66.9965	2205645 (64.63%)	70-101	74.3671	2205645 (64.63%)	70-101	75.1094	Barkham et al., 2019
SRR3884887	SRR3884887	SG-M151	Singapore	Human	2015.24	A	blood	2842913	101	70.851	2842913	101	69.4424	1950924 (68.62%)	70-101	77.762	1950924 (68.62%)	70-101	77.1389	Barkham et al., 2019
SRR3884888	SRR3884888	SG-M306	Singapore	Human	2015.62	A	blood	2593123	101	73.59	2593123	101	70.7451	1728685 (66.66%)	70-101	79.9122	1728685 (66.66%)	70-101	79.3199	Barkham et al., 2019
SRR3884889	SRR3884889	SG-M309	Singapore	Human	2015.64	A	Joint Aspirate	2123223	101	74.1803	2123223	101	76.456	1451142 (68.35%)	70-101	81.5444	1451142 (68.35%)	70-101	82.1278	Barkham et al., 2019
SRR3884890	SRR3884890	SG-M312	Singapore	Human	2015.67	A	blood	2600713	101	72.021	2600713	101	75.8765	1736828 (66.78%)	70-101	80.8335	1736828 (66.78%)	70-101	81.4243	Barkham et al., 2019
SRR3884891	SRR3884891	SG-M32	Singapore	Human	2012.85	A	CSF	2557455	101	69.7093	2557455	101	72.3103	1736424 (67.9%)	70-101	78.4229	1736424 (67.9%)	70-101	78.9503	Barkham et al., 2019
SRR3884892	SRR3884892	SG-M33	Singapore	Human	2012.87	A	blood	2912135	101	68.9648	2912135	101	68.0276	2018446 (69.31%)	70-101	76.1498	2018446 (69.31%)	70-101	75.9605	Barkham et al., 2019
SRR3884893	SRR3884893	SG-M361	Singapore	Human	2013.02	A	blood	2312101	101	72.9	2312101	101	75.5018	1556857 (67.34%)	70-101	80.9167	1556857 (67.34%)	70-101	81.3465	Barkham et al., 2019
SRR3884894	SRR3884894	SG-M376	Singapore	Human	2013.54	A	blood	2456730	101	71.9455	2456730	101	74.583	1656698 (67.44%)	70-101	80.1216	1656698 (67.44%)	70-101	80.5472	Barkham et al., 2019
SRR3884895	SRR3884895	SG-M378	Singapore	Human	2013.56	A	blood	2243794	101	75.6093	2243794	101	72.4261	1523067 (67.88%)	70-101	81.6182	1523067 (67.88%)	70-101	80.8422	Barkham et al., 2019
SRR3884897	SRR3884897	SG-M406	Singapore	Human	2014.49	A	blood	2562827	101	69.9467	2562827	101	73.0583	1664861 (64.96%)	70-101	79.0328	1664861 (64.96%)	70-101	79.3762	Barkham et al., 2019
SRR3884898	SRR3884898	SG-M153	Singapore	Human	2015.24	A	blood	3029307	101	66.5883	3029307	101	69.2393	2079166 (68.64%)	70-101	75.6236	2079166 (68.64%)	70-101	76.3791	Barkham et al., 2019
SRR3884899	SRR3884899	SG-M407	Singapore	Human	2014.51	A	blood	2903294	101	71.0051	2903294	101	67.5913	1913438 (65.91%)	70-101	77.2623	1913438 (65.91%)	70-101	77.0019	Barkham et al., 2019
SRR3884901	SRR3884901	SG-M419	Singapore	Human	2014.88	A	blood	3166484	101	63.0577	3166484	101	69.6821	1985057 (62.69%)	70-101	75.7166	1985057 (62.69%)	70-101	76.2425	Barkham et al., 2019
SRR3884903	SRR3884903	SG-M424	Singapore	Human	2015.22	A	blood	3356242	101	61.652	3356242	101	68.1186	1922441 (57.28%)	70-101	75.7804	1922441 (57.28%)	70-101	76.4127	Barkham et al., 2019
SRR3884905	SRR3884905	SG-M430	Singapore	Human	2015.33	A	blood	3191198	101	62.7028	3191198	101	70.073	2009313 (62.96%)	70-101	75.6735	2009313 (62.96%)	70-101	76.3378	Barkham et al., 2019
SRR3884906	SRR3884906	SG-M431	Singapore	Human	2015.34	A	blood	3569127	101	67.776	3569127	101	62.8767	2228043 (62.43%)	70-101	74.357	2228043 (62.43%)	70-101	74.0763	Barkham et al., 2019
SRR3884907	SRR3884907	SG-M432	Singapore	Human	2015.36	A	blood	2853633	101	68.1982	2853633	101	71.6768	1840144 (64.48%)	70-101	77.9083	1840144 (64.48%)	70-101	78.1062	Barkham et al., 2019
SRR3884908	SRR3884908	SG-M434	Singapore	Human	2015.39	A	blood	2811019	101	71.196	2811019	101	67.9599	1774614 (63.13%)	70-101	78.0515	1774614 (63.13%)	70-101	77.8242	Barkham et al., 2019
SRR3884909	SRR3884909	SG-M155	Singapore	Human	2015.24	A	blood	3465432	101	67.1951	3465432	101	63.2518	2253891 (65.04%)	70-101	74.7825	2253891 (65.04%)	70-101	73.8353	Barkham et al., 2019
SRR3884910	SRR3884910	SG-M435	Singapore	Human	2015.43	A	blood	2887910	101	71.404	2887910	101	68.3577	1823312 (63.14%)	70-101	78.6972	1823312 (63.14%)	70-101	78.2939	Barkham et al., 2019
SRR3884911	SRR3884911	SG-M439	Singapore	Human	2015.47	A	blood	3061990	101	64.4939	3061990	101	71.3061	1887881 (61.66%)	70-101	77.3412	1887881 (61.66%)	70-101	77.8422	Barkham et al., 2019
SRR3884912	SRR3884912	SG-M442	Singapore	Human	2015.49	A	blood	2578321	101	68.333	2578321	101	73.2724	1688801 (65.5%)	70-101	78.923	1688801 (65.5%)	70-101	79.3737	Barkham et al., 2019
SRR3884913	SRR3884913	SG-M443	Singapore	Human	2015.5	A	blood	2845208	101	71.3242	2845208	101	65.9127	1800131 (63.27%)	70-101	78.3434	1800131 (63.27%)	70-101	77.2837	Barkham et al., 2019
SRR3884914	SRR3884914	SG-M444	Singapore	Human	2015.5	A	blood	3335917	101	64.9837	3335917	101	69.1236	1939353 (58.14%)	70-101	77.0685	1939353 (58.14%)	70-101	77.7736	Barkham et al., 2019
SRR3884915	SRR3884915	SG-M448	Singapore	Human	2015.53	A	blood	3135138	101	63.4716	3135138	101	70.3269	1882834 (60.06%)	70-101	76.6142	1882834 (60.06%)	70-101	77.5246	Barkham et al., 2019
SRR3884916	SRR3884916	SG-M449	Singapore	Human	2015.54	A	blood	3322872	101	66.5572	3322872	101	62.1746	2168639 (65.26%)	70-101	73.8401	2168639 (65.26%)	70-101	73.3313	Barkham et al., 2019
SRR3884917	SRR3884917	SG-M45	Singapore	Human	2013.54	A	blood	3553252	101	60.4454	3553252	101	67.8118	2025806 (57.01%)	70-101	74.9898	2025806 (57.01%)	70-101	76.3572	Barkham et al., 2019
SRR3884918	SRR3884918	SG-M450	Singapore	Human	2015.54	A	blood	4035210	101	58.0755	4035210	101	61.7824	2601415 (64.47%)	70-101	69.9178	2601415 (64.47%)	70-101	70.799	Barkham et al., 2019
SRR3884919	SRR3884919	SG-M451	Singapore	Human	2015.57	A	blood	3088951	101	70.7321	3088951	101	65.9533	1956390 (63.34%)	70-101	77.3179	1956390 (63.34%)	70-101	76.5849	Barkham et al., 2019
SRR3884920	SRR3884920	SG-M156	Singapore	Human	2015.25	A	blood	3186834	101	65.5889	3186834	101	69.4356	2031226 (63.74%)	70-101	76.2904	2031226 (63.74%)	70-101	76.9842	Barkham et al., 2019
SRR3884921	SRR3884921	SG-M452	Singapore	Human	2015.58	A	blood	2731316	101	73.1216	2731316	101	67.9236	1797326 (65.8%)	70-101	78.6921	1797326 (65.8%)	70-101	77.8407	Barkham et al., 2019
SRR3884922	SRR3884922	SG-M456	Singapore	Human	2015.55	A	blood	2829099	101	72.2931	2829099	101	68.4212	1775185 (62.75%)	70-101	78.7175	1775185 (62.75%)	70-101	78.5671	Barkham et al., 2019
SRR3884923	SRR3884923	SG-M457	Singapore	Human	2015.65	A	blood	3545700	101	65.3717	3545700	101	60.412	2142370 (60.42%)	70-101	75.0967	2142370 (60.42%)	70-101	74.0546	Barkham et al., 2019
SRR3884924	SRR3884924	SG-M474	Thailand	Human	2015.91	A	blood	2700163	101	71.7114	2700163	101	69.439	1669740 (61.84%)	70-101	79.4622	1669740 (61.84%)	70-101	78.8346	Barkham et al., 2019
SRR3884926	SRR3884926	SG-M475	Thailand	Human	2015.8	A	blood	2491085	101	73.1231	2491085	101	69.8607	1582837 (63.54%)	70-101	80.1624	1582837 (63.54%)	70-101	79.4358	Barkham et al., 2019
SRR3884927	SRR3884927	SG-M476	Thailand	Human	2015.84	A	blood	2774870	101	72.3236	2774870	101	66.8838	1810045 (65.23%)	70-101	78.6933	1810045 (65.23%)	70-101	77.9076	Barkham et al., 2019
SRR3884928	SRR3884928	SG-M477	Thailand	Human	2015.85	A	blood	2337705	101	72.1959	2337705	101	75.2746	1627539 (69.62%)	70-101	79.9549	1627539 (69.62%)	70-101	80.0294	Barkham et al., 2019
SRR3884929	SRR3884929	SG-M487	Singapore	Carp	2015.93	A	Muscles	2939535	101	68.0162	2939535	101	70.7457	2004054 (68.18%)	70-101	76.2188	2004054 (68.18%)	70-101	76.3653	Barkham et al., 2019
SRR3884930	SRR3884930	SG-M50	Singapore	Human	2013.7	A	blood	2368665	101	71.884	2368665	101	74.0936	1579004 (66.66%)	70-101	80.0579	1579004 (66.66%)	70-101	80.5027	Barkham et al., 2019
SRR3884931	SRR3884931	SG-M53	Singapore	Human	2013.72	A	blood	2498037	101	73.946	2498037	101	71.7703	1612000 (64.53%)	70-101	80.4469	1612000 (64.53%)	70-101	80.2784	Barkham et al., 2019
SRR3884932	SRR3884932	SG-M157	Singapore	Human	2015.25	A	blood	3838282	101	62.4638	3838282	101	61.701	2571968 (67.01%)	70-101	71.7851	2571968 (67.01%)	70-101	71.5727	Barkham et al., 2019
SRR3884933	SRR3884933	SG-M54	Singapore	Human	2013.72	A	blood	2446114	101	73.3638	2446114	101	70.6802	1686328 (68.94%)	70-101	79.7228	1686328 (68.94%)	70-101	78.9447	Barkham et al., 2019
SRR3884934	SRR3884934	SG-M56	Singapore	Human	2013.79	A	blood	2532806	101	70.1275	2532806	101	72.7852	1791294 (70.72%)	70-101	78.1072	1791294 (70.72%)	70-101	78.6994	Barkham et al., 2019
SRR3884935	SRR3884935	SG-M62	Singapore	Human	2013.96	A	blood	2632764	101	69.382	2632764	101	72.575	1758973 (66.81%)	70-101	78.6925	1758973 (66.81%)	70-101	79.4014	Barkham et al., 2019
SRR3884936	SRR3884936	SG-M64	Singapore	Human	2014.04	A	blood	3207303	101	64.853	3207303	101	68.4314	2048873 (63.88%)	70-101	74.9081	2048873 (63.88%)	70-101	75.397	Barkham et al., 2019
SRR3884937	SRR3884937	SG-M71	Singapore	Human	2014.26	A	blood	3403769	101	64.1314	3403769	101	66.909	2190449 (64.35%)	70-101	74.5501	2190449 (64.35%)	70-101	74.7009	Barkham et al., 2019
SRR3884938	SRR3884938	SG-M72	Singapore	Human	2014.26	A	blood	3157645	101	68.4281	3157645	101	63.004	2012983 (63.75%)	70-101	75.4937	2012983 (63.75%)	70-101	74.917	Barkham et al., 2019
SRR3884939	SRR3884939	SG-M74	Singapore	Human	2014.3	A	blood	3739594	101	63.9885	3739594	101	60.1113	2519084 (67.36%)	70-101	71.2678	2519084 (67.36%)	70-101	70.7517	Barkham et al., 2019
SRR3884940	SRR3884940	SG-M78	Singapore	Human	2014.35	A	blood	3292311	101	62.6529	3292311	101	68.5524	2051767 (62.32%)	70-101	75.2158	2051767 (62.32%)	70-101	75.9003	Barkham et al., 2019
SRR3884941	SRR3884941	SG-M80	Singapore	Human	2014.39	A	blood	3349299	101	61.6921	3349299	101	67.0123	2139726 (63.89%)	70-101	73.5047	2139726 (63.89%)	70-101	74.2104	Barkham et al., 2019
SRR3884942	SRR3884942	SG-M81	Singapore	Human	2014.44	A	blood	3050803	101	63.9876	3050803	101	69.3096	1932736 (63.35%)	70-101	75.6855	1932736 (63.35%)	70-101	76.5522	Barkham et al., 2019
SRR3884943	SRR3884943	SG-M158	Singapore	Human	2015.25	A	blood	2950811	101	70.6728	2950811	101	68.316	2047132 (69.38%)	70-101	77.0031	2047132 (69.38%)	70-101	76.678	Barkham et al., 2019
SRR3884944	SRR3884944	SG-M82	Singapore	Human	2014.44	A	blood	3348954	101	66.4102	3348954	101	63.9513	2207957 (65.93%)	70-101	74.6259	2207957 (65.93%)	70-101	73.8887	Barkham et al., 2019
SRR3884945	SRR3884945	SG-M84	Singapore	Human	2014.48	A	blood	3661378	101	61.6783	3661378	101	64.3072	2260461 (61.74%)	70-101	73.0527	2260461 (61.74%)	70-101	73.8005	Barkham et al., 2019
SRR3884946	SRR3884946	SG-M90	Singapore	Human	2014.59	A	blood	3438267	101	62.8073	3438267	101	66.726	2292563 (66.68%)	70-101	73.0841	2292563 (66.68%)	70-101	73.7518	Barkham et al., 2019
SRR3884947	SRR3884947	SG-M159	Singapore	Human	2015.25	A	blood	2703713	101	72.6693	2703713	101	70.4854	1763872 (65.24%)	70-101	79.3694	1763872 (65.24%)	70-101	79.0856	Barkham et al., 2019
SRR3884948	SRR3884948	SG-M162	Singapore	Human	2015.25	A	blood	3069013	101	66.5187	3069013	101	69.5183	1928627 (62.84%)	70-101	76.9345	1928627 (62.84%)	70-101	77.7667	Barkham et al., 2019
SRR3884949	SRR3884949	SG-M163	Singapore	Human	2015.25	A	blood	3269985	101	65.3714	3269985	101	67.7842	2124904 (64.98%)	70-101	75.1461	2124904 (64.98%)	70-101	75.5699	Barkham et al., 2019
SRR3884950	SRR3884950	SG-M165	Singapore	Human	2015.25	A	blood	3066796	101	68.8233	3066796	101	65.6468	2148725 (70.06%)	70-101	75.3579	2148725 (70.06%)	70-101	74.6119	Barkham et al., 2019
SRR3884951	SRR3884951	SG-M126	Singapore	Human	2015.14	A	blood	3336207	101	64.7171	3336207	101	66.3803	2254776 (67.59%)	70-101	74.0285	2254776 (67.59%)	70-101	74.3442	Barkham et al., 2019
SRR3884952	SRR3884952	SG-M166	Singapore	Human	2015.26	A	blood	3256310	101	64.6663	3256310	101	68.2556	2260733 (69.43%)	70-101	74.0787	2260733 (69.43%)	70-101	74.6521	Barkham et al., 2019
SRR3884953	SRR3884953	SG-M168	Singapore	Human	2015.27	A	blood	5033124	101	54.4898	5033124	101	55.5012	3263356 (64.84%)	70-101	65.9549	3263356 (64.84%)	70-101	66.4411	Barkham et al., 2019
SRR3884954	SRR3884954	SG-M169	Singapore	Human	2015.27	A	blood	3518895	101	63.6304	3518895	101	65.629	2360209 (67.07%)	70-101	72.8934	2360209 (67.07%)	70-101	73.3094	Barkham et al., 2019
SRR3884955	SRR3884955	SG-M170	Singapore	Human	2015.27	A	blood	3138711	101	65.5436	3138711	101	68.8768	1924940 (61.33%)	70-101	76.7196	1924940 (61.33%)	70-101	77.2878	Barkham et al., 2019
SRR3884956	SRR3884956	SG-M172	Singapore	Human	2015.28	A	blood	3587627	101	63.6671	3587627	101	66.3886	2237475 (62.37%)	70-101	74.4021	2237475 (62.37%)	70-101	74.793	Barkham et al., 2019
SRR3884957	SRR3884957	SG-M173	Singapore	Human	2015.28	A	blood	3356882	101	67.7851	3356882	101	65.702	2077338 (61.88%)	70-101	76.8251	2077338 (61.88%)	70-101	76.3317	Barkham et al., 2019
SRR3884958	SRR3884958	SG-M175	Singapore	Human	2015.28	A	blood	3395539	101	65.4821	3395539	101	67.2155	2201318 (64.83%)	70-101	75.1446	2201318 (64.83%)	70-101	75.4944	Barkham et al., 2019
SRR3884959	SRR3884959	SG-M177	Singapore	Human	2015.28	A	blood	3532683	101	65.0159	3532683	101	63.8675	2283823 (64.65%)	70-101	73.9696	2283823 (64.65%)	70-101	73.5564	Barkham et al., 2019
SRR3884960	SRR3884960	SG-M178	Singapore	Human	2015.29	A	blood	3608244	101	63.9663	3608244	101	66.0732	2269017 (62.88%)	70-101	74.4713	2269017 (62.88%)	70-101	75.1818	Barkham et al., 2019
SRR3884961	SRR3884961	SG-M181	Singapore	Human	2015.29	A	blood	2218734	101	74.8	2218734	101	73.3567	1537859 (69.31%)	70-101	80.796	1537859 (69.31%)	70-101	80.5909	Barkham et al., 2019
SRR3884962	SRR3884962	SG-M127	Singapore	Human	2015.14	A	blood	3578117	101	65.0822	3578117	101	63.8422	2345098 (65.54%)	70-101	74.1179	2345098 (65.54%)	70-101	73.6828	Barkham et al., 2019
SRR3884963	SRR3884963	SG-M183	Singapore	Human	2015.3	A	blood	3739099	101	64.6606	3739099	101	63.0139	2581791 (69.05%)	70-101	71.9786	2581791 (69.05%)	70-101	71.5375	Barkham et al., 2019
SRR3884964	SRR3884964	SG-M191	Singapore	Human	2015.34	A	blood	2533300	101	72.6856	2533300	101	70.4275	1693682 (66.86%)	70-101	79.3538	1693682 (66.86%)	70-101	78.722	Barkham et al., 2019
SRR3884965	SRR3884965	SG-M192	Singapore	Human	2015.34	A	blood	2827833	101	66.5803	2827833	101	72.2367	1768860 (62.55%)	70-101	78.3271	1768860 (62.55%)	70-101	79.3935	Barkham et al., 2019
SRR3884966	SRR3884966	SG-M193	Singapore	Human	2015.35	A	blood	2980177	101	66.2646	2980177	101	69.1186	1899026 (63.72%)	70-101	76.5598	1899026 (63.72%)	70-101	77.2578	Barkham et al., 2019
SRR3884967	SRR3884967	SG-M194	Singapore	Human	2015.35	A	blood	3525567	101	64.5662	3525567	101	65.9636	2379986 (67.51%)	70-101	73.6836	2379986 (67.51%)	70-101	73.6403	Barkham et al., 2019
SRR3884968	SRR3884968	SG-M195	Singapore	Human	2015.35	A	blood	2654068	101	71.4953	2654068	101	69.2082	1889947 (71.21%)	70-101	77.7164	1889947 (71.21%)	70-101	77.0553	Barkham et al., 2019
SRR3884969	SRR3884969	SG-M196	Singapore	Human	2015.35	A	blood	3428085	101	65.1329	3428085	101	66.378	2389368 (69.7%)	70-101	73.6403	2389368 (69.7%)	70-101	73.7807	Barkham et al., 2019
SRR3884970	SRR3884970	SG-M197	Singapore	Human	2015.35	A	blood	4354586	101	63.4717	4354586	101	58.9387	2778252 (63.8%)	70-101	70.7177	2778252 (63.8%)	70-101	70.0702	Barkham et al., 2019
SRR3884971	SRR3884971	SG-M199	Singapore	Human	2015.36	A	blood	3232138	101	67.988	3232138	101	64.1958	2041634 (63.17%)	70-101	76.3613	2041634 (63.17%)	70-101	75.075	Barkham et al., 2019
SRR3884972	SRR3884972	SG-M200	Singapore	Human	2015.36	A	blood	4135156	101	59.4662	4135156	101	66.1018	2568532 (62.11%)	70-101	71.2657	2568532 (62.11%)	70-101	71.4937	Barkham et al., 2019
SRR3884973	SRR3884973	SG-M137	Singapore	Human	2015.19	A	blood	3557345	101	64.7446	3557345	101	66.0626	2510313 (70.57%)	70-101	72.6899	2510313 (70.57%)	70-101	72.8689	Barkham et al., 2019
SRR3884974	SRR3884974	SG-M202	Singapore	Human	2015.37	A	blood	4109079	101	57.3955	4109079	101	64.4271	2679456 (65.21%)	70-101	69.8192	2679456 (65.21%)	70-101	70.6758	Barkham et al., 2019
SRR3884975	SRR3884975	SG-M203	Singapore	Human	2015.38	A	blood	3964477	101	61.2982	3964477	101	58.9161	2758334 (69.58%)	70-101	69.3473	2758334 (69.58%)	70-101	68.3686	Barkham et al., 2019
SRR3884976	SRR3884976	SG-M205	Singapore	Human	2015.38	A	blood	3780496	101	59.4481	3780496	101	66.3359	2428787 (64.25%)	70-101	72.1782	2428787 (64.25%)	70-101	72.8191	Barkham et al., 2019
SRR3884978	SRR3884978	SG-M207	Singapore	Human	2015.39	A	blood	2405318	101	73.427	2405318	101	70.0727	1587458 (66%)	70-101	80.2159	1587458 (66%)	70-101	79.3655	Barkham et al., 2019
SRR3884979	SRR3884979	SG-M209	Singapore	Human	2015.39	A	blood	3878326	101	59.6586	3878326	101	65.121	2510374 (64.73%)	70-101	71.5854	2510374 (64.73%)	70-101	72.1651	Barkham et al., 2019
SRR3884980	SRR3884980	SG-M210	Singapore	Human	2015.4	A	blood	2277504	101	74.1048	2277504	101	75.4248	1565646 (68.74%)	70-101	81.194	1565646 (68.74%)	70-101	81.4348	Barkham et al., 2019
SRR3884981	SRR3884981	SG-M213	Singapore	Human	2015.41	A	blood	3816363	101	66.0826	3816363	101	61.8138	2400281 (62.89%)	70-101	73.5262	2400281 (62.89%)	70-101	73.0158	Barkham et al., 2019
SRR3884982	SRR3884982	SG-M214	Singapore	Human	2015.41	A	blood	4100010	101	66.2168	4100010	101	59.9202	2486615 (60.65%)	70-101	72.7983	2486615 (60.65%)	70-101	72.2054	Barkham et al., 2019
SRR3884983	SRR3884983	SG-M216	Singapore	Human	2015.43	A	blood	2041050	101	74.0273	2041050	101	77.1644	1341641 (65.73%)	70-101	82.5898	1341641 (65.73%)	70-101	83.345	Barkham et al., 2019
SRR3884984	SRR3884984	SG-M217	Singapore	Human	2015.44	A	blood	2777933	101	71.8915	2777933	101	68.2431	1837259 (66.14%)	70-101	78.946	1837259 (66.14%)	70-101	77.9304	Barkham et al., 2019
SRR3884985	SRR3884985	SG-M142	Singapore	Human	2015.21	A	blood	3217905	101	68.6617	3217905	101	66.9507	2102597 (65.34%)	70-101	76.5556	2102597 (65.34%)	70-101	76.1616	Barkham et al., 2019
SRR3884986	SRR3884986	SG-M218	Singapore	Human	2015.44	A	blood	3368213	101	67.9754	3368213	101	61.9869	2037397 (60.49%)	70-101	76.0038	2037397 (60.49%)	70-101	74.9069	Barkham et al., 2019
SRR3884987	SRR3884987	SG-M219	Singapore	Human	2015.45	A	blood	2457951	101	70.0012	2457951	101	74.2947	1578089 (64.2%)	70-101	80.0085	1578089 (64.2%)	70-101	80.8652	Barkham et al., 2019
SRR3884988	SRR3884988	SG-M220	Singapore	Human	2015.45	A	blood	2110362	101	73.3597	2110362	101	76.5454	1434748 (67.99%)	70-101	81.6016	1434748 (67.99%)	70-101	82.2797	Barkham et al., 2019
SRR3884989	SRR3884989	SG-M222	Singapore	Human	2015.46	A	blood	3307388	101	69.4459	3307388	101	62.4449	2175561 (65.78%)	70-101	75.0053	2175561 (65.78%)	70-101	74.3257	Barkham et al., 2019
SRR3884990	SRR3884990	SG-M223	Singapore	Human	2015.46	A	blood	2410116	101	74.7414	2410116	101	72.3827	1699808 (70.53%)	70-101	79.9846	1699808 (70.53%)	70-101	79.7346	Barkham et al., 2019
SRR3884991	SRR3884991	SG-M224	Singapore	Human	2015.46	A	blood	2810512	101	71.7273	2810512	101	66.8089	1875148 (66.72%)	70-101	78.0417	1875148 (66.72%)	70-101	77.0776	Barkham et al., 2019
SRR3884992	SRR3884992	SG-M226	Singapore	Human	2015.46	A	blood	3755189	101	59.6446	3755189	101	66.689	2324203 (61.89%)	70-101	73.1159	2324203 (61.89%)	70-101	73.7833	Barkham et al., 2019
SRR3884993	SRR3884993	SG-M227	Singapore	Human	2015.46	A	blood	3264179	101	65.9046	3264179	101	66.9132	2301260 (70.5%)	70-101	73.5911	2301260 (70.5%)	70-101	73.644	Barkham et al., 2019
SRR3884995	SRR3884995	SG-M228	Singapore	Human	2015.47	A	blood	2662700	101	70.5415	2662700	101	72.0123	1826061 (68.58%)	70-101	78.1303	1826061 (68.58%)	70-101	78.2504	Barkham et al., 2019
SRR3884996	SRR3884996	SG-M229	Singapore	Human	2015.47	A	blood	3077830	101	69.0252	3077830	101	65.3855	2105753 (68.42%)	70-101	75.9344	2105753 (68.42%)	70-101	75.0038	Barkham et al., 2019
SRR3884997	SRR3884997	SG-M143	Singapore	Human	2015.21	A	blood	3281833	101	66.93	3281833	101	64.9129	2215158 (67.5%)	70-101	74.5706	2215158 (67.5%)	70-101	73.9249	Barkham et al., 2019
SRR3884998	SRR3884998	SG-M230	Singapore	Human	2015.47	A	blood	3631187	101	61.4004	3631187	101	65.43	2445659 (67.35%)	70-101	72.251	2445659 (67.35%)	70-101	72.8666	Barkham et al., 2019
SRR3884999	SRR3884999	SG-M232	Singapore	Human	2015.47	A	blood	2646114	101	68.3187	2646114	101	72.109	1798954 (67.98%)	70-101	77.6864	1798954 (67.98%)	70-101	78.3685	Barkham et al., 2019
SRR3885000	SRR3885000	SG-M234	Singapore	Human	2015.48	A	blood	5726693	101	49.4617	5726693	101	52.3907	3826005 (66.81%)	70-101	61.0168	3826005 (66.81%)	70-101	61.5003	Barkham et al., 2019
SRR3885001	SRR3885001	SG-M236	Singapore	Human	2015.48	A	blood	2793529	101	71.6614	2793529	101	69.8355	1888551 (67.6%)	70-101	78.177	1888551 (67.6%)	70-101	78.0146	Barkham et al., 2019
SRR3885002	SRR3885002	SG-M237	Singapore	Human	2015.48	A	blood	4623260	101	59.1885	4623260	101	56.6552	2941385 (63.62%)	70-101	68.9833	2941385 (63.62%)	70-101	68.3168	Barkham et al., 2019
SRR3885003	SRR3885003	SG-M238	Singapore	Human	2015.49	A	blood	3800119	101	58.9084	3800119	101	67.5311	2343906 (61.68%)	70-101	73.1766	2343906 (61.68%)	70-101	73.9561	Barkham et al., 2019
SRR3885004	SRR3885004	SG-M240	Singapore	Human	2015.5	A	blood	3190210	101	69.6037	3190210	101	66.2295	2015595 (63.18%)	70-101	76.8436	2015595 (63.18%)	70-101	76.5247	Barkham et al., 2019
SRR3885005	SRR3885005	SG-M242	Singapore	Human	2015.52	A	blood	3484052	101	61.5024	3484052	101	67.4631	2157894 (61.94%)	70-101	74.1881	2157894 (61.94%)	70-101	75.0328	Barkham et al., 2019
SRR3885006	SRR3885006	SG-M243	Singapore	Human	2015.53	A	blood	3936428	101	60.6479	3936428	101	63.522	2353948 (59.8%)	70-101	72.7374	2353948 (59.8%)	70-101	73.349	Barkham et al., 2019
SRR3885007	SRR3885007	SG-M244	Singapore	Human	2015.53	A	blood	3836865	101	59.1956	3836865	101	65.0826	2280872 (59.45%)	70-101	72.8389	2280872 (59.45%)	70-101	73.736	Barkham et al., 2019
SRR3885008	SRR3885008	SG-M145	Singapore	Human	2015.22	A	blood	3574682	101	66.7538	3574682	101	61.2717	2311579 (64.67%)	70-101	73.5737	2311579 (64.67%)	70-101	72.8166	Barkham et al., 2019
SRR3885010	SRR3885010	SG-M248	Singapore	Human	2015.54	A	blood	3093857	101	71.2696	3093857	101	66.9912	1959255 (63.33%)	70-101	77.6875	1959255 (63.33%)	70-101	77.1492	Barkham et al., 2019
SRR3885011	SRR3885011	SG-M249	Singapore	Human	2015.55	A	Joint Aspirate	3147538	101	69.9161	3147538	101	65.9589	1911428 (60.73%)	70-101	77.6103	1911428 (60.73%)	70-101	76.907	Barkham et al., 2019
SRR3885012	SRR3885012	SG-M250	Singapore	Human	2015.55	A	blood	2821391	101	68.4477	2821391	101	72.3575	1773319 (62.85%)	70-101	78.4424	1773319 (62.85%)	70-101	78.8711	Barkham et al., 2019
SRR3885013	SRR3885013	SG-M251	Singapore	Human	2015.55	A	blood	4485774	101	58.2504	4485774	101	61.9254	2935183 (65.43%)	70-101	68.8693	2935183 (65.43%)	70-101	69.3495	Barkham et al., 2019
SRR3885014	SRR3885014	SG-M253	Singapore	Human	2015.55	A	blood	3338008	101	65.0038	3338008	101	70.3605	2104418 (63.04%)	70-101	75.7466	2104418 (63.04%)	70-101	76.3058	Barkham et al., 2019
SRR3885015	SRR3885015	SG-M256	Singapore	Human	2015.55	A	blood	3595126	101	63.6155	3595126	101	67.5465	2264890 (63%)	70-101	74.2874	2264890 (63%)	70-101	74.7191	Barkham et al., 2019
SRR3885016	SRR3885016	SG-M257	Singapore	Human	2015.56	A	Synovial tissue (knee)	3389151	101	68.3006	3389151	101	62.6441	2118825 (62.52%)	70-101	75.7505	2118825 (62.52%)	70-101	74.7656	Barkham et al., 2019
SRR3885017	SRR3885017	SG-M258	Singapore	Human	2015.58	A	Joint Aspirate	4269438	101	58.3218	4269438	101	62.4137	2630579 (61.61%)	70-101	70.1414	2630579 (61.61%)	70-101	70.6699	Barkham et al., 2019
SRR3885018	SRR3885018	SG-M261	Singapore	Human	2015.62	A	blood	3185311	101	64.1988	3185311	101	69.5538	1973349 (61.95%)	70-101	76.3427	1973349 (61.95%)	70-101	77.1098	Barkham et al., 2019
SRR3885019	SRR3885019	SG-M274	Singapore	Human	2015.49	A	blood	2939126	101	64.5532	2939126	101	72.3477	1736072 (59.07%)	70-101	77.7993	1736072 (59.07%)	70-101	79.1892	Barkham et al., 2019
SRR3885020	SRR3885020	SG-M147	Singapore	Human	2015.23	A	blood	4342456	101	59.0334	4342456	101	58.1656	2853961 (65.72%)	70-101	69.6055	2853961 (65.72%)	70-101	69.0621	Barkham et al., 2019
SRR3885021	SRR3885021	SG-M278	Singapore	Human	2015.51	A	blood	2947255	101	67.2936	2947255	101	70.3219	1929182 (65.46%)	70-101	76.2533	1929182 (65.46%)	70-101	76.5019	Barkham et al., 2019
SRR3885023	SRR3885023	SG-M279	Singapore	Human	2015.51	A	blood	2852274	101	67.4574	2852274	101	71.3227	1841561 (64.56%)	70-101	77.159	1841561 (64.56%)	70-101	77.8007	Barkham et al., 2019
SRR3885024	SRR3885024	SG-M280	Singapore	Human	2015.51	A	blood	2517671	101	73.7316	2517671	101	71.389	1674661 (66.52%)	70-101	79.9805	1674661 (66.52%)	70-101	79.5426	Barkham et al., 2019
SRR3885025	SRR3885025	SG-M281	Singapore	Human	2015.51	A	blood	2569281	101	68.8022	2569281	101	73.7092	1657672 (64.52%)	70-101	79.2419	1657672 (64.52%)	70-101	80.079	Barkham et al., 2019
SRR3885026	SRR3885026	SG-M282	Singapore	Human	2015.5	A	Joint Aspirate	3216146	101	68.6179	3216146	101	65.9743	1963718 (61.06%)	70-101	76.5768	1963718 (61.06%)	70-101	76.3923	Barkham et al., 2019
SRR3885027	SRR3885027	SG-M284	Singapore	Human	2015.53	A	blood	2514435	101	67.8511	2514435	101	73.1708	1603480 (63.77%)	70-101	79.1943	1603480 (63.77%)	70-101	79.9823	Barkham et al., 2019
SRR3885028	SRR3885028	SG-M287	Singapore	Human	2015.53	A	blood	2704985	101	72.2815	2704985	101	70.0079	1783853 (65.95%)	70-101	78.8432	1783853 (65.95%)	70-101	78.418	Barkham et al., 2019
SRR3885029	SRR3885029	SG-M288	Singapore	Human	2015.54	A	blood	3631332	101	63.2577	3631332	101	65.4622	2348160 (64.66%)	70-101	73.1957	2348160 (64.66%)	70-101	73.439	Barkham et al., 2019
SRR3885030	SRR3885030	SG-M289	Singapore	Human	2015.54	A	blood	3434643	101	67.5177	3434643	101	64.9653	2045112 (59.54%)	70-101	76.3217	2045112 (59.54%)	70-101	75.8918	Barkham et al., 2019
SRR3885031	SRR3885031	SG-M29	Singapore	Human	2012.83	A	blood	2988273	101	67.7068	2988273	101	70.5329	1880997 (62.95%)	70-101	77.2492	1880997 (62.95%)	70-101	77.6839	Barkham et al., 2019
SRR3885032	SRR3885032	SG-M148	Singapore	Human	2015.23	A	blood	3444118	101	63.6978	3444118	101	67.5264	2246717 (65.23%)	70-101	74.207	2246717 (65.23%)	70-101	75.1258	Barkham et al., 2019
SRR3885033	SRR3885033	SG-M290	Singapore	Human	2015.55	A	blood	2784008	101	70.446	2784008	101	67.1752	1898345 (68.19%)	70-101	77.1292	1898345 (68.19%)	70-101	76.4254	Barkham et al., 2019
SRR3885034	SRR3885034	SG-M291	Singapore	Human	2015.54	A	Joint Aspirate	2615579	101	72.8049	2615579	101	69.5078	1834231 (70.13%)	70-101	78.6319	1834231 (70.13%)	70-101	78.0032	Barkham et al., 2019
SRR3885036	SRR3885036	SG-M292	Singapore	Human	2015.54	A	Joint Aspirate	2557359	101	73.4805	2557359	101	70.587	1707628 (66.77%)	70-101	79.7182	1707628 (66.77%)	70-101	79.1602	Barkham et al., 2019
SRR3885037	SRR3885037	SG-M294	Singapore	Human	2015.55	A	blood	2665381	101	70.094	2665381	101	72.2476	1803044 (67.65%)	70-101	78.4188	1803044 (67.65%)	70-101	78.8834	Barkham et al., 2019
SRR3885038	SRR3885038	SG-M295	Singapore	Human	2015.55	A	blood	2501257	101	70.0822	2501257	101	73.297	1652888 (66.08%)	70-101	79.2405	1652888 (66.08%)	70-101	80.1797	Barkham et al., 2019
SRR3885039	SRR3885039	SG-M297	Singapore	Human	2015.56	A	blood	2445239	101	69.6789	2445239	101	73.3468	1651631 (67.54%)	70-101	79.0376	1651631 (67.54%)	70-101	79.5571	Barkham et al., 2019
SRR3885040	SRR3885040	SG-M298	Singapore	Human	2015.56	A	Joint Aspirate	2411292	101	68.3178	2411292	101	76.2198	1548796 (64.23%)	70-101	80.3436	1548796 (64.23%)	70-101	80.8563	Barkham et al., 2019
SRR3885041	SRR3885041	SG-M299	Singapore	Human	2015.57	A	blood	2395837	101	71.5479	2395837	101	73.7927	1579715 (65.94%)	70-101	79.9092	1579715 (65.94%)	70-101	80.3925	Barkham et al., 2019
SRR3885042	SRR3885042	SG-M301	Singapore	Human	2015.58	A	blood	2264357	101	73.1586	2264357	101	77.8994	1471794 (65%)	70-101	81.8817	1471794 (65%)	70-101	82.0765	Barkham et al., 2019
SRR3885043	SRR3885043	SG-M304	Singapore	Human	2015.62	A	blood	2279330	101	73.158	2279330	101	75.6553	1584521 (69.52%)	70-101	80.5779	1584521 (69.52%)	70-101	80.9657	Barkham et al., 2019
SRR3923716	SRR3923716	CUGBS329	Hong Kong	Human	2002.5	A	Joint Aspirate	5030207	150	59.5113	5030207	150	61.651	1308562 (26.01%)	70-150	84.307	1308562 (26.01%)	70-150	85.0711	Barkham et al., 2019
SRR3923717	SRR3923717	SGEHI2015-NWC941-2	Singapore	Carp	2015.9	A	Ctenopharyngodon idella; muscle	1838117	150	80.7859	1838117	150	79.3488	470721 (25.61%)	70-150	94.0708	470721 (25.61%)	70-150	93.6591	Barkham et al., 2019
SRR3923718	SRR3923718	SGEHI2015-NWC941-3	Singapore	Carp	2015.9	A	Ctenopharyngodon idella; muscle	1618864	150	81.6747	1618864	150	82.7294	506518 (31.29%)	70-150	93.3777	506518 (31.29%)	70-150	93.5352	Barkham et al., 2019
SRR3923719	SRR3923719	SGEHI2015-NWC941-4	Singapore	Carp	2015.9	A	Ctenopharyngodon idella; muscle	1844363	150	80.3586	1844363	150	79.5609	599941 (32.53%)	70-150	92.5212	599941 (32.53%)	70-150	92.2855	Barkham et al., 2019
SRR3923720	SRR3923720	CUGBS522	Hong Kong	Human	2005.5	A	blood	4419238	150	62.2123	4419238	150	64.7621	1079035 (24.42%)	70-150	86.676	1079035 (24.42%)	70-150	87.2646	Barkham et al., 2019
SRR3923721	SRR3923721	CUGBS524	Hong Kong	Human	2005.5	A	blood	4323795	150	63.3781	4323795	150	65.6017	987941 (22.84%)	70-150	87.6767	987941 (22.84%)	70-150	87.6767	Barkham et al., 2019
SRR3923722	SRR3923722	CUGBS550	Hong Kong	Human	2006.5	A	blood	3955666	150	67.8863	3955666	150	65.4901	924020 (23.36%)	70-150	89.134	924020 (23.36%)	70-150	88.4493	Barkham et al., 2019
SRR3923723	SRR3923723	CUGBS551	Hong Kong	Human	2006.5	A	blood	4444118	150	65.1333	4444118	150	62.9506	1013483 (22.81%)	70-150	88.04	1013483 (22.81%)	70-150	87.4433	Barkham et al., 2019
SRR3923724	SRR3923724	CUGBS568	Hong Kong	Human	2007.5	A	blood	4254270	150	66.4612	4254270	150	63.6912	989800 (23.27%)	70-150	88.389	989800 (23.27%)	70-150	87.7498	Barkham et al., 2019
SRR3923725	SRR3923725	CUGBS58	Hong Kong	Human	1998.5	A	blood	4737075	150	63.5694	4737075	150	61.0184	1118391 (23.61%)	70-150	86.8752	1118391 (23.61%)	70-150	86.261	Barkham et al., 2019
SRR3923726	SRR3923726	CUGBS581	Hong Kong	Human	2007.5	A	NA	5005548	150	62.4922	5005548	150	59.7218	1249188 (24.96%)	70-150	85.7766	1249188 (24.96%)	70-150	85.0731	Barkham et al., 2019
SRR3923727	SRR3923727	CUGBS587	Hong Kong	Human	2008.5	A	Joint Aspirate	4934263	150	59.5962	4934263	150	62.0872	1239173 (25.11%)	70-150	84.8678	1239173 (25.11%)	70-150	85.6045	Barkham et al., 2019
SRR6282417	SRR6282417	A1	Singapore	Human	1999.5	A		991965	151	84.2117	991965	151	85.7834	765263 (77.15%)	70-151	88.0784	765263 (77.15%)	70-151	88.3009	Barkham et al., 2019
SRR6282418	SRR6282418	A2	Singapore	Human	1999.5	A		1118869	151	83.8211	1118869	151	85.0786	887571 (79.33%)	70-151	86.6772	887571 (79.33%)	70-151	86.668	Barkham et al., 2019
SRR6282419	SRR6282419	A4	Singapore	Human	1998.5	A		1551555	151	78.9869	1551555	151	79.8707	1281542 (82.6%)	70-151	82.1901	1281542 (82.6%)	70-151	82.1509	Barkham et al., 2019
SRR6282420	SRR6282420	A5	Singapore	Human	1999.5	A		1418261	151	80.7567	1418261	151	81.8038	1153608 (81.34%)	70-151	84.0132	1153608 (81.34%)	70-151	84.0693	Barkham et al., 2019
SRR6282421	SRR6282421	A6	Singapore	Human	1998.5	A		1341907	151	80.7106	1341907	151	81.7786	1083315 (80.73%)	70-151	83.5117	1083315 (80.73%)	70-151	83.5184	Barkham et al., 2019
SRR6327875	SRR6327875	SGEHI2015-31	Singapore	Snakehead	2015.5	B	Fish part (slab) sold as snakehead-toman; Muscle	5091221	150	59.0365	5091221	150	61.5449	1247717 (24.51%)	70-150	84.9745	1247717 (24.51%)	70-150	85.6597	Barkham et al., 2019
SRR6327877	SRR6327877	SGEHI2015-22	Singapore	Carp	2015.5	B	Fish part (tail) sold as Asian bighead carp; Muscle	4561938	150	61.5136	4561938	150	63.8677	1139583 (24.98%)	70-150	85.9337	1139583 (24.98%)	70-150	86.4932	Barkham et al., 2019
SRR6327878	SRR6327878	SGEHI2015-29	Singapore	Tilapia	2015.5	B	Whole fish sold as red tilapia; Organs	5058864	150	58.9699	5058864	150	61.3571	1232468 (24.36%)	70-150	84.9799	1232468 (24.36%)	70-150	85.6528	Barkham et al., 2019
SRR6327879	SRR6327879	SGEHI2015-57	Singapore	Tilapia	2015.5	B	Whole fish sold as black tilapia; Muscle	4140567	150	64.1055	4140567	150	66.3059	1010212 (24.4%)	70-150	87.4404	1010212 (24.4%)	70-150	88.0051	Barkham et al., 2019
SRR6327880	SRR6327880	SGEHI2015-59	Singapore	Tilapia	2015.5	B	Whole fish sold as black tilapia; Surface swab	4429027	150	62.3395	4429027	150	64.5348	1101475 (24.87%)	70-150	86.2547	1101475 (24.87%)	70-150	87.0935	Barkham et al., 2019
SRR6327882	SRR6327882	SGEHI2015-51	Singapore	Carp	2015.5	B	Fish part (head) sold as Asian bighead carp; Surface swab	4150904	150	63.8979	4150904	150	66.2296	1010916 (24.35%)	70-150	87.3778	1010916 (24.35%)	70-150	87.9276	Barkham et al., 2019
SRR6327888	SRR6327888	SGEHI2015-NWC941_2	Singapore	Carp	2015.5	A	Sliced fish sold as grass carp; Muscle	1838117	150	79.3488	1838117	150	80.7859	467174 (25.42%)	70-150	93.7028	467174 (25.42%)	70-150	94.1319	Barkham et al., 2019
SRR6327889	SRR6327889	SGEHI2015-NWC941_3	Singapore	Carp	2015.5	A	Sliced fish sold as grass carp; Muscle	1618864	150	81.6747	1618864	150	82.7294	506518 (31.29%)	70-150	93.3777	506518 (31.29%)	70-150	93.5352	Barkham et al., 2019
SRR6327890	SRR6327890	SGEHI2015-101	Singapore	Tilapia	2015.5	B	Whole fish sold as black tilapia; Muscle	3933068	150	64.6589	3933068	150	67.054	969361 (24.65%)	70-150	87.5069	969361 (24.65%)	70-150	88.2061	Barkham et al., 2019
SRR6327891	SRR6327891	SGEHI2015-114	Singapore	Tilapia	2015.5	B	Whole fish sold as black tilapia; Organs	3828427	150	65.7885	3828427	150	67.8183	899001 (23.48%)	70-150	88.6	899001 (23.48%)	70-150	89.0601	Barkham et al., 2019
SRR6327892	SRR6327892	SGEHI2015-31_3	Singapore	Snakehead	2015.5	B	Fish part (slab) sold as snakehead-toman; Muscle	1824336	150	79.3663	1824336	150	80.5808	588115 (32.24%)	70-150	92.2273	588115 (32.24%)	70-150	92.2864	Barkham et al., 2019
SRR6327893	SRR6327893	SGEHI2015-31_4	Singapore	Snakehead	2015.5	B	Fish part (slab) sold as snakehead-toman; Muscle	1969272	150	78.2444	1969272	150	79.4017	586043 (29.76%)	70-150	92.3198	586043 (29.76%)	70-150	92.4602	Barkham et al., 2019
SRR6327894	SRR6327894	SGEHI2015-NWC941_4	Singapore	Carp	2015.5	A	Sliced fish sold as grass carp; Muscle	1844363	150	79.5609	1844363	150	80.3586	594323 (32.22%)	70-150	92.3516	594323 (32.22%)	70-150	92.6097	Barkham et al., 2019
SRR6327895	SRR6327895	SGEHI2015-31_2	Singapore	Snakehead	2015.5	B	Fish part (slab) sold as snakehead-toman; Muscle	1971813	150	78.2863	1971813	150	79.7692	568100 (28.81%)	70-150	92.6319	568100 (28.81%)	70-150	92.8722	Barkham et al., 2019
SRR6327898	SRR6327898	SGEHI2015-22_2	Singapore	Carp	2015.5	B	Fish part (tail) sold as Asian bighead carp; Muscle	2271396	150	75.9312	2271396	150	77.3269	678868 (29.89%)	70-150	91.2331	678868 (29.89%)	70-150	91.5343	Barkham et al., 2019
SRR6327899	SRR6327899	SGEHI2015-29_2	Singapore	Tilapia	2015.5	B	Whole fish sold as red tilapia; Organs	2066189	150	77.4552	2066189	150	79.47	531192 (25.71%)	70-150	92.7771	531192 (25.71%)	70-150	93.2897	Barkham et al., 2019
SRR6327905	SRR6327905	LG04	Singapore	Carp	2015.5	A	Whole fish sold as Asian bighead carp; Surface swab	1762255	150	78.5513	1762255	150	80.3423	544917 (30.92%)	70-150	92.2816	544917 (30.92%)	70-150	92.5514	Barkham et al., 2019
SRR6327906	SRR6327906	LG05	Singapore	Carp	2015.5	B	Whole fish sold as Asian bighead carp; Surface swab	1682098	150	80.3267	1682098	150	81.5559	515832 (30.67%)	70-150	93.122	515832 (30.67%)	70-150	93.2919	Barkham et al., 2019
SRR6327907	SRR6327907	LG06	Singapore	Carp	2015.5	A	Whole fish sold as Asian bighead carp; Organs	1625917	150	80.5582	1625917	150	81.7871	525777 (32.34%)	70-150	92.8756	525777 (32.34%)	70-150	93.1354	Barkham et al., 2019
SRR6327911	SRR6327911	LG10	Singapore	Fish pond	2015.5	B	Water for holding live freshwater fish	1725231	150	79.5258	1725231	150	80.5385	560090 (32.46%)	70-150	92.4464	560090 (32.46%)	70-150	92.5404	Barkham et al., 2019
SRR6327912	SRR6327912	LG11	Singapore	Fish pond	2015.5	A	Water for holding live freshwater fish	1786497	150	79.1022	1786497	150	80.237	609563 (34.12%)	70-150	92.0169	609563 (34.12%)	70-150	92.0899	Barkham et al., 2019
SRR6327913	SRR6327913	LG12	Singapore	Fish pond	2015.5	B	Water for holding live freshwater fish	1597879	150	81.0378	1597879	150	82.2515	501352 (31.38%)	70-150	93.2444	501352 (31.38%)	70-150	93.3978	Barkham et al., 2019
SRR6327915	SRR6327915	LG09	Singapore	Fish pond	2015.5	A	Water for holding live freshwater fish	1703305	150	79.4082	1703305	150	80.7821	593441 (34.84%)	70-150	91.9028	593441 (34.84%)	70-150	92.1686	Barkham et al., 2019
SRR6327917	SRR6327917	LG08	Singapore	Fish pond	2015.5	A	Water for holding live freshwater fish	1537312	150	80.9795	1537312	150	82.0372	543443 (35.35%)	70-150	92.6417	543443 (35.35%)	70-150	92.6947	Barkham et al., 2019
SRR6327947	SRR6327947	LG02	Singapore	Carp	2015.5	A	Whole fish sold as Asian bighead carp; Muscle	1855591	150	77.7831	1855591	150	79.1322	642551 (34.63%)	70-150	91.401	642551 (34.63%)	70-150	91.4101	Barkham et al., 2019
SRR6327948	SRR6327948	LG01	Singapore	Carp	2015.5	A	Whole fish sold as Asian bighead carp; Organs	1776288	150	78.2823	1776288	150	80.0008	605879 (34.11%)	70-150	91.7253	605879 (34.11%)	70-150	91.9073	Barkham et al., 2019
SRR6327950	SRR6327950	LG07	Singapore	Fish pond	2015.5	A	Water for holding live freshwater fish	1721519	150	79.4569	1721519	150	80.7189	572755 (33.27%)	70-150	92.302	572755 (33.27%)	70-150	92.6443	Barkham et al., 2019
SRR6327952	SRR6327952	LG03	Singapore	Carp	2015.5	B	Whole fish sold as Asian bighead carp; Surface swab	1719178	150	80.017	1719178	150	81.1157	556540 (32.37%)	70-150	92.6848	556540 (32.37%)	70-150	92.7704	Barkham et al., 2019
SRR8052360	SRR8052360	SG-M970	Laos	Human	2015.94	A	blood	2360318	150	75.5862	2360318	150	76.5046	542399 (22.98%)	70-150	92.5931	542399 (22.98%)	70-150	92.6234	Barkham et al., 2019
SRR8052361	SRR8052361	SG-M969	Laos	Human	2016.86	A	blood	2466981	150	74.8293	2466981	150	75.8047	530906 (21.52%)	70-150	92.7314	530906 (21.52%)	70-150	92.6937	Barkham et al., 2019
SRR8052362	SRR8052362	SG-M968	Laos	Human	2016.86	A	blood	2326964	150	75.3469	2326964	150	76.1532	606812 (26.08%)	70-150	91.8698	606812 (26.08%)	70-150	91.7106	Barkham et al., 2019
SRR8052363	SRR8052363	SG-M967	Laos	Human	2016.71	A	blood	2387757	150	75.353	2387757	150	76.6943	469939 (19.68%)	70-150	93.509	469939 (19.68%)	70-150	93.6929	Barkham et al., 2019
SRR8052364	SRR8052364	SG-M978	Laos	Human	2013.43	A	blood	2136868	150	77.1861	2136868	150	77.9138	517291 (24.21%)	70-150	92.983	517291 (24.21%)	70-150	92.9067	Barkham et al., 2019
SRR8052365	SRR8052365	SG-M976	Laos	Human	2012.63	A	blood	2109579	150	76.5657	2109579	150	77.3653	488448 (23.15%)	70-150	93.0943	488448 (23.15%)	70-150	93.1513	Barkham et al., 2019
SRR8052366	SRR8052366	SG-M973	Laos	Human	2010.55	A	blood	2280519	150	75.586	2280519	150	76.6606	542103 (23.77%)	70-150	92.4473	542103 (23.77%)	70-150	92.4224	Barkham et al., 2019
SRR8052367	SRR8052367	SG-M971	Laos	Human	2006.7	A	blood	2445716	150	74.576	2445716	150	75.3617	586642 (23.99%)	70-150	92.0492	586642 (23.99%)	70-150	91.9718	Barkham et al., 2019
SRR8052368	SRR8052368	SG-M980	Laos	Human	2000.85	A	blood	2325439	150	75.161	2325439	150	76.0527	517558 (22.26%)	70-150	92.7116	517558 (22.26%)	70-150	92.6989	Barkham et al., 2019
SRR8052369	SRR8052369	SG-M979	Laos	Human	2010.74	A	blood	2257781	150	77.4039	2257781	150	77.9142	515076 (22.81%)	70-150	93.2327	515076 (22.81%)	70-150	93.0417	Barkham et al., 2019
SRR8052370	SRR8052370	SG-M964	Laos	Human	2016.56	A	blood	2338874	150	75.7911	2338874	150	76.5915	545556 (23.33%)	70-150	92.5514	545556 (23.33%)	70-150	92.6107	Barkham et al., 2019
SRR8052371	SRR8052371	SG-M965	Laos	Human	2016.63	A	blood	2508846	150	73.9436	2508846	150	74.4917	610222 (24.32%)	70-150	91.7826	610222 (24.32%)	70-150	91.6359	Barkham et al., 2019
SRR8052372	SRR8052372	SG-M920	Singapore	Human	2002.49	A	blood	1873549	150	82.3826	1873549	150	83.5398	142365 (7.6%)	70-150	97.2898	142365 (7.6%)	70-150	97.4722	Barkham et al., 2019
SRR8052373	SRR8052373	SG-M961	Laos	Human	2006.64	A	blood	2266888	150	75.7311	2266888	150	76.6841	530559 (23.4%)	70-150	92.7343	530559 (23.4%)	70-150	92.7814	Barkham et al., 2019
SRR8052374	SRR8052374	SG-M962	Laos	Human	2007.51	A	blood	2304788	150	74.825	2304788	150	75.567	565602 (24.54%)	70-150	92.0314	565602 (24.54%)	70-150	91.9928	Barkham et al., 2019
SRR8052375	SRR8052375	SG-M963	Laos	Human	2007.55	A	blood	2310786	150	75.9569	2310786	150	76.6536	549836 (23.79%)	70-150	92.5043	549836 (23.79%)	70-150	92.486	Barkham et al., 2019
SRR8052376	SRR8052376	SG-M900	Singapore	Human	2001.49	A	blood	1937903	150	81.9033	1937903	150	83.0945	141425 (7.3%)	70-150	97.2046	141425 (7.3%)	70-150	97.3732	Barkham et al., 2019
SRR8052377	SRR8052377	SG-M908	Singapore	Human	2001.7	A	blood	1625098	150	84.5502	1625098	150	85.2248	122531 (7.54%)	70-150	97.9563	122531 (7.54%)	70-150	98.0361	Barkham et al., 2019
SRR8052378	SRR8052378	SG-M909	Singapore	Human	2001.72	B	blood	1658901	150	84.0254	1658901	150	84.7522	126043 (7.6%)	70-150	97.7998	126043 (7.6%)	70-150	97.9536	Barkham et al., 2019
SRR8052379	SRR8052379	SG-M917	Singapore	Human	2002.35	A	blood	1515026	150	85.4763	1515026	150	86.728	94637 (6.25%)	70-150	98.6612	94637 (6.25%)	70-150	98.7669	Barkham et al., 2019
SRR8052380	SRR8052380	SG-M883	Singapore	Human	2010.39	A	blood	1781677	150	82.8522	1781677	150	84.4409	126158 (7.08%)	70-150	98.0608	126158 (7.08%)	70-150	98.1398	Barkham et al., 2019
SRR8052381	SRR8052381	SG-M870	Singapore	Human	2009.49	B	blood	1799124	150	82.2881	1799124	150	83.6928	127083 (7.06%)	70-150	97.6762	127083 (7.06%)	70-150	97.8891	Barkham et al., 2019
SRR8052382	SRR8052382	SG-M654	Singapore	Human	2006.36	A	blood	2150209	150	80.6227	2150209	150	82.3174	149164 (6.94%)	70-150	97.0055	149164 (6.94%)	70-150	97.3153	Barkham et al., 2019
SRR8052383	SRR8052383	SG-M636	Singapore	Human	2004.96	A	blood	2249135	150	77.9071	2249135	150	79.8041	148489 (6.6%)	70-150	96.6676	148489 (6.6%)	70-150	96.9908	Barkham et al., 2019
SRR8052384	SRR8052384	SG-M744	Singapore	Human	2004.85	A	blood	1944626	150	81.8669	1944626	150	84.5758	107515 (5.53%)	70-150	98.3177	107515 (5.53%)	70-150	98.5614	Barkham et al., 2019
SRR8052385	SRR8052385	SG-M742	Singapore	Human	2004.7	A	blood	1795675	150	83.2043	1795675	150	84.4224	126431 (7.04%)	70-150	97.7656	126431 (7.04%)	70-150	97.9219	Barkham et al., 2019
SRR8052386	SRR8052386	SG-M821	Singapore	Human	2007.38	B	blood	2157450	150	79.0645	2157450	150	80.0225	170730 (7.91%)	70-150	96.0101	170730 (7.91%)	70-150	96.279	Barkham et al., 2019
SRR8052387	SRR8052387	SG-M803	Singapore	Human	2006.27	A	blood	1639433	150	84.247	1639433	150	85.1436	116742 (7.12%)	70-150	98.1772	116742 (7.12%)	70-150	98.1924	Barkham et al., 2019
SRR8052388	SRR8052388	SG-M844	Singapore	Human	2008.51	A	blood	1864395	150	80.1426	1864395	150	81.2392	150895 (8.09%)	70-150	96.4476	150895 (8.09%)	70-150	96.6992	Barkham et al., 2019
SRR8052389	SRR8052389	SG-M835	Singapore	Human	2007.82	B	blood	1926700	150	80.0622	1926700	150	81.1442	147210 (7.64%)	70-150	96.6895	147210 (7.64%)	70-150	96.9768	Barkham et al., 2019
SRR8052390	SRR8052390	NA0064453	Thailand	Human	2014.86	A	blood	602746	35-151	65.7694	602746	35-151	66.3528	461400 (76.55%)	70-151	69.1468	461400 (76.55%)	70-151	69.176	Barkham et al., 2019
SRR8052391	SRR8052391	SA0031662	Thailand	Human	2011.86	A	blood	581563	35-151	68.7283	581563	35-151	68.712	428681 (73.71%)	70-151	72.0277	428681 (73.71%)	70-151	71.9098	Barkham et al., 2019
SRR8052392	SRR8052392	SA0034366	Thailand	Human	2012.18	A	blood	655215	35-151	68.8519	655215	35-151	69.9286	479485 (73.18%)	70-151	71.131	479485 (73.18%)	70-151	71.3028	Barkham et al., 2019
SRR8052393	SRR8052393	SA0042161	Thailand	Human	2013.33	A	blood	634157	35-151	67.0258	634157	35-151	67.8499	468357 (73.86%)	70-151	70.7421	468357 (73.86%)	70-151	70.5972	Barkham et al., 2019
SRR8052394	SRR8052394	SA0050550	Thailand	Human	2014.48	A	blood	534871	35-151	69.4701	534871	35-151	72.5378	346325 (64.75%)	70-151	75.495	346325 (64.75%)	70-151	75.3696	Barkham et al., 2019
SRR8052395	SRR8052395	SA0051004	Thailand	Human	2014.53	A	blood	552143	35-151	68.3482	552143	35-151	70.8727	316513 (57.32%)	70-151	76.4039	316513 (57.32%)	70-151	76.5052	Barkham et al., 2019
SRR8052396	SRR8052396	SA0007717	Thailand	Human	2007.51	A	blood	586036	35-151	65.4975	586036	35-151	69.3659	365682 (62.4%)	70-151	72.2641	365682 (62.4%)	70-151	72.1812	Barkham et al., 2019
SRR8052397	SRR8052397	SA0013062	Thailand	Human	2008.53	A	blood	505223	35-151	72.8183	505223	35-151	73.1799	378440 (74.91%)	70-151	74.423	378440 (74.91%)	70-151	74.4972	Barkham et al., 2019
SRR8052398	SRR8052398	SA0012037	Thailand	Human	2008.3	A	blood	674240	35-151	67.8364	674240	35-151	68.1055	519679 (77.08%)	70-151	68.9632	519679 (77.08%)	70-151	68.9457	Barkham et al., 2019
SRR8052399	SRR8052399	SA0031308	Thailand	Human	2011.59	A	blood	595187	35-151	82.2211	595187	35-151	82.0907	397884 (66.85%)	70-151	81.7575	397884 (66.85%)	70-151	81.5683	Barkham et al., 2019
SRR8052400	SRR8052400	SA0022621	Thailand	Human	2010.19	A	blood	634957	35-151	76.4452	634957	35-151	77.3158	444598 (70.02%)	70-151	77.11	444598 (70.02%)	70-151	77.4178	Barkham et al., 2019
SRR8052401	SRR8052401	TSK246B	Malaysia	Tilapia	2007.42	B		2128882	150	77.4117	2128882	150	78.8835	536263 (25.19%)	70-150	92.97	536263 (25.19%)	70-150	92.7368	Barkham et al., 2019
SRR8052402	SRR8052402	TSB714B	Malaysia	Tilapia	2008.75	B		2478542	150	74.6219	2478542	150	75.8116	620218 (25.02%)	70-150	91.864	620218 (25.02%)	70-150	91.715	Barkham et al., 2019
SRR8052403	SRR8052403	TSB201E	Malaysia	Tilapia	2007.33	B		2490404	150	74.6905	2490404	150	75.6414	633868 (25.45%)	70-150	91.6939	633868 (25.45%)	70-150	91.5325	Barkham et al., 2019
SRR8052404	SRR8052404	TP747E	Malaysia	Tilapia	2008.67	B		2554038	150	74.4708	2554038	150	75.6133	626694 (24.54%)	70-150	91.8005	626694 (24.54%)	70-150	91.8286	Barkham et al., 2019
SRR8052405	SRR8052405	TP697E	Malaysia	Tilapia	2008.58	B		2396129	150	74.2275	2396129	150	75.2115	601829 (25.12%)	70-150	91.3107	601829 (25.12%)	70-150	91.1817	Barkham et al., 2019
SRR8052406	SRR8052406	TP676K	Malaysia	Tilapia	2008.5	B		2213366	150	76.9429	2213366	150	78.2837	505727 (22.85%)	70-150	93.2775	505727 (22.85%)	70-150	93.2225	Barkham et al., 2019
SRR8052407	SRR8052407	TP603K	Malaysia	Tilapia	2008.33	B		1936683	150	79.6265	1936683	150	80.4582	417801 (21.57%)	70-150	94.322	417801 (21.57%)	70-150	94.2181	Barkham et al., 2019
SRR8052408	SRR8052408	TP571K	Malaysia	Tilapia	2008.25	B		2172037	150	77.3571	2172037	150	78.2033	472803 (21.77%)	70-150	93.4729	472803 (21.77%)	70-150	93.5167	Barkham et al., 2019
SRR8052409	SRR8052409	TP545B	Malaysia	Tilapia	2008.17	B		1951790	150	78.9946	1951790	150	80.4281	381735 (19.56%)	70-150	94.5765	381735 (19.56%)	70-150	94.592	Barkham et al., 2019
SRR8052410	SRR8052410	TP509E	Malaysia	Tilapia	2008.08	B		2016516	150	78.8421	2016516	150	79.5394	481596 (23.88%)	70-150	93.5953	481596 (23.88%)	70-150	93.3889	Barkham et al., 2019
SRR8052411	SRR8052411	TSP633E	Malaysia	Tilapia	2008.67	B		2158266	150	77.5202	2158266	150	78.5399	488468 (22.63%)	70-150	93.4131	488468 (22.63%)	70-150	93.286	Barkham et al., 2019
SRR8052412	SRR8052412	NA0054832	Thailand	Human	2013.7	A	blood	709124	35-151	65.9987	709124	35-151	66.6786	468709 (66.1%)	70-151	69.7986	468709 (66.1%)	70-151	69.9602	Barkham et al., 2019
SRR8052413	SRR8052413	TSK659E	Malaysia	Tilapia	2008.83	B		2118271	150	77.8606	2118271	150	78.7103	477711 (22.55%)	70-150	93.5031	477711 (22.55%)	70-150	93.3913	Barkham et al., 2019
SRR8052414	SRR8052414	TSP298E	Malaysia	Tilapia	2007.5	B		2028818	150	78.7488	2028818	150	79.5353	461527 (22.75%)	70-150	93.7451	461527 (22.75%)	70-150	93.6712	Barkham et al., 2019
SRR8052415	SRR8052415	NA0058901	Thailand	Human	2014.24	A	blood	517819	35-151	68.4561	517819	35-151	72.4091	312979 (60.44%)	70-151	75.8348	312979 (60.44%)	70-151	75.5758	Barkham et al., 2019
SRR8052416	SRR8052416	NA0061863	Thailand	Human	2014.47	A	blood	608005	35-151	67.2292	608005	35-151	67.5705	442167 (72.72%)	70-151	69.37	442167 (72.72%)	70-151	69.2297	Barkham et al., 2019
SRR8052417	SRR8052417	NA0054981	Thailand	Human	2013.72	A	blood	561497	35-151	70.7865	561497	35-151	71.5479	422618 (75.27%)	70-151	72.8264	422618 (75.27%)	70-151	73.15	Barkham et al., 2019
SRR8052419	SRR8052419	NA0064272	Thailand	Human	2014.68	A	blood	576052	35-151	69.0992	576052	35-151	69.3033	407683 (70.77%)	70-151	73.023	407683 (70.77%)	70-151	72.6206	Barkham et al., 2019
SRR8052420	SRR8052420	NA0064321	Thailand	Human	2014.69	A	blood	558993	35-151	69.9884	558993	35-151	71.0175	387486 (69.32%)	70-151	73.1626	387486 (69.32%)	70-151	72.9852	Barkham et al., 2019
SRR8052421	SRR8052421	TP286E	Malaysia	Tilapia	2007.42	B		2287562	150	76.7086	2287562	150	77.7457	491309 (21.48%)	70-150	93.3864	491309 (21.48%)	70-150	93.3706	Barkham et al., 2019
SRR8052422	SRR8052422	TP479E	Malaysia	Tilapia	2008	B		2351489	150	76.0574	2351489	150	77.0024	562173 (23.91%)	70-150	92.605	562173 (23.91%)	70-150	92.4213	Barkham et al., 2019
SRR8052423	SRR8052423	TCT592B	Malaysia	Tilapia	2007.67	B		2268710	150	76.8881	2268710	150	78.1771	485824 (21.41%)	70-150	93.515	485824 (21.41%)	70-150	93.5373	Barkham et al., 2019
SRR8052424	SRR8052424	TCT940E	Malaysia	Tilapia	2008.42	B		1905089	150	79.6263	1905089	150	80.6244	419360 (22.01%)	70-150	94.3477	419360 (22.01%)	70-150	94.156	Barkham et al., 2019
SRR8052425	SRR8052425	TCT979E	Malaysia	Tilapia	2008.58	B		2054767	150	78.8595	2054767	150	79.6423	429879 (20.92%)	70-150	94.1931	429879 (20.92%)	70-150	94.0541	Barkham et al., 2019
SRR8052426	SRR8052426	TJ781B	Malaysia	Tilapia	2008.5	B		2276501	150	76.5758	2276501	150	77.414	570993 (25.08%)	70-150	92.6022	570993 (25.08%)	70-150	92.3474	Barkham et al., 2019
SRR8052427	SRR8052427	TJ918K	Malaysia	Tilapia	2008.92	B		2245224	150	76.6612	2245224	150	77.7032	562190 (25.04%)	70-150	92.4971	562190 (25.04%)	70-150	92.5506	Barkham et al., 2019
SRR8052428	SRR8052428	TK490E	Malaysia	Tilapia	2007.67	B		2069993	150	77.9839	2069993	150	78.9295	496315 (23.98%)	70-150	93.2327	496315 (23.98%)	70-150	93.3145	Barkham et al., 2019
SRR8052429	SRR8052429	TKK219E	Malaysia	Tilapia	2007.33	B		2208565	150	77.26	2208565	150	78.4454	501508 (22.71%)	70-150	93.2232	501508 (22.71%)	70-150	93.2103	Barkham et al., 2019
SRR8052430	SRR8052430	TP241B	Malaysia	Tilapia	2007.33	B		2268702	150	76.6312	2268702	150	77.5922	558514 (24.62%)	70-150	92.6084	558514 (24.62%)	70-150	92.5687	Barkham et al., 2019
SRR8052431	SRR8052431	TCT1031K	Malaysia	Tilapia	2008.67	B		2096728	150	78.1761	2096728	150	78.95	508084 (24.23%)	70-150	93.1926	508084 (24.23%)	70-150	93.2199	Barkham et al., 2019
SRR8052432	SRR8052432	SG-M999	Laos	Human	2015.86	A	blood	2202048	150	74.2818	2202048	150	75.0167	542827 (24.65%)	70-150	91.9845	542827 (24.65%)	70-150	91.8237	Barkham et al., 2019
SRR8052433	SRR8052433	TCT358K	Malaysia	Tilapia	2007.25	B		2505195	150	74.222	2505195	150	75.3592	547670 (21.86%)	70-150	92.5422	547670 (21.86%)	70-150	92.3697	Barkham et al., 2019
SRR8052434	SRR8052434	TCT1058B	Malaysia	Tilapia	2008.75	B		1965571	150	79.4035	1965571	150	80.7334	385846 (19.63%)	70-150	94.6528	385846 (19.63%)	70-150	94.6645	Barkham et al., 2019
SRR8052435	SRR8052435	SG-M995	Laos	Human	2013.53	A	blood	2268529	150	75.6645	2268529	150	76.6248	551607 (24.32%)	70-150	92.3262	551607 (24.32%)	70-150	92.3607	Barkham et al., 2019
SRR8052436	SRR8052436	SG-M994	Laos	Human	2010.6	A	blood	2268362	150	75.2705	2268362	150	76.2063	533587 (23.52%)	70-150	92.3762	533587 (23.52%)	70-150	92.254	Barkham et al., 2019
SRR8052437	SRR8052437	SG-M998	Laos	Human	2015.78	A	blood	2323869	150	75.3807	2323869	150	76.1118	551369 (23.73%)	70-150	92.4849	551369 (23.73%)	70-150	92.3751	Barkham et al., 2019
SRR8052438	SRR8052438	SG-M997	Laos	Human	2014.9	A	blood	2313300	150	75.2599	2313300	150	76.1329	515153 (22.27%)	70-150	92.7021	515153 (22.27%)	70-150	92.716	Barkham et al., 2019
SRR8052439	SRR8052439	TCT441K	Malaysia	Tilapia	2007.42	B		2170822	150	77.3951	2170822	150	78.2877	501550 (23.1%)	70-150	93.3402	501550 (23.1%)	70-150	93.3063	Barkham et al., 2019
SRR8052440	SRR8052440	TCT374E	Malaysia	Tilapia	2007.33	B		2041861	150	78.5739	2041861	150	79.2786	449898 (22.03%)	70-150	93.939	449898 (22.03%)	70-150	93.7147	Barkham et al., 2019
SRR8052441	SRR8052441	SG-M635	Singapore	Human	2004.95	A	blood	1684306	150	83.5278	1684306	150	84.8361	112863 (6.7%)	70-150	98.1595	112863 (6.7%)	70-150	98.1946	Barkham et al., 2019
SRR8052442	SRR8052442	SG-M633	Singapore	Human	2004.82	A	blood	1871742	150	82.4821	1871742	150	83.5167	139626 (7.46%)	70-150	97.3466	139626 (7.46%)	70-150	97.5356	Barkham et al., 2019
SRR8052443	SRR8052443	NA0064797	Thailand	Human	2014.73	A	blood	530236	35-151	68.0893	530236	35-151	68.9047	395505 (74.59%)	70-151	71.9243	395505 (74.59%)	70-151	71.7217	Barkham et al., 2019
SRR8052444	SRR8052444	SG-M1013	Vietnam	Human	2016.52	A	blood	2518451	150	73.9387	2518451	150	74.6017	644534 (25.59%)	70-150	91.428	644534 (25.59%)	70-150	91.2288	Barkham et al., 2019
SRR8052445	SRR8052445	SG-M1012	Vietnam	Human	2016.39	A	blood	1341901	150	79.032	1341901	150	79.9615	290520 (21.65%)	70-150	93.104	290520 (21.65%)	70-150	93.1407	Barkham et al., 2019
SRR8052446	SRR8052446	SG-M1011	Vietnam	Human	2016.39	A	blood	15917233	150	33.1124	15917233	150	36.7454	3973389 (24.96%)	70-150	62.115	3973389 (24.96%)	70-150	62.1043	Barkham et al., 2019
SRR8052447	SRR8052447	SG-M1003	Vietnam	Human	2015.4	A	blood	2191441	150	77.5717	2191441	150	78.9072	399402 (18.23%)	70-150	94.3378	399402 (18.23%)	70-150	94.3735	Barkham et al., 2019
SRR8052448	SRR8052448	SG-M621	Singapore	Human	2004.38	B	blood	2115927	150	80.1247	2115927	150	82.3576	126077 (5.96%)	70-150	97.6531	126077 (5.96%)	70-150	97.9362	Barkham et al., 2019
SRR8052449	SRR8052449	SG-M613	Singapore	Human	2004.06	A	blood	1984071	150	81.5018	1984071	150	83.073	139613 (7.04%)	70-150	97.3577	139613 (7.04%)	70-150	97.5854	Barkham et al., 2019
SRR8052450	SRR8052450	SG-M597	Singapore	Human	2003.63	A	blood	1872873	150	82.7864	1872873	150	83.5445	138432 (7.39%)	70-150	97.4062	138432 (7.39%)	70-150	97.5383	Barkham et al., 2019
SRR8052451	SRR8052451	SG-M587	Singapore	Human	2003.14	B	blood	1667629	150	84.2224	1667629	150	85.3474	118839 (7.13%)	70-150	97.9654	118839 (7.13%)	70-150	98.1906	Barkham et al., 2019
SRR8052452	SRR8052452	SA0007345	Thailand	Human	2007.47	A	blood	699528	35-151	64.7648	699528	35-151	65.6222	511159 (73.07%)	70-151	67.2002	511159 (73.07%)	70-151	67.1001	Barkham et al., 2019
SRR8052453	SRR8052453	NA0068263	Thailand	Human	2015.09	A	blood	398614	35-151	73.6144	398614	35-151	74.4844	270948 (67.97%)	70-151	78.1942	270948 (67.97%)	70-151	78.1893	Barkham et al., 2019
SRR8052454	SRR8052454	SA0009131	Thailand	Human	2007.72	A	blood	677007	35-151	72.9255	677007	35-151	73.6218	454887 (67.19%)	70-151	72.2072	454887 (67.19%)	70-151	72.2828	Barkham et al., 2019
SRR8052455	SRR8052455	SG-M990	Laos	Human	2009.88	A	blood	2278851	150	75.9359	2278851	150	76.6571	547769 (24.04%)	70-150	92.5452	547769 (24.04%)	70-150	92.5619	Barkham et al., 2019
SRR8052456	SRR8052456	SG-M991	Laos	Human	2003.35	A	blood	2265312	150	76.5518	2265312	150	77.0573	526581 (23.25%)	70-150	92.9289	526581 (23.25%)	70-150	92.8739	Barkham et al., 2019
SRR8052457	SRR8052457	SG-M985	Laos	Human	2007.64	A	blood	2234594	150	75.3837	2234594	150	76.3561	561296 (25.12%)	70-150	92.0219	561296 (25.12%)	70-150	91.9834	Barkham et al., 2019
SRR8052458	SRR8052458	SG-M986	Laos	Human	2007.61	A	blood	2065965	150	76.6372	2065965	150	77.5958	442544 (21.42%)	70-150	93.4014	442544 (21.42%)	70-150	93.5929	Barkham et al., 2019
SRR8052459	SRR8052459	SG-M983	Laos	Human	2010.6	A	blood	2384375	150	76.4401	2384375	150	77.129	546038 (22.9%)	70-150	92.9712	546038 (22.9%)	70-150	92.8287	Barkham et al., 2019
SRR8052460	SRR8052460	SG-M984	Laos	Human	2007.61	A	blood	2271259	150	77.1095	2271259	150	78.2087	474450 (20.89%)	70-150	93.6381	474450 (20.89%)	70-150	93.6696	Barkham et al., 2019
SRR8052461	SRR8052461	SG-M981	Laos	Human	2010.45	A	blood	2313027	150	76.1271	2313027	150	76.7588	563861 (24.38%)	70-150	92.5416	563861 (24.38%)	70-150	92.4694	Barkham et al., 2019
SRR8052462	SRR8052462	SG-M982	Laos	Human	2010.59	A	blood	2400735	150	75.3772	2400735	150	76.1368	555651 (23.15%)	70-150	92.717	555651 (23.15%)	70-150	92.6013	Barkham et al., 2019
SRR8052463	SRR8052463	SG-M992	Laos	Human	2014.9	A	blood	2222028	150	76.3241	2222028	150	77.1551	504827 (22.72%)	70-150	93.0384	504827 (22.72%)	70-150	92.9949	Barkham et al., 2019
SRR8052464	SRR8052464	SG-M993	Laos	Human	2013.24	A	blood	2254368	150	76.1354	2254368	150	76.8695	518359 (22.99%)	70-150	92.9262	518359 (22.99%)	70-150	92.8727	Barkham et al., 2019
