# Supplementary material for: Genomic epidemiology of Streptococcus agalactiae ST283 in Southeast Asia
Source: Sci Rep. 2022 Mar 9;12:4185. doi: 10.1038/s41598-022-08097-0 (PMC8907273; doi:10.1038/s41598-022-08097-0)
Supplement: Supplementary file 4 — Supplementary Table S2. [file 41598_2022_8097_MOESM4_ESM.xlsx]

## Sheet: Sheet1
Supplementary Table S2. Genome mapping summary statistics. Streptococcus agalactiae ST283 SG_M1 (GenBank accession number: CP012419.2) was used as the reference genome in the read mapping.
Sequence name	Properly-paired mapped reads	Total mapped reads	Reference genome coverage	Average mapping depth: Reference genome-wide	Average mapping depth: Mapped region
B105 / SRR17330953	20312706 (99.89%)	20333239 (99.99%)	98.6151	936.099	949.244
D23 / SRR17330952	22641560 (99.78%)	22675935 (99.93%)	98.5865	1042.36	1057.3
E4 / SRR17330949	29186888 (91.02%)	29305052 (91.39%)	99.0151	1337.65	1350.95
E5 / SRR17330948	34655606 (97.89%)	34766846 (98.2%)	98.9834	1573.02	1589.17
B117 / SRR17330947	230240 (99.85%)	230340 (99.89%)	97.6535	10.7731	11.032
B140 / SRR17330946	1406938 (99.77%)	1409300 (99.93%)	98.396	64.0168	65.0604
A5 / SRR17330945	911696 (98.63%)	913485 (98.83%)	98.4301	41.5766	42.2397
A26 / SRR17330944	677530 (99.65%)	678351 (99.78%)	98.4706	31.3214	31.8079
C62 / SRR17330943	1128628 (99.81%)	1130140 (99.94%)	98.6991	51.9857	52.6709
D44 / SRR17330942	386880 (99.86%)	387194 (99.94%)	98.5386	18.2437	18.5143
E19 / SRR17330951	1231124 (99.8%)	1233058 (99.96%)	98.2855	55.7983	56.7716
PK / SRR17330950	18183706 (99.94%)	18192450 (99.99%)	98.6883	829.716	840.745
SRR3884885	4574458 (97.77%)	4675176 (99.93%)	100	212.695	212.695
SRR3884886	4326178 (98.07%)	4409505 (99.96%)	100	201.578	201.578
SRR3884887	3799820 (97.39%)	3901192 (99.98%)	100	179.038	179.038
SRR3884888	3383010 (97.85%)	3456712 (99.98%)	99.9999	158.396	158.396
SRR3884889	2814308 (96.97%)	2902096 (99.99%)	100	133.405	133.405
SRR3884890	3140032 (90.4%)	3215044 (92.56%)	99.9998	147.716	147.716
SRR3884891	3393382 (97.71%)	3471288 (99.96%)	100	159.68	159.68
SRR3884892	3898840 (96.58%)	4036718 (100%)	100	185.032	185.032
SRR3884893	3055194 (98.12%)	3113017 (99.98%)	99.9999	143.119	143.119
SRR3884894	3238230 (97.73%)	3313238 (100%)	100	152.213	152.213
SRR3884895	2969916 (97.5%)	3045733 (99.99%)	99.9999	139.631	139.631
SRR3884897	3253550 (97.71%)	3329465 (99.99%)	100	152.395	152.395
SRR3884898	4053306 (97.47%)	4158178 (100%)	99.9996	191.178	191.179
SRR3884899	3748100 (97.94%)	3826625 (99.99%)	99.9997	175.293	175.294
SRR3884901	3899180 (98.21%)	3969225 (99.98%)	100	181.71	181.71
SRR3884903	3753726 (97.63%)	3843314 (99.96%)	100	176.064	176.064
SRR3884905	3948750 (98.26%)	4016194 (99.94%)	99.9996	184.006	184.007
SRR3884906	4393484 (98.6%)	4454123 (99.96%)	99.9999	203.244	203.244
SRR3884907	3611588 (98.13%)	3680089 (99.99%)	99.9999	168.392	168.392
SRR3884908	3482898 (98.13%)	3547990 (99.97%)	99.9998	162.117	162.118
SRR3884909	4430996 (98.3%)	4505773 (99.96%)	100	204.98	204.98
SRR3884910	3568562 (97.86%)	3646404 (99.99%)	100	166.435	166.435
SRR3884911	3732098 (98.84%)	3775251 (99.99%)	99.9998	172.542	172.543
SRR3884912	3317966 (98.23%)	3376841 (99.98%)	99.9999	155.032	155.032
SRR3884913	3526294 (97.95%)	3599922 (99.99%)	100	164.173	164.173
SRR3884914	3804648 (98.09%)	3878350 (99.99%)	99.9999	176.209	176.209
SRR3884915	3691356 (98.03%)	3765202 (99.99%)	99.9996	171.812	171.813
SRR3884916	4252472 (98.04%)	4336861 (99.99%)	99.9999	197.312	197.312
SRR3884917	3971622 (98.03%)	4050841 (99.98%)	99.9999	184.291	184.291
SRR3884918	5143418 (98.86%)	5202479 (99.99%)	100	237.89	237.89
SRR3884919	3839134 (98.12%)	3911745 (99.97%)	99.9999	179.876	179.876
SRR3884920	4015820 (98.85%)	4061983 (99.99%)	100	185.426	185.426
SRR3884921	3523284 (98.01%)	3593423 (99.97%)	99.9999	164.975	164.975
SRR3884922	3495248 (98.45%)	3549947 (99.99%)	99.9998	162.277	162.277
SRR3884923	4224288 (98.59%)	4247933 (99.14%)	100	192.612	192.612
SRR3884924	3255380 (97.48%)	3338771 (99.98%)	98.8481	152.296	154.07
SRR3884926	3114654 (98.39%)	3163476 (99.93%)	98.8173	144.839	146.572
SRR3884927	3546988 (97.98%)	3619327 (99.98%)	99.9994	162.336	162.337
SRR3884928	3172504 (97.46%)	3254530 (99.98%)	99.935	149.762	149.859
SRR3884929	3934928 (98.17%)	4004185 (99.9%)	99.9999	183.78	183.78
SRR3884930	3079322 (97.51%)	3157445 (99.98%)	100	144.753	144.753
SRR3884931	3173294 (98.43%)	3223010 (99.97%)	100	147.193	147.193
SRR3884932	5004608 (97.29%)	5143714 (100%)	100	234.801	234.801
SRR3884933	3287866 (97.49%)	3372516 (100%)	99.9999	154.636	154.637
SRR3884934	3506980 (97.89%)	3582381 (99.99%)	100	164.95	164.95
SRR3884935	3444034 (97.9%)	3517563 (99.99%)	100	161.472	161.472
SRR3884936	4020662 (98.12%)	4096797 (99.98%)	99.9999	187.042	187.043
SRR3884937	4308532 (98.35%)	4374466 (99.85%)	100	199.592	199.592
SRR3884938	3949728 (98.11%)	4024359 (99.96%)	99.9998	182.812	182.813
SRR3884939	4964846 (98.54%)	5033168 (99.9%)	99.9997	228.413	228.414
SRR3884940	4036348 (98.36%)	4102797 (99.98%)	99.9998	187.505	187.505
SRR3884941	4198640 (98.11%)	4278795 (99.98%)	99.9999	195.87	195.87
SRR3884942	3789834 (98.04%)	3863592 (99.95%)	100	176.907	176.907
SRR3884943	4011440 (97.98%)	4092361 (99.95%)	99.9998	188.023	188.023
SRR3884944	4288756 (97.12%)	4406266 (99.78%)	99.9999	200.281	200.281
SRR3884945	4400272 (97.33%)	4517621 (99.93%)	100	205.968	205.968
SRR3884946	4470144 (97.49%)	4583028 (99.95%)	99.9998	210.991	210.992
SRR3884947	3467968 (98.31%)	3523342 (99.88%)	99.9999	161.126	161.126
SRR3884948	3784564 (98.12%)	3857011 (99.99%)	99.9999	176.119	176.12
SRR3884949	4155002 (97.77%)	4246409 (99.92%)	99.9998	194.011	194.012
SRR3884950	4195276 (97.62%)	4295933 (99.96%)	99.9998	195.858	195.858
SRR3884951	4378514 (97.09%)	4502191 (99.84%)	100	206.433	206.433
SRR3884952	4432300 (98.03%)	4519737 (99.96%)	99.9998	208.322	208.322
SRR3884953	6422018 (98.4%)	6526139 (99.99%)	100	297.892	297.892
SRR3884954	4602842 (97.51%)	4716701 (99.92%)	99.9999	215.857	215.857
SRR3884955	3763084 (97.75%)	3849322 (99.99%)	100	176.234	176.234
SRR3884956	4386872 (98.03%)	4473949 (99.98%)	100	203.113	203.113
SRR3884957	4060796 (97.74%)	4154411 (99.99%)	100	189.218	189.218
SRR3884958	4298686 (97.64%)	4402325 (99.99%)	100	200.911	200.911
SRR3884959	4440282 (97.21%)	4567251 (99.99%)	99.9998	207.948	207.948
SRR3884960	4448224 (98.02%)	4537437 (99.99%)	99.9999	206.547	206.547
SRR3884961	3000488 (97.55%)	3075133 (99.98%)	99.9997	141.048	141.049
SRR3884962	4557528 (97.17%)	4685040 (99.89%)	100	213.745	213.745
SRR3884963	5063198 (98.06%)	5160942 (99.95%)	100	236.343	236.343
SRR3884964	3291390 (97.17%)	3385598 (99.95%)	99.9999	154.912	154.913
SRR3884965	3494154 (98.77%)	3536812 (99.97%)	100	161.629	161.629
SRR3884966	3699546 (97.41%)	3793722 (99.89%)	100	173.862	173.862
SRR3884967	4639696 (97.47%)	4759351 (99.99%)	100	217.239	217.239
SRR3884968	3684236 (97.47%)	3778797 (99.97%)	100	173.016	173.016
SRR3884969	4664268 (97.6%)	4778522 (100%)	99.9999	218.42	218.42
SRR3884970	5460454 (98.27%)	5556190 (99.99%)	100	253.473	253.473
SRR3884971	3974762 (97.34%)	4077005 (99.85%)	99.9999	183.847	183.847
SRR3884972	5072474 (98.74%)	5134469 (99.95%)	100	234.473	234.473
SRR3884973	4907844 (97.75%)	5018466 (99.96%)	100	230.232	230.232
SRR3884974	5260686 (98.17%)	5358396 (99.99%)	100	245.431	245.431
SRR3884975	5465910 (99.08%)	5515751 (99.98%)	100	251.327	251.327
SRR3884976	4778448 (98.37%)	4857063 (99.99%)	100	222.498	222.498
SRR3884978	3084676 (97.16%)	3173867 (99.97%)	99.9997	144.162	144.162
SRR3884979	4935014 (98.29%)	5020209 (99.99%)	100	229.671	229.671
SRR3884980	3073818 (98.16%)	3131057 (99.99%)	99.9998	143.871	143.872
SRR3884981	4724324 (98.41%)	4800011 (99.99%)	99.9998	219.066	219.066
SRR3884982	4909346 (98.72%)	4971640 (99.97%)	99.9998	226.607	226.607
SRR3884983	2629082 (97.98%)	2682762 (99.98%)	100	123.131	123.131
SRR3884984	3603074 (98.06%)	3673961 (99.98%)	99.9999	167.654	167.654
SRR3884985	4134540 (98.32%)	4204590 (99.99%)	100	191.959	191.959
SRR3884986	3997636 (98.11%)	4074536 (99.99%)	100	185.333	185.333
SRR3884987	3101542 (98.27%)	3153779 (99.92%)	99.9999	144.838	144.838
SRR3884988	2802080 (97.65%)	2868611 (99.97%)	99.9998	132.133	132.133
SRR3884989	4276798 (98.29%)	4350714 (99.99%)	99.9999	199.198	199.198
SRR3884990	3329650 (97.94%)	3399150 (99.99%)	99.9998	156.446	156.446
SRR3884991	3677430 (98.06%)	3744557 (99.85%)	99.9998	170.472	170.473
SRR3884992	4569902 (98.31%)	4648191 (100%)	99.9999	212.58	212.58
SRR3884993	4486416 (97.48%)	4600908 (99.96%)	100	210.797	210.797
SRR3884995	3568206 (97.7%)	3647827 (99.88%)	99.9999	167.071	167.071
SRR3884996	4120458 (97.84%)	4209170 (99.94%)	100	191.745	191.745
SRR3884997	4309874 (97.28%)	4427592 (99.94%)	99.9999	202.309	202.31
SRR3884998	4789830 (97.93%)	4890205 (99.98%)	99.9997	225.052	225.052
SRR3884999	3526934 (98.03%)	3595061 (99.92%)	99.9999	165.526	165.526
SRR3885000	7587812 (99.16%)	7651673 (100%)	100	350.151	350.151
SRR3885001	3713408 (98.31%)	3774044 (99.92%)	99.9998	173.191	173.192
SRR3885002	5778302 (98.22%)	5882429 (99.99%)	100	267.496	267.496
SRR3885003	4635032 (98.87%)	4687392 (99.99%)	100	214.561	214.561
SRR3885004	3961542 (98.27%)	4030774 (99.99%)	99.9999	184.31	184.31
SRR3885005	4240092 (98.25%)	4315127 (99.98%)	99.9999	197.494	197.494
SRR3885006	4644076 (98.64%)	4707564 (99.99%)	100	213.7	213.7
SRR3885007	4477750 (98.16%)	4561472 (99.99%)	100	208.334	208.334
SRR3885008	4576052 (98.98%)	4617934 (99.89%)	99.9999	209.123	209.123
SRR3885010	3849730 (98.24%)	3917988 (99.99%)	100	179.456	179.456
SRR3885011	3743622 (97.93%)	3822529 (99.99%)	100	174.423	174.423
SRR3885012	3467402 (97.77%)	3546551 (100%)	100	162.108	162.108
SRR3885013	5757634 (98.08%)	5870182 (100%)	100	268.146	268.146
SRR3885014	4130968 (98.15%)	4208578 (99.99%)	99.9997	192.588	192.589
SRR3885015	4433570 (97.88%)	4529582 (100%)	99.9999	207.048	207.048
SRR3885016	4160124 (98.17%)	4236294 (99.97%)	99.9997	193.091	193.091
SRR3885017	5174506 (98.35%)	5260891 (99.99%)	99.9998	239.487	239.488
SRR3885018	3869012 (98.03%)	3946494 (99.99%)	98.652	180.524	182.991
SRR3885019	3409328 (98.19%)	3468482 (99.89%)	99.9999	159.237	159.238
SRR3885020	5658450 (99.13%)	5707337 (99.99%)	100	260.204	260.204
SRR3885021	3799330 (98.47%)	3853649 (99.88%)	100	176.347	176.347
SRR3885023	3607400 (97.94%)	3681271 (99.95%)	99.9999	168.681	168.682
SRR3885024	3271444 (97.67%)	3349197 (100%)	100	153.673	153.673
SRR3885025	3243336 (97.83%)	3313686 (99.95%)	100	152.349	152.349
SRR3885026	3830584 (97.53%)	3926665 (99.98%)	100	177.815	177.815
SRR3885027	3160878 (98.56%)	3206241 (99.98%)	99.9999	147.642	147.642
SRR3885028	3489104 (97.8%)	3565764 (99.95%)	100	163.521	163.521
SRR3885029	4583502 (97.6%)	4695143 (99.97%)	100	213.342	213.342
SRR3885030	3983496 (97.39%)	4089595 (99.98%)	99.9998	184.779	184.78
SRR3885031	3670064 (97.56%)	3760133 (99.95%)	100	170.419	170.419
SRR3885032	4420656 (98.38%)	4493100 (99.99%)	100	205.33	205.33
SRR3885033	3701716 (97.5%)	3796110 (99.98%)	100	173.587	173.587
SRR3885034	3593816 (97.97%)	3668048 (99.99%)	99.9999	168.33	168.33
SRR3885036	3354410 (98.22%)	3412791 (99.93%)	100	156.479	156.479
SRR3885037	3533576 (97.99%)	3604831 (99.97%)	100	165.473	165.473
SRR3885038	3231166 (97.74%)	3304814 (99.97%)	99.9998	151.745	151.745
SRR3885039	3248352 (98.34%)	3302012 (99.96%)	100	152.037	152.037
SRR3885040	3063090 (98.89%)	3093786 (99.88%)	100	142.262	142.262
SRR3885041	3092962 (97.9%)	3157982 (99.95%)	99.9999	144.809	144.809
SRR3885042	2914748 (99.02%)	2941320 (99.92%)	99.9999	134.842	134.842
SRR3885043	3116108 (98.33%)	3168231 (99.97%)	100	145.604	145.604
SRR3923716	2533364 (96.8%)	2594898 (99.15%)	98.6044	137.066	139.006
SRR3923717	926906 (98.46%)	938235 (99.66%)	99.9286	48.2169	48.2514
SRR3923718	1002508 (98.96%)	1012914 (99.99%)	99.9343	52.8905	52.9253
SRR3923719	1174704 (97.9%)	1195635 (99.65%)	99.9559	62.3025	62.33
SRR3923720	2102038 (97.4%)	2139544 (99.14%)	96.3103	112.358	116.663
SRR3923721	1928352 (97.59%)	1959135 (99.15%)	96.4117	101.86	105.651
SRR3923722	1803124 (97.57%)	1832006 (99.13%)	97.9681	95.816	97.8032
SRR3923723	1969242 (97.15%)	2009820 (99.15%)	97.9765	104.04	106.189
SRR3923724	1930674 (97.53%)	1963575 (99.19%)	98.5476	102.489	104
SRR3923725	2171492 (97.08%)	2217952 (99.16%)	98.6338	115.865	117.47
SRR3923726	2416704 (96.73%)	2477292 (99.16%)	98.6608	130.17	131.937
SRR3923727	2419344 (97.62%)	2477912 (99.98%)	98.5765	129.855	131.73
SRR6282417	1512252 (98.81%)	1515842 (99.04%)	96.3623	102.619	106.493
SRR6282418	1754412 (98.83%)	1758278 (99.05%)	96.3512	119.238	123.754
SRR6282419	2525042 (98.52%)	2537477 (99%)	96.3283	172.167	178.729
SRR6282420	2262482 (98.06%)	2285500 (99.06%)	96.3427	155.016	160.9
SRR6282421	2131438 (98.38%)	2144756 (98.99%)	96.3284	145.379	150.92
SRR6327875	2439116 (97.74%)	2495106 (99.99%)	97.7008	130.622	133.696
SRR6327877	2226582 (97.69%)	2278837 (99.99%)	97.7056	119.169	121.967
SRR6327878	2400768 (97.4%)	2464559 (99.98%)	97.7048	128.727	131.751
SRR6327879	1980346 (98.02%)	2020134 (99.99%)	97.6895	105.748	108.249
SRR6327880	2154078 (97.78%)	2202610 (99.98%)	97.692	115.767	118.502
SRR6327882	1976494 (97.76%)	2021546 (99.99%)	97.7003	105.93	108.424
SRR6327888	919950 (98.46%)	931269 (99.67%)	99.9295	47.8914	47.9252
SRR6327889	1002508 (98.96%)	1012914 (99.99%)	99.9343	52.8905	52.9253
SRR6327890	1894564 (97.72%)	1938272 (99.98%)	95.5136	101.288	106.046
SRR6327891	1750740 (97.37%)	1782915 (99.16%)	95.7797	92.8327	96.9232
SRR6327892	1161964 (98.79%)	1176126 (99.99%)	97.6615	61.7638	63.2428
SRR6327893	1161260 (99.08%)	1171854 (99.98%)	97.7673	61.0966	62.4919
SRR6327894	1163670 (97.9%)	1184623 (99.66%)	99.9479	61.7855	61.8177
SRR6327895	1124628 (98.98%)	1136104 (99.99%)	97.6501	58.9532	60.3719
SRR6327898	1343562 (98.96%)	1357609 (99.99%)	97.6732	70.6441	72.327
SRR6327899	1050442 (98.88%)	1062287 (99.99%)	97.6592	55.1402	56.4618
SRR6327905	1080898 (99.18%)	1089735 (99.99%)	99.9544	57.7125	57.7388
SRR6327906	1015482 (98.43%)	1031588 (99.99%)	97.6569	53.6816	54.9696
SRR6327907	1039198 (98.82%)	1051456 (99.99%)	99.9458	55.1685	55.1984
SRR6327911	1102642 (98.43%)	1120076 (99.99%)	95.3929	58.5488	61.3764
SRR6327912	1207124 (99.02%)	1219040 (99.99%)	99.9467	64.3637	64.3981
SRR6327913	988644 (98.6%)	1002608 (99.99%)	95.3934	52.3612	54.8898
SRR6327915	1174186 (98.93%)	1186798 (99.99%)	99.9345	62.7272	62.7683
SRR6327917	1074380 (98.85%)	1086790 (99.99%)	99.9491	57.8226	57.852
SRR6327947	1274042 (99.14%)	1284942 (99.99%)	99.9394	67.8643	67.9054
SRR6327948	1201946 (99.19%)	1211668 (99.99%)	99.9529	64.0537	64.0839
SRR6327950	1132288 (98.85%)	1145396 (99.99%)	99.9399	60.1802	60.2164
SRR6327952	1094424 (98.32%)	1112053 (99.91%)	97.6708	58.1481	59.5348
SRR8052360	1062516 (97.95%)	1084633 (99.98%)	98.1409	57.9573	59.0552
SRR8052361	1040182 (97.96%)	1061555 (99.98%)	98.5471	56.411	57.2427
SRR8052362	1196538 (98.59%)	1213482 (99.99%)	98.5394	65.5406	66.5121
SRR8052363	925484 (98.47%)	939725 (99.98%)	98.1491	50.1038	51.0487
SRR8052364	1010246 (97.65%)	1034455 (99.99%)	98.5367	55.3406	56.1624
SRR8052365	943062 (96.54%)	967947 (99.08%)	98.567	51.6701	52.4213
SRR8052366	1052008 (97.03%)	1074874 (99.14%)	98.5584	57.5709	58.413
SRR8052367	1136292 (96.85%)	1163796 (99.19%)	98.0275	62.2049	63.4566
SRR8052368	1002470 (96.85%)	1026526 (99.17%)	98.5471	54.6002	55.4052
SRR8052369	1006474 (97.7%)	1022121 (99.22%)	98.5286	54.3783	55.1904
SRR8052370	1070438 (98.11%)	1090987 (99.99%)	98.0588	58.2417	59.3947
SRR8052371	1193432 (97.79%)	1220307 (99.99%)	98.5579	65.2878	66.2431
SRR8052372	278798 (97.92%)	282626 (99.26%)	95.5389	13.1483	13.7622
SRR8052373	1027400 (96.82%)	1052219 (99.16%)	98.5459	56.0308	56.8575
SRR8052374	1085322 (95.94%)	1131029 (99.98%)	98.5606	60.6166	61.5019
SRR8052375	1071184 (97.41%)	1099506 (99.98%)	98.5381	58.6605	59.5308
SRR8052376	276794 (97.86%)	280639 (99.22%)	96.0316	13.0143	13.5521
SRR8052377	240098 (97.97%)	243248 (99.26%)	95.9758	11.306	11.78
SRR8052378	246624 (97.83%)	250086 (99.21%)	95.4519	11.595	12.1474
SRR8052379	185632 (98.08%)	187859 (99.25%)	95.1432	8.68779	9.13128
SRR8052380	248672 (98.56%)	252292 (99.99%)	98.3692	11.3354	11.5234
SRR8052381	246912 (97.15%)	252199 (99.23%)	95.0546	11.7098	12.3191
SRR8052382	292600 (98.08%)	296116 (99.26%)	96.0747	13.7423	14.3038
SRR8052383	284080 (95.66%)	294471 (99.16%)	96.1229	13.6281	14.1778
SRR8052384	210554 (97.92%)	213335 (99.21%)	95.9002	9.90712	10.3307
SRR8052385	247394 (97.84%)	251005 (99.27%)	96.0014	11.6319	12.1164
SRR8052386	332250 (97.3%)	338899 (99.25%)	95.2087	15.7487	16.5412
SRR8052387	228956 (98.06%)	231642 (99.21%)	95.9302	10.7076	11.1619
SRR8052388	284026 (94.11%)	297075 (98.44%)	97.8669	13.7967	14.0974
SRR8052389	280700 (95.34%)	291950 (99.16%)	95.5463	13.5163	14.1463
SRR8052390	922270 (99.94%)	922776 (100%)	97.6769	62.156	63.6342
SRR8052391	856058 (99.85%)	857239 (99.99%)	97.3975	56.2503	57.7533
SRR8052392	955592 (99.65%)	958768 (99.98%)	99.1978	60.9481	61.4409
SRR8052393	927452 (99.01%)	928506 (99.12%)	97.5993	61.5577	63.0719
SRR8052394	692116 (99.92%)	692592 (99.99%)	97.8309	46.4595	47.4896
SRR8052395	626976 (99.04%)	627395 (99.11%)	97.2707	41.9396	43.1164
SRR8052396	720662 (98.54%)	720909 (98.57%)	95.9889	47.9793	49.9842
SRR8052397	745180 (98.45%)	747483 (98.76%)	96.9831	47.4325	48.908
SRR8052398	1023032 (98.43%)	1026789 (98.79%)	97.3744	64.6991	66.4436
SRR8052399	626286 (78.7%)	629756 (79.14%)	96.8048	37.4543	38.6905
SRR8052400	728460 (81.92%)	732494 (82.38%)	94.288	44.6155	47.3183
SRR8052401	1061592 (98.98%)	1063520 (99.16%)	95.717	57.8982	60.4889
SRR8052402	1225904 (98.83%)	1229892 (99.15%)	94.8425	66.3229	69.9295
SRR8052403	1253752 (98.9%)	1256815 (99.14%)	94.8524	67.9762	71.6653
SRR8052404	1240978 (99.01%)	1243162 (99.18%)	95.7604	67.026	69.9935
SRR8052405	1191038 (98.95%)	1194423 (99.23%)	96.1085	64.7078	67.3279
SRR8052406	1000404 (98.91%)	1002989 (99.16%)	95.7198	53.8657	56.2743
SRR8052407	822030 (98.38%)	828828 (99.19%)	95.7617	43.9571	45.9026
SRR8052408	929446 (98.29%)	937948 (99.19%)	96.1992	50.0268	52.0034
SRR8052409	752210 (98.53%)	757079 (99.16%)	95.6973	40.3603	42.175
SRR8052410	950932 (98.73%)	954854 (99.13%)	95.7336	51.3982	53.6888
SRR8052411	959054 (98.17%)	969131 (99.2%)	94.8393	51.6926	54.5055
SRR8052412	934732 (99.71%)	937361 (99.99%)	96.5276	58.7603	60.8741
SRR8052413	942946 (98.69%)	955289 (99.99%)	95.3532	50.8384	53.3159
SRR8052414	913072 (98.92%)	922896 (99.98%)	95.3175	49.2005	51.6174
SRR8052415	625794 (99.97%)	625924 (99.99%)	96.9521	41.9956	43.3158
SRR8052416	883604 (99.92%)	884313 (100%)	95.5775	57.398	60.0539
SRR8052417	835664 (98.87%)	837366 (99.07%)	97.6129	53.7338	55.0479
SRR8052419	805506 (98.79%)	807550 (99.04%)	96.3235	52.5696	54.5761
SRR8052420	773354 (99.79%)	774891 (99.99%)	95.6175	49.8736	52.1595
SRR8052421	968024 (98.51%)	974608 (99.18%)	95.3227	52.0804	54.6359
SRR8052422	1111342 (98.84%)	1114887 (99.16%)	95.717	60.0594	62.7469
SRR8052423	956454 (98.44%)	963789 (99.19%)	94.8812	51.209	53.9718
SRR8052424	827868 (98.71%)	831826 (99.18%)	94.8307	44.4159	46.837
SRR8052425	843676 (98.13%)	852741 (99.18%)	95.7203	45.1386	47.1568
SRR8052426	1129354 (98.89%)	1132499 (99.17%)	95.4165	61.3464	64.2932
SRR8052427	1111328 (98.84%)	1114792 (99.15%)	95.3313	60.4737	63.4353
SRR8052428	977752 (98.5%)	984450 (99.18%)	94.8276	52.8565	55.7395
SRR8052429	984082 (98.11%)	994803 (99.18%)	95.3514	53.0916	55.6799
SRR8052430	1098306 (98.32%)	1107789 (99.17%)	95.7236	59.7498	62.4191
SRR8052431	1000096 (98.42%)	1007131 (99.11%)	94.8828	54.2738	57.2008
SRR8052432	1029154 (94.8%)	1085532 (99.99%)	98.1509	57.8671	58.9572
SRR8052433	1080696 (98.66%)	1086326 (99.18%)	95.0113	57.9759	61.02
SRR8052434	759060 (98.36%)	765217 (99.16%)	95.7059	40.6756	42.5006
SRR8052435	1082594 (98.13%)	1103104 (99.99%)	98.5307	59.1592	60.0414
SRR8052436	1020798 (95.65%)	1058191 (99.16%)	98.5602	56.4589	57.2837
SRR8052437	1079668 (97.91%)	1102548 (99.98%)	98.1447	58.8482	59.9606
SRR8052438	1007670 (97.8%)	1030152 (99.99%)	98.5489	54.5861	55.3899
SRR8052439	991092 (98.8%)	994870 (99.18%)	94.827	53.1669	56.0673
SRR8052440	885288 (98.39%)	892785 (99.22%)	95.3183	47.4628	49.794
SRR8052441	220946 (97.88%)	223846 (99.17%)	95.9898	10.3458	10.778
SRR8052442	273020 (97.77%)	277075 (99.22%)	96.1141	12.8589	13.3788
SRR8052443	790790 (99.97%)	790984 (100%)	97.6772	53.6205	54.8957
SRR8052444	1255316 (97.38%)	1260395 (97.78%)	97.5383	68.0157	69.7323
SRR8052445	538116 (92.61%)	540905 (93.09%)	97.524	28.6526	29.38
SRR8052446	7330248 (92.24%)	7375150 (92.81%)	97.6007	384.107	393.549
SRR8052447	780390 (97.69%)	782648 (97.98%)	97.5218	41.1306	42.1758
SRR8052448	246070 (97.59%)	250294 (99.26%)	95.5007	11.5931	12.1393
SRR8052449	272794 (97.7%)	277214 (99.28%)	96.0614	12.8878	13.4162
SRR8052450	271494 (98.06%)	274777 (99.25%)	95.5236	12.7243	13.3206
SRR8052451	232818 (97.96%)	235870 (99.24%)	95.3989	10.944	11.4718
SRR8052452	1006292 (98.43%)	1007706 (98.57%)	95.3508	64.2429	67.3753
SRR8052453	541786 (99.98%)	541888 (100%)	97.157	36.6796	37.7529
SRR8052454	893058 (98.16%)	898983 (98.81%)	95.9274	52.9981	55.2481
SRR8052455	1061238 (96.87%)	1085745 (99.11%)	98.5629	58.1659	59.014
SRR8052456	1020460 (96.89%)	1044286 (99.16%)	98.5538	55.5407	56.3557
SRR8052457	1076026 (95.85%)	1113068 (99.15%)	98.5519	59.7857	60.6642
SRR8052458	860018 (97.17%)	884988 (99.99%)	96.2698	46.9018	48.7191
SRR8052459	1070388 (98.01%)	1084549 (99.31%)	99.2271	57.8486	58.2992
SRR8052460	927652 (97.76%)	941113 (99.18%)	99.9297	50.0516	50.0868
SRR8052461	1101102 (97.64%)	1118362 (99.17%)	98.5301	60.0391	60.9348
SRR8052462	1080696 (97.25%)	1102783 (99.23%)	99.2459	58.8195	59.2664
SRR8052463	991996 (98.25%)	1009553 (99.99%)	98.5185	53.7446	54.5528
SRR8052464	1018752 (98.27%)	1036592 (99.99%)	98.5523	55.2498	56.0614
