# Supplementary material for: Genomic epidemiology of Streptococcus agalactiae ST283 in Southeast Asia
Source: Sci Rep. 2022 Mar 9;12:4185. doi: 10.1038/s41598-022-08097-0 (PMC8907273; doi:10.1038/s41598-022-08097-0)
Supplement: Supplementary file 5 — Supplementary Table S3. [file 41598_2022_8097_MOESM5_ESM.xlsx]

## Sheet: Sheet1
Supplementary Table S3. Putative drug resistance genes in the bacterial genomes detected by ResFinder. The significant thresholds for gene detection were 95% gene mapping coverage, 95% gene-wide nucleotide identity, and 0.5 gene mapping depth normalized by whole-genome mapping depth (computed across mapped regions only). To be considered as positive, contiguous full-length gene sequences must als…
Sequence name	Resistance gene	Gene wide nucleotide identity	Alignment length/Gene length	Gene mapping coverage	Position in reference	Reference gene accession.no.	Gene mapping depth	Normalised gene mapping depth
B105 / SRR17330953	mre(A)	100	936/936	100	1..937	U92073	1550.95	1.63388
D23 / SRR17330952	mre(A)	100	936/936	100	1..937	U92073	1528.76	1.44591
E4 / SRR17330949	mre(A)	100	936/936	100	1..937	U92073	1854.67	1.37286
E5 / SRR17330948	mre(A)	100	936/936	100	1..937	U92073	2221.79	1.39808
B117 / SRR17330947	mre(A)	100	936/936	100	1..937	U92073	36.96	3.35025
B140 / SRR17330946	mre(A)	100	936/936	100	1..937	U92073	156.66	2.40792
A5 / SRR17330945	mre(A)	100	936/936	100	1..937	U92073	107.25	2.53908
A5 / SRR17330945	tet(M)	100	1920/1920	100	1..1921	AM990992	233.92	5.53792
A26 / SRR17330944	mre(A)	100	936/936	100	1..937	U92073	95	2.98668
C62 / SRR17330943	mre(A)	100	936/936	100	1..937	U92073	121.38	2.3045
D44 / SRR17330942	mre(A)	100	936/936	100	1..937	U92073	54.99	2.97014
E19 / SRR17330951	mre(A)	100	936/936	100	1..937	U92073	147.04	2.59003
PK / SRR17330950	mre(A)	100	936/936	100	1..937	U92073	1476.42	1.75609
SRR3884885	mre(A)	100	936/936	100	1..937	U92073	299.43	1.40779
SRR3884886	mre(A)	100	936/936	100	1..937	U92073	285.69	1.41727
SRR3884887	mre(A)	100	936/936	100	1..937	U92073	231.39	1.29241
SRR3884888	mre(A)	100	936/936	100	1..937	U92073	219.8	1.38766
SRR3884889	mre(A)	100	936/936	100	1..937	U92073	169.81	1.27289
SRR3884890	mre(A)	100	936/936	100	1..937	U92073	191.99	1.29972
SRR3884891	mre(A)	100	936/936	100	1..937	U92073	199.83	1.25144
SRR3884892	mre(A)	100	936/936	100	1..937	U92073	224.99	1.21595
SRR3884893	mre(A)	100	936/936	100	1..937	U92073	186.48	1.30297
SRR3884894	mre(A)	100	936/936	100	1..937	U92073	198.69	1.30534
SRR3884895	mre(A)	100	936/936	100	1..937	U92073	182.82	1.30931
SRR3884897	mre(A)	100	936/936	100	1..937	U92073	194.99	1.2795
SRR3884898	mre(A)	100	936/936	100	1..937	U92073	253.72	1.32713
SRR3884899	mre(A)	100	936/936	100	1..937	U92073	217.6	1.24134
SRR3884901	mre(A)	100	936/936	100	1..937	U92073	244.37	1.34484
SRR3884903	mre(A)	100	936/936	100	1..937	U92073	236.83	1.34514
SRR3884905	mre(A)	100	936/936	100	1..937	U92073	253.17	1.37587
SRR3884906	mre(A)	100	936/936	100	1..937	U92073	268.98	1.32343
SRR3884907	mre(A)	100	936/936	100	1..937	U92073	216.35	1.2848
SRR3884908	mre(A)	100	936/936	100	1..937	U92073	229.49	1.41557
SRR3884909	mre(A)	100	936/936	100	1..937	U92073	290.87	1.41902
SRR3884910	mre(A)	100	936/936	100	1..937	U92073	223.49	1.34281
SRR3884911	mre(A)	100	936/936	100	1..937	U92073	237.32	1.37543
SRR3884912	mre(A)	100	936/936	100	1..937	U92073	208.72	1.3463
SRR3884913	mre(A)	100	936/936	100	1..937	U92073	218.75	1.33244
SRR3884914	mre(A)	100	936/936	100	1..937	U92073	261.69	1.48511
SRR3884915	mre(A)	100	936/936	100	1..937	U92073	245.12	1.42667
SRR3884916	mre(A)	100	936/936	100	1..937	U92073	245.79	1.24569
SRR3884917	mre(A)	100	936/936	100	1..937	U92073	276.43	1.49996
SRR3884918	mre(A)	100	936/936	100	1..937	U92073	276.26	1.16129
SRR3884919	mre(A)	100	936/936	100	1..937	U92073	241.65	1.34343
SRR3884920	mre(A)	100	936/936	100	1..937	U92073	259.2	1.39786
SRR3884921	mre(A)	100	936/936	100	1..937	U92073	216.37	1.31153
SRR3884922	mre(A)	100	936/936	100	1..937	U92073	216.68	1.33525
SRR3884923	mre(A)	100	936/936	100	1..937	U92073	266.35	1.38283
SRR3884924	mre(A)	100	936/936	100	1..937	U92073	218.74	1.41974
SRR3884926	mre(A)	100	936/936	100	1..937	U92073	197.66	1.34855
SRR3884927	mre(A)	100	936/936	100	1..937	U92073	209.54	1.29077
SRR3884928	mre(A)	100	936/936	100	1..937	U92073	189.93	1.26739
SRR3884929	mre(A)	100	936/936	100	1..937	U92073	212.2	1.15464
SRR3884930	mre(A)	100	936/936	100	1..937	U92073	195.79	1.35258
SRR3884931	mre(A)	100	936/936	100	1..937	U92073	199.43	1.35489
SRR3884932	mre(A)	100	936/936	100	1..937	U92073	305.27	1.30012
SRR3884933	mre(A)	100	936/936	100	1..937	U92073	198.7	1.28494
SRR3884934	mre(A)	100	936/936	100	1..937	U92073	197.62	1.19806
SRR3884935	mre(A)	100	936/936	100	1..937	U92073	208.31	1.29007
SRR3884936	mre(A)	100	936/936	100	1..937	U92073	242.61	1.29708
SRR3884937	mre(A)	100	936/936	100	1..937	U92073	264.21	1.32375
SRR3884938	mre(A)	100	936/936	100	1..937	U92073	243.36	1.3312
SRR3884939	mre(A)	100	936/936	100	1..937	U92073	290.88	1.27348
SRR3884940	mre(A)	100	936/936	100	1..937	U92073	256.53	1.36812
SRR3884941	mre(A)	100	936/936	100	1..937	U92073	253.78	1.29566
SRR3884942	mre(A)	100	936/936	100	1..937	U92073	229.07	1.29486
SRR3884943	mre(A)	100	936/936	100	1..937	U92073	259.5	1.38015
SRR3884944	mre(A)	100	936/936	100	1..937	U92073	282.27	1.40937
SRR3884945	mre(A)	100	936/936	100	1..937	U92073	297.08	1.44236
SRR3884946	mre(A)	100	936/936	100	1..937	U92073	274.25	1.29981
SRR3884947	mre(A)	100	936/936	100	1..937	U92073	207.77	1.28949
SRR3884948	mre(A)	100	936/936	100	1..937	U92073	259.95	1.47598
SRR3884949	mre(A)	100	936/936	100	1..937	U92073	259.91	1.33966
SRR3884950	mre(A)	100	936/936	100	1..937	U92073	252.67	1.29007
SRR3884951	mre(A)	100	936/936	100	1..937	U92073	281.15	1.36194
SRR3884952	mre(A)	100	936/936	100	1..937	U92073	257.68	1.23693
SRR3884953	mre(A)	100	936/936	100	1..937	U92073	390.9	1.31222
SRR3884954	mre(A)	100	936/936	100	1..937	U92073	267.88	1.24101
SRR3884955	mre(A)	100	936/936	100	1..937	U92073	251.9	1.42935
SRR3884956	mre(A)	100	936/936	100	1..937	U92073	278.48	1.37106
SRR3884957	mre(A)	100	936/936	100	1..937	U92073	287.53	1.51957
SRR3884958	mre(A)	100	936/936	100	1..937	U92073	275.98	1.37364
SRR3884959	mre(A)	100	936/936	100	1..937	U92073	287.29	1.38155
SRR3884960	mre(A)	100	936/936	100	1..937	U92073	304.96	1.47647
SRR3884961	mre(A)	100	936/936	100	1..937	U92073	166.98	1.18384
SRR3884962	mre(A)	100	936/936	100	1..937	U92073	288.12	1.34796
SRR3884963	mre(A)	100	936/936	100	1..937	U92073	298.04	1.26105
SRR3884964	mre(A)	100	936/936	100	1..937	U92073	211.39	1.36457
SRR3884965	mre(A)	100	936/936	100	1..937	U92073	228.33	1.41268
SRR3884966	mre(A)	100	936/936	100	1..937	U92073	236.09	1.35792
SRR3884967	mre(A)	100	936/936	100	1..937	U92073	291.29	1.34087
SRR3884968	mre(A)	100	936/936	100	1..937	U92073	214.33	1.23879
SRR3884969	mre(A)	100	936/936	100	1..937	U92073	305.18	1.39722
SRR3884970	mre(A)	100	936/936	100	1..937	U92073	325.34	1.28353
SRR3884971	mre(A)	100	936/936	100	1..937	U92073	252.64	1.37419
SRR3884972	mre(A)	100	936/936	100	1..937	U92073	302.76	1.29124
SRR3884973	mre(A)	100	936/936	100	1..937	U92073	288.76	1.25421
SRR3884974	mre(A)	100	936/936	100	1..937	U92073	314.13	1.27991
SRR3884975	mre(A)	100	936/936	100	1..937	U92073	269	1.07032
SRR3884976	mre(A)	100	936/936	100	1..937	U92073	276.71	1.24365
SRR3884978	mre(A)	100	936/936	100	1..937	U92073	199.2	1.38178
SRR3884979	mre(A)	100	936/936	100	1..937	U92073	298.17	1.29825
SRR3884980	mre(A)	100	936/936	100	1..937	U92073	183.04	1.27224
SRR3884981	mre(A)	100	936/936	100	1..937	U92073	291.51	1.33069
SRR3884982	mre(A)	100	936/936	100	1..937	U92073	314.46	1.38769
SRR3884983	mre(A)	100	936/936	100	1..937	U92073	161.95	1.31527
SRR3884984	mre(A)	100	936/936	100	1..937	U92073	218.28	1.30197
SRR3884985	mre(A)	100	936/936	100	1..937	U92073	269.43	1.40358
SRR3884986	mre(A)	100	936/936	100	1..937	U92073	259.97	1.40272
SRR3884987	mre(A)	100	936/936	100	1..937	U92073	188.87	1.30401
SRR3884988	mre(A)	100	936/936	100	1..937	U92073	162.7	1.23134
SRR3884989	mre(A)	100	936/936	100	1..937	U92073	253.28	1.2715
SRR3884990	mre(A)	100	936/936	100	1..937	U92073	199.05	1.27232
SRR3884991	mre(A)	100	936/936	100	1..937	U92073	217.97	1.27862
SRR3884992	mre(A)	100	936/936	100	1..937	U92073	285.1	1.34114
SRR3884993	mre(A)	100	936/936	100	1..937	U92073	254.25	1.20614
SRR3884995	mre(A)	100	936/936	100	1..937	U92073	209.46	1.25372
SRR3884996	mre(A)	100	936/936	100	1..937	U92073	237.77	1.24003
SRR3884997	mre(A)	100	936/936	100	1..937	U92073	253.25	1.25179
SRR3884998	mre(A)	100	936/936	100	1..937	U92073	289.34	1.28566
SRR3884999	mre(A)	100	936/936	100	1..937	U92073	202.9	1.22579
SRR3885000	mre(A)	100	936/936	100	1..937	U92073	369.18	1.05435
SRR3885001	mre(A)	100	936/936	100	1..937	U92073	222.82	1.28655
SRR3885002	mre(A)	100	936/936	100	1..937	U92073	321.77	1.2029
SRR3885003	mre(A)	100	936/936	100	1..937	U92073	279.73	1.30373
SRR3885004	mre(A)	100	936/936	100	1..937	U92073	246.72	1.33861
SRR3885005	mre(A)	100	936/936	100	1..937	U92073	259.55	1.31422
SRR3885006	mre(A)	100	936/936	100	1..937	U92073	307.84	1.44052
SRR3885007	mre(A)	100	936/936	100	1..937	U92073	296.41	1.42276
SRR3885008	mre(A)	100	936/936	100	1..937	U92073	267.88	1.28097
SRR3885010	mre(A)	100	936/936	100	1..937	U92073	236.5	1.31787
SRR3885011	mre(A)	100	936/936	100	1..937	U92073	234.11	1.3422
SRR3885012	mre(A)	100	936/936	100	1..937	U92073	205.04	1.26484
SRR3885013	mre(A)	100	936/936	100	1..937	U92073	369.48	1.37791
SRR3885014	mre(A)	100	936/936	100	1..937	U92073	247.8	1.28668
SRR3885015	mre(A)	100	936/936	100	1..937	U92073	284.78	1.37543
SRR3885016	mre(A)	100	936/936	100	1..937	U92073	272.81	1.41286
SRR3885017	mre(A)	100	936/936	100	1..937	U92073	328.03	1.36971
SRR3885018	mre(A)	100	936/936	100	1..937	U92073	248.78	1.35952
SRR3885019	mre(A)	100	936/936	100	1..937	U92073	211.21	1.32638
SRR3885020	mre(A)	100	936/936	100	1..937	U92073	311.43	1.19687
SRR3885021	mre(A)	100	936/936	100	1..937	U92073	222.55	1.262
SRR3885023	mre(A)	100	936/936	100	1..937	U92073	212.22	1.25811
SRR3885024	mre(A)	100	936/936	100	1..937	U92073	194.05	1.26275
SRR3885025	mre(A)	100	936/936	100	1..937	U92073	207.82	1.3641
SRR3885026	mre(A)	100	936/936	100	1..937	U92073	233.68	1.31417
SRR3885027	mre(A)	100	936/936	100	1..937	U92073	190.64	1.29123
SRR3885028	mre(A)	100	936/936	100	1..937	U92073	216.11	1.3216
SRR3885029	mre(A)	100	936/936	100	1..937	U92073	259.31	1.21547
SRR3885030	mre(A)	100	936/936	100	1..937	U92073	229.04	1.23953
SRR3885031	mre(A)	100	936/936	100	1..937	U92073	206.89	1.21401
SRR3885032	mre(A)	100	936/936	100	1..937	U92073	285.96	1.39268
SRR3885033	mre(A)	100	936/936	100	1..937	U92073	226.64	1.30563
SRR3885034	mre(A)	100	936/936	100	1..937	U92073	200.07	1.18856
SRR3885036	mre(A)	100	936/936	100	1..937	U92073	209.84	1.34101
SRR3885037	mre(A)	100	936/936	100	1..937	U92073	225.04	1.35998
SRR3885038	mre(A)	100	936/936	100	1..937	U92073	203.98	1.34423
SRR3885039	mre(A)	100	936/936	100	1..937	U92073	194.9	1.28192
SRR3885040	mre(A)	100	936/936	100	1..937	U92073	194.47	1.36698
SRR3885041	mre(A)	100	936/936	100	1..937	U92073	194.72	1.34467
SRR3885042	mre(A)	100	936/936	100	1..937	U92073	192.7	1.42908
SRR3885043	mre(A)	100	936/936	100	1..937	U92073	186.75	1.28259
SRR3923716	mre(A)	100	936/936	100	1..937	U92073	631.25	4.54117
SRR3923716	tet(M)	100	1920/1920	100	1..1921	AM990992	695.12	5.00065
SRR3923717	mre(A)	100	936/936	100	1..937	U92073	220.82	4.57645
SRR3923718	mre(A)	100	936/936	100	1..937	U92073	184.57	3.48737
SRR3923719	mre(A)	100	936/936	100	1..937	U92073	233.1	3.73977
SRR3923720	mre(A)	100	936/936	100	1..937	U92073	573.88	4.91913
SRR3923720	tet(M)	100	1920/1920	100	1..1921	AM990992	615.31	5.27425
SRR3923721	mre(A)	100	936/936	100	1..937	U92073	557.13	5.27331
SRR3923721	tet(M)	100	1920/1920	100	1..1921	AM990992	617.5	5.84472
SRR3923722	mre(A)	100	936/936	100	1..937	U92073	489.48	5.00474
SRR3923722	tet(M)	100	1920/1920	100	1..1921	AM990992	550.73	5.631
SRR3923723	mre(A)	100	936/936	100	1..937	U92073	577.53	5.4387
SRR3923723	tet(M)	100	1920/1920	100	1..1921	AM990992	633.61	5.96681
SRR3923724	mre(A)	100	936/936	100	1..937	U92073	538.93	5.18202
SRR3923724	tet(M)	100	1920/1920	100	1..1921	AM990992	570.39	5.48452
SRR3923725	mre(A)	100	936/936	100	1..937	U92073	606.17	5.16021
SRR3923725	tet(M)	100	1920/1920	100	1..1921	AM990992	647.56	5.51256
SRR3923726	mre(A)	100	936/936	100	1..937	U92073	638.15	4.83678
SRR3923726	tet(M)	100	1920/1920	100	1..1921	AM990992	701.57	5.31746
SRR3923727	mre(A)	100	936/936	100	1..937	U92073	649.3	4.92902
SRR6282417	mre(A)	100	936/936	100	1..937	U92073	121.23	1.13838
SRR6282417	tet(M)	100	1920/1920	100	1..1921	AM990992	139.41	1.3091
SRR6282418	mre(A)	100	936/936	100	1..937	U92073	153.09	1.23705
SRR6282418	tet(M)	100	1920/1920	100	1..1921	AM990992	161.63	1.30606
SRR6282419	mre(A)	100	936/936	100	1..937	U92073	183.19	1.02496
SRR6282419	tet(M)	100	1920/1920	100	1..1921	AM990992	236.29	1.32206
SRR6282420	mre(A)	100	936/936	100	1..937	U92073	190.2	1.1821
SRR6282420	tet(M)	100	1920/1920	100	1..1921	AM990992	201.56	1.2527
SRR6282421	mre(A)	100	936/936	100	1..937	U92073	162.63	1.07759
SRR6282421	tet(M)	100	1920/1920	100	1..1921	AM990992	205.67	1.36277
SRR6327875	mre(A)	100	936/936	100	1..937	U92073	676.51	5.06006
SRR6327877	mre(A)	100	936/936	100	1..937	U92073	598.55	4.90747
SRR6327878	mre(A)	100	936/936	100	1..937	U92073	700.61	5.31768
SRR6327879	mre(A)	100	936/936	100	1..937	U92073	533.18	4.9255
SRR6327880	mre(A)	100	936/936	100	1..937	U92073	610.04	5.14793
SRR6327882	mre(A)	100	936/936	100	1..937	U92073	559.18	5.15735
SRR6327888	mre(A)	100	936/936	100	1..937	U92073	220.82	4.6076
SRR6327889	mre(A)	100	936/936	100	1..937	U92073	184.57	3.48737
SRR6327890	mre(A)	100	936/936	100	1..937	U92073	517.03	4.87553
SRR6327891	mre(A)	100	936/936	100	1..937	U92073	501.93	5.17864
SRR6327891	tet(M)	100	1920/1920	100	1..1921	AM990992	551.26	5.6876
SRR6327892	mre(A)	100	936/936	100	1..937	U92073	203.1	3.21143
SRR6327893	mre(A)	100	936/936	100	1..937	U92073	246.93	3.95139
SRR6327894	mre(A)	100	936/936	100	1..937	U92073	233.1	3.77076
SRR6327895	mre(A)	100	936/936	100	1..937	U92073	221.88	3.67522
SRR6327898	mre(A)	100	936/936	100	1..937	U92073	276.42	3.82181
SRR6327899	mre(A)	100	936/936	100	1..937	U92073	252.35	4.46939
SRR6327905	mre(A)	100	936/936	100	1..937	U92073	178.73	3.09549
SRR6327906	mre(A)	100	936/936	100	1..937	U92073	221.62	4.03168
SRR6327907	mre(A)	100	936/936	100	1..937	U92073	177.63	3.21803
SRR6327911	mre(A)	100	936/936	100	1..937	U92073	220.19	3.58754
SRR6327912	mre(A)	100	936/936	100	1..937	U92073	204.68	3.17835
SRR6327913	mre(A)	100	936/936	100	1..937	U92073	212.15	3.86502
SRR6327915	mre(A)	100	936/936	100	1..937	U92073	188.61	3.00486
SRR6327917	mre(A)	100	936/936	100	1..937	U92073	162.54	2.80958
SRR6327947	mre(A)	100	936/936	100	1..937	U92073	189.15	2.78549
SRR6327948	mre(A)	100	936/936	100	1..937	U92073	175.22	2.73423
SRR6327950	mre(A)	100	936/936	100	1..937	U92073	182.52	3.03107
SRR6327952	mre(A)	100	936/936	100	1..937	U92073	213.59	3.58765
SRR8052360	mre(A)	100	936/936	100	1..937	U92073	279.72	4.73659
SRR8052361	mre(A)	100	936/936	100	1..937	U92073	290.71	5.07855
SRR8052362	mre(A)	100	936/936	100	1..937	U92073	279.88	4.20796
SRR8052363	mre(A)	100	936/936	100	1..937	U92073	274.21	5.37154
SRR8052364	mre(A)	100	936/936	100	1..937	U92073	244.96	4.36164
SRR8052365	mre(A)	100	936/936	100	1..937	U92073	219.34	4.18418
SRR8052365	tet(M)	100	1920/1920	100	1..1921	AM990992	280.67	5.35412
SRR8052366	mre(A)	100	936/936	100	1..937	U92073	246.17	4.2143
SRR8052366	tet(M)	100	1920/1920	100	1..1921	AM990992	316.17	5.41266
SRR8052367	mre(A)	100	936/936	100	1..937	U92073	287.98	4.53822
SRR8052367	tet(M)	100	1920/1920	100	1..1921	AM990992	351.13	5.53339
SRR8052368	mre(A)	100	936/936	100	1..937	U92073	263.1	4.74865
SRR8052368	tet(M)	100	1920/1920	100	1..1921	AM990992	313.39	5.65633
SRR8052369	mre(A)	100	936/936	100	1..937	U92073	292.74	5.30418
SRR8052369	tet(M)	100	1920/1920	100	1..1921	AM990992	322.21	5.83815
SRR8052370	mre(A)	100	936/936	100	1..937	U92073	266.35	4.48441
SRR8052371	mre(A)	100	936/936	100	1..937	U92073	276.35	4.17176
SRR8052372	mre(A)	100	936/936	100	1..937	U92073	226.54	16.461
SRR8052372	tet(M)	100	1920/1920	100	1..1921	AM990992	247.4	17.9768
SRR8052373	mre(A)	100	936/936	100	1..937	U92073	250.09	4.39854
SRR8052373	tet(M)	100	1920/1920	100	1..1921	AM990992	296.9	5.22183
SRR8052374	mre(A)	100	936/936	100	1..937	U92073	248.55	4.04134
SRR8052375	mre(A)	100	936/936	100	1..937	U92073	282.65	4.74796
SRR8052376	mre(A)	100	936/936	100	1..937	U92073	232.46	17.1531
SRR8052376	tet(M)	100	1920/1920	100	1..1921	AM990992	274.12	20.2271
SRR8052377	mre(A)	100	936/936	100	1..937	U92073	207.01	17.573
SRR8052377	tet(M)	100	1920/1920	100	1..1921	AM990992	230.12	19.5348
SRR8052378	mre(A)	100	936/936	100	1..937	U92073	204.78	16.8579
SRR8052378	tet(M)	100	1920/1920	100	1..1921	AM990992	222.81	18.3422
SRR8052379	mre(A)	100	936/936	100	1..937	U92073	190.82	20.8974
SRR8052379	tet(M)	100	1920/1920	100	1..1921	AM990992	208.8	22.8665
SRR8052380	mre(A)	100	936/936	100	1..937	U92073	204.06	17.7083
SRR8052381	mre(A)	100	936/936	100	1..937	U92073	204.04	16.5629
SRR8052381	tet(M)	100	1920/1920	100	1..1921	AM990992	255.41	20.7328
SRR8052382	mre(A)	100	936/936	100	1..937	U92073	264.5	18.4916
SRR8052382	tet(M)	100	1920/1920	100	1..1921	AM990992	297.52	20.8001
SRR8052383	mre(A)	100	936/936	100	1..937	U92073	239.5	16.8926
SRR8052383	tet(M)	100	1920/1920	100	1..1921	AM990992	314.18	22.16
SRR8052384	mre(A)	100	936/936	100	1..937	U92073	224.82	21.7623
SRR8052384	tet(M)	100	1920/1920	100	1..1921	AM990992	261.31	25.2945
SRR8052385	mre(A)	100	936/936	100	1..937	U92073	211.32	17.4408
SRR8052385	tet(M)	100	1920/1920	100	1..1921	AM990992	254.02	20.965
SRR8052386	mre(A)	100	936/936	100	1..937	U92073	251.23	15.1881
SRR8052386	tet(M)	100	1920/1920	100	1..1921	AM990992	292.7	17.6952
SRR8052387	mre(A)	100	936/936	100	1..937	U92073	216.6	19.4053
SRR8052387	tet(M)	100	1920/1920	100	1..1921	AM990992	242.76	21.749
SRR8052388	mre(A)	100	936/936	100	1..937	U92073	195.86	13.8933
SRR8052388	tet(M)	100	1920/1920	100	1..1921	AM990992	255.81	18.1459
SRR8052389	mre(A)	100	936/936	100	1..937	U92073	193.74	13.6955
SRR8052389	tet(M)	100	1920/1920	100	1..1921	AM990992	263.98	18.6607
SRR8052390	mre(A)	100	936/936	100	1..937	U92073	35.79	0.562433
SRR8052391	mre(A)	100	936/936	100	1..937	U92073	42.74	0.740044
SRR8052392	mre(A)	100	936/936	100	1..937	U92073	58.2	0.947252
SRR8052393	mre(A)	100	936/936	100	1..937	U92073	45.67	0.724094
SRR8052394	mre(A)	100	936/936	100	1..937	U92073	44.13	0.929256
SRR8052395	mre(A)	100	936/936	100	1..937	U92073	38.96	0.9036
SRR8052396	mre(A)	100	936/936	100	1..937	U92073	30.91	0.618395
SRR8052396	tet(M)	100	1920/1920	100	1..1921	AM990992	121.98	2.44037
SRR8052397	mre(A)	100	936/936	100	1..937	U92073	42.09	0.860595
SRR8052397	tet(M)	100	1920/1920	100	1..1921	AM990992	110.97	2.26895
SRR8052398	mre(A)	100	936/936	100	1..937	U92073	53.53	0.805646
SRR8052398	tet(M)	100	1920/1920	100	1..1921	AM990992	136.34	2.05197
SRR8052401	mre(A)	100	936/936	100	1..937	U92073	285.36	4.71756
SRR8052401	tet(M)	100	1920/1920	100	1..1921	AM990992	312.67	5.16905
SRR8052402	mre(A)	100	936/936	100	1..937	U92073	306.78	4.38699
SRR8052402	tet(M)	100	1920/1920	100	1..1921	AM990992	353.28	5.05195
SRR8052403	mre(A)	100	936/936	100	1..937	U92073	314.62	4.39013
SRR8052403	tet(M)	100	1920/1920	100	1..1921	AM990992	358.51	5.00256
SRR8052404	mre(A)	100	936/936	100	1..937	U92073	331.93	4.7423
SRR8052404	tet(M)	100	1920/1920	100	1..1921	AM990992	367.48	5.2502
SRR8052405	mre(A)	100	936/936	100	1..937	U92073	286.06	4.24876
SRR8052405	tet(M)	100	1920/1920	100	1..1921	AM990992	314.13	4.66567
SRR8052406	mre(A)	100	936/936	100	1..937	U92073	269.87	4.79562
SRR8052406	tet(M)	100	1920/1920	100	1..1921	AM990992	320.98	5.70385
SRR8052407	mre(A)	100	936/936	100	1..937	U92073	254.79	5.55067
SRR8052407	tet(M)	100	1920/1920	100	1..1921	AM990992	287.19	6.25651
SRR8052408	mre(A)	100	936/936	100	1..937	U92073	279.29	5.37061
SRR8052408	tet(M)	100	1920/1920	100	1..1921	AM990992	305.18	5.86846
SRR8052409	mre(A)	100	936/936	100	1..937	U92073	228.45	5.41672
SRR8052409	tet(M)	100	1920/1920	100	1..1921	AM990992	285.73	6.77487
SRR8052410	mre(A)	100	936/936	100	1..937	U92073	258.27	4.8105
SRR8052410	tet(M)	100	1920/1920	100	1..1921	AM990992	291.88	5.43652
SRR8052411	mre(A)	100	936/936	100	1..937	U92073	296.83	5.44587
SRR8052411	tet(M)	100	1920/1920	100	1..1921	AM990992	311.61	5.71704
SRR8052412	mre(A)	100	936/936	100	1..937	U92073	56.12	0.921903
SRR8052413	mre(A)	100	936/936	100	1..937	U92073	264.74	4.9655
SRR8052414	mre(A)	100	936/936	100	1..937	U92073	257.93	4.99696
SRR8052415	mre(A)	100	936/936	100	1..937	U92073	31.39	0.724678
SRR8052416	mre(A)	98.29	920/936	98.29	17..937	U92073	38.57	0.642256
SRR8052417	mre(A)	100	936/936	100	1..937	U92073	43.35	0.787496
SRR8052419	mre(A)	100	936/936	100	1..937	U92073	46.2	0.846524
SRR8052420	mre(A)	100	936/936	100	1..937	U92073	41.67	0.798896
SRR8052421	mre(A)	100	936/936	100	1..937	U92073	298.35	5.4607
SRR8052421	tet(M)	100	1920/1920	100	1..1921	AM990992	322.28	5.89869
SRR8052422	mre(A)	100	936/936	100	1..937	U92073	308.51	4.91674
SRR8052422	tet(M)	100	1920/1920	100	1..1921	AM990992	333.62	5.31692
SRR8052423	mre(A)	100	936/936	100	1..937	U92073	289.78	5.3691
SRR8052423	tet(M)	100	1920/1920	100	1..1921	AM990992	317.03	5.87399
SRR8052424	mre(A)	100	936/936	100	1..937	U92073	235.51	5.02829
SRR8052424	tet(M)	100	1920/1920	100	1..1921	AM990992	283.73	6.05782
SRR8052425	mre(A)	100	936/936	100	1..937	U92073	262.68	5.57035
SRR8052425	tet(M)	100	1920/1920	100	1..1921	AM990992	295.53	6.26696
SRR8052426	mre(A)	100	936/936	100	1..937	U92073	281.35	4.37605
SRR8052426	tet(M)	100	1920/1920	100	1..1921	AM990992	324.81	5.05201
SRR8052427	mre(A)	100	936/936	100	1..937	U92073	291.31	4.59224
SRR8052427	tet(M)	100	1920/1920	100	1..1921	AM990992	326.07	5.1402
SRR8052428	mre(A)	100	936/936	100	1..937	U92073	274.76	4.92936
SRR8052428	tet(M)	100	1920/1920	100	1..1921	AM990992	293.93	5.27328
SRR8052429	mre(A)	100	936/936	100	1..937	U92073	290.66	5.2202
SRR8052429	tet(M)	100	1920/1920	100	1..1921	AM990992	309.7	5.56215
SRR8052430	mre(A)	100	936/936	100	1..937	U92073	283.12	4.53579
SRR8052430	tet(M)	100	1920/1920	100	1..1921	AM990992	329.51	5.27899
SRR8052431	mre(A)	100	936/936	100	1..937	U92073	290.14	5.07231
SRR8052431	tet(M)	100	1920/1920	100	1..1921	AM990992	300.61	5.25535
SRR8052432	mre(A)	100	936/936	100	1..937	U92073	229.66	3.89537
SRR8052433	mre(A)	100	936/936	100	1..937	U92073	306.46	5.02229
SRR8052433	tet(M)	100	1920/1920	100	1..1921	AM990992	357.73	5.8625
SRR8052434	mre(A)	100	936/936	100	1..937	U92073	245.1	5.76698
SRR8052434	tet(M)	100	1920/1920	100	1..1921	AM990992	274.75	6.46461
SRR8052435	mre(A)	100	936/936	100	1..937	U92073	251.9	4.19544
SRR8052436	mre(A)	100	936/936	100	1..937	U92073	251.19	4.38502
SRR8052436	tet(M)	100	1920/1920	100	1..1921	AM990992	299.65	5.23098
SRR8052437	mre(A)	100	936/936	100	1..937	U92073	267.18	4.45593
SRR8052438	mre(A)	100	936/936	100	1..937	U92073	251.69	4.54397
SRR8052439	mre(A)	100	936/936	100	1..937	U92073	284.25	5.0698
SRR8052439	tet(M)	100	1920/1920	100	1..1921	AM990992	314.87	5.61593
SRR8052440	mre(A)	100	936/936	100	1..937	U92073	272.5	5.47255
SRR8052440	tet(M)	100	1920/1920	100	1..1921	AM990992	277.15	5.56593
SRR8052441	mre(A)	100	936/936	100	1..937	U92073	186.76	17.3279
SRR8052441	tet(M)	100	1920/1920	100	1..1921	AM990992	229.59	21.3017
SRR8052442	mre(A)	100	936/936	100	1..937	U92073	224.28	16.7638
SRR8052442	tet(M)	100	1920/1920	100	1..1921	AM990992	270.69	20.2328
SRR8052443	mre(A)	100	936/936	100	1..937	U92073	34.66	0.631379
SRR8052444	mre(A)	100	936/936	100	1..937	U92073	257.3	3.68983
SRR8052444	tet(M)	100	1920/1920	100	1..1921	AM990992	348.24	4.99396
SRR8052445	mre(A)	100	936/936	100	1..937	U92073	118.74	4.04152
SRR8052445	tet(M)	100	1920/1920	100	1..1921	AM990992	164.76	5.6079
SRR8052446	mre(A)	100	936/936	100	1..937	U92073	1605.52	4.07959
SRR8052446	tet(M)	100	1920/1920	100	1..1921	AM990992	1955.07	4.96779
SRR8052447	mre(A)	100	936/936	100	1..937	U92073	225.4	5.3443
SRR8052447	tet(M)	100	1920/1920	100	1..1921	AM990992	300.09	7.11522
SRR8052448	mre(A)	100	936/936	100	1..937	U92073	251.69	20.7335
SRR8052448	tet(M)	100	1920/1920	100	1..1921	AM990992	289.23	23.8259
SRR8052449	mre(A)	100	936/936	100	1..937	U92073	240.18	17.9022
SRR8052449	tet(M)	100	1920/1920	100	1..1921	AM990992	261.29	19.4757
SRR8052450	mre(A)	100	936/936	100	1..937	U92073	222.85	16.7297
SRR8052450	tet(M)	100	1920/1920	100	1..1921	AM990992	264.33	19.8437
SRR8052451	mre(A)	100	936/936	100	1..937	U92073	201.02	17.523
SRR8052451	tet(M)	100	1920/1920	100	1..1921	AM990992	233.13	20.322
SRR8052452	mre(A)	96.37	936/936	96.37	1..937	U92073	45.5	0.675322
SRR8052452	tet(M)	100	1920/1920	100	1..1921	AM990992	137.1	2.03487
SRR8052453	mre(A)	100	936/936	100	1..937	U92073	24.94	0.660612
SRR8052454	mre(A)	98.5	936/936	98.5	1..937	U92073	46.96	0.849984
SRR8052454	tet(M)	100	1920/1920	100	1..1921	AM990992	113.29	2.05057
SRR8052455	mre(A)	100	936/936	100	1..937	U92073	245.35	4.15749
SRR8052455	tet(M)	100	1920/1920	100	1..1921	AM990992	309.27	5.24062
SRR8052456	mre(A)	100	936/936	100	1..937	U92073	258.65	4.5896
SRR8052456	tet(M)	100	1920/1920	100	1..1921	AM990992	321.39	5.70288
SRR8052457	mre(A)	100	936/936	100	1..937	U92073	267.85	4.41529
SRR8052457	tet(M)	100	1920/1920	100	1..1921	AM990992	299.5	4.93701
SRR8052458	mre(A)	100	936/936	100	1..937	U92073	212.08	4.35312
SRR8052459	mre(A)	100	936/936	100	1..937	U92073	281.91	4.83557
SRR8052460	mre(A)	100	936/936	100	1..937	U92073	265.83	5.30739
SRR8052460	tet(M)	100	1920/1920	100	1..1921	AM990992	313.27	6.25454
SRR8052461	mre(A)	100	936/936	100	1..937	U92073	264.86	4.34661
SRR8052461	tet(M)	100	1920/1920	100	1..1921	AM990992	321.52	5.27646
SRR8052462	mre(A)	100	936/936	100	1..937	U92073	261.67	4.41515
SRR8052463	mre(A)	100	936/936	100	1..937	U92073	258.47	4.73798
SRR8052464	mre(A)	100	936/936	100	1..937	U92073	261.53	4.66506
