# Supplementary material for: Genomic epidemiology of Streptococcus agalactiae ST283 in Southeast Asia
Source: Sci Rep. 2022 Mar 9;12:4185. doi: 10.1038/s41598-022-08097-0 (PMC8907273; doi:10.1038/s41598-022-08097-0)
Supplement: Supplementary file 6 — Supplementary Table S4. [file 41598_2022_8097_MOESM6_ESM.xlsx]

## Sheet: Sheet1
Supplementary Table S4: Draft assembled genomes containing contiguous sequences exhibiting similarity to the reference Tn916 element (GenBank accession number: U09422.1). The similarity detection was done by using BLASTn with default settings. Only BLAST hits with >500 bases are reported
Seqence name	Query	Subject sequence scaffold name	Query start	Query end	Query length	Subject sequence start	Subject sequence end	Subject scaffold length	e-value	BLASTn hit length	% ident
Detected as tet(M)+ by ResFinder
A5 / SRR17330945	U09422.1	scaffold_1	1	18032	18032	204862	186831	218873	0	18033	99.917
SRR3923716	U09422.1	scaffold_2	1	18032	18032	210601	192570	224518	0	18033	99.917
SRR3923720	U09422.1	scaffold_2	1	18032	18032	210581	192549	224473	0	18034	99.911
SRR3923721	U09422.1	scaffold_2	1	826	18032	13918	14743	213953	0	826	100
SRR3923721	U09422.1	scaffold_2	912	18032	18032	14743	31864	213953	0	17123	99.907
SRR3923722	U09422.1	scaffold_1	1	18032	18032	13918	31949	224518	0	18033	99.911
SRR3923723	U09422.1	scaffold_6	1	18032	18032	140244	122213	154116	0	18033	99.911
SRR3923724	U09422.1	scaffold_2	1	18032	18032	135113	117082	149001	0	18033	99.917
SRR3923725	U09422.1	scaffold_2	1	18032	18032	210612	192581	224529	0	18033	99.917
SRR3923726	U09422.1	scaffold_5	1	18032	18032	13918	31949	97518	0	18033	99.917
SRR6282417	U09422.1	scaffold_2	1	18032	18032	207198	189167	221210	0	18033	99.917
SRR6282418	U09422.1	scaffold_1	1	18032	18032	14013	32044	221206	0	18033	99.917
SRR6282419	U09422.1	scaffold_1	1	18032	18032	14013	32044	221210	0	18033	99.917
SRR6282420	U09422.1	scaffold_2	1	18032	18032	14013	32044	221210	0	18033	99.917
SRR6282421	U09422.1	scaffold_2	1	18032	18032	14013	32044	221210	0	18033	99.917
SRR6327891	U09422.1	scaffold_2	1	18032	18032	210558	192527	224447	0	18033	99.911
SRR8052365	U09422.1	scaffold_1	1	16547	18032	14012	30558	224546	0	16548	99.915
SRR8052365	U09422.1	scaffold_1	16610	18032	18032	30558	31980	224546	0	1423	99.93
SRR8052366	U09422.1	scaffold_1	1	18032	18032	13917	31948	224487	0	18033	99.917
SRR8052367	U09422.1	scaffold_2	1	4104	18032	13918	18020	224456	0	4104	99.903
SRR8052367	U09422.1	scaffold_2	4166	18032	18032	18021	31888	224456	0	13868	99.921
SRR8052368	U09422.1	scaffold_2	1	18032	18032	210479	192448	224395	0	18033	99.917
SRR8052369	U09422.1	scaffold_14	1	18032	18032	13917	31948	55361	0	18033	99.917
SRR8052372	U09422.1	scaffold_8	1	18032	18032	13977	32008	164264	0	18033	99.917
SRR8052373	U09422.1	scaffold_2	1	18032	18032	210521	192490	224438	0	18033	99.917
SRR8052376	U09422.1	scaffold_2	1	18032	18032	14013	32044	220859	0	18033	99.917
SRR8052377	U09422.1	scaffold_1	1	6210	18032	14013	20221	224536	0	6210	99.936
SRR8052377	U09422.1	scaffold_1	6263	18032	18032	20221	31991	224536	0	11771	99.907
SRR8052378	U09422.1	scaffold_2	1	6032	18032	205137	199107	219005	0	6032	99.934
SRR8052378	U09422.1	scaffold_2	6097	18032	18032	199106	187170	219005	0	11937	99.908
SRR8052379	U09422.1	scaffold_2	1	18032	18032	205389	187358	219306	0	18033	99.917
SRR8052381	U09422.1	scaffold_1	1	18032	18032	14013	32044	224570	0	18033	99.917
SRR8052382	U09422.1	scaffold_0	1	18032	18032	210581	192550	224498	0	18033	99.917
SRR8052383	U09422.1	scaffold_8	1	18032	18032	51450	33419	65426	0	18033	99.917
SRR8052384	U09422.1	scaffold_2	1	18032	18032	210455	192424	211762	0	18033	99.917
SRR8052385	U09422.1	scaffold_2	1	18032	18032	14030	32061	224633	0	18033	99.917
SRR8052386	U09422.1	scaffold_5	1	18032	18032	205271	187240	219188	0	18033	99.917
SRR8052387	U09422.1	scaffold_2	1	18032	18032	210544	192513	224461	0	18033	99.917
SRR8052388	U09422.1	scaffold_2	1	18032	18032	13919	31950	224441	0	18033	99.906
SRR8052389	U09422.1	scaffold_1	1	18032	18032	14013	32043	217143	0	18033	99.911
SRR8052396	U09422.1	scaffold_31	1	14820	18032	14820	1	16539	0	14821	99.906
SRR8052396	U09422.1	scaffold_131	14875	18032	18032	4221	1064	4221	0	3158	99.968
SRR8052397	U09422.1	scaffold_10	1	18032	18032	18859	828	20685	0	18033	99.917
SRR8052398	U09422.1	scaffold_13	1	18032	18032	19195	1164	21313	0	18033	99.917
SRR8052401	U09422.1	scaffold_5	1	18032	18032	13847	31878	223947	0	18033	99.917
SRR8052402	U09422.1	scaffold_2	1	18032	18032	210303	192272	224220	0	18033	99.917
SRR8052403	U09422.1	scaffold_5	1	18032	18032	209694	191663	223532	0	18033	99.917
SRR8052404	U09422.1	scaffold_1	1	18032	18032	210525	192494	224442	0	18033	99.917
SRR8052405	U09422.1	scaffold_1	1	18032	18032	13918	31949	224355	0	18033	99.917
SRR8052406	U09422.1	scaffold_3	1	18032	18032	13839	31870	224085	0	18033	99.917
SRR8052407	U09422.1	scaffold_2	1	18032	18032	210468	192437	224385	0	18033	99.917
SRR8052408	U09422.1	scaffold_2	1	6028	18032	13918	19944	224391	0	6028	99.934
SRR8052408	U09422.1	scaffold_2	6100	18032	18032	19945	31878	224391	0	11934	99.908
SRR8052409	U09422.1	scaffold_1	1	18032	18032	210544	192513	224431	0	18033	99.917
SRR8052410	U09422.1	scaffold_4	1	18032	18032	13977	32008	224089	0	18033	99.917
SRR8052411	U09422.1	scaffold_4	1	18032	18032	210311	192280	224157	0	18033	99.917
SRR8052421	U09422.1	scaffold_3	1	12034	18032	13918	25951	224262	0	12035	99.925
SRR8052421	U09422.1	scaffold_3	12083	18032	18032	25942	31891	224262	0	5950	99.882
SRR8052422	U09422.1	scaffold_5	1	18032	18032	13918	31949	224101	0	18033	99.917
SRR8052423	U09422.1	scaffold_4	1	7382	18032	210298	202919	224215	0	7382	99.932
SRR8052423	U09422.1	scaffold_4	7447	18032	18032	202921	192335	224215	0	10587	99.896
SRR8052424	U09422.1	scaffold_0	1	18032	18032	210522	192491	224534	0	18033	99.917
SRR8052425	U09422.1	scaffold_0	1	18032	18032	210482	192451	224399	0	18033	99.917
SRR8052426	U09422.1	scaffold_4	1	12034	18032	13918	25951	224111	0	12035	99.925
SRR8052426	U09422.1	scaffold_4	12083	18032	18032	25942	31891	224111	0	5950	99.882
SRR8052427	U09422.1	scaffold_3	1	12034	18032	13977	26010	223848	0	12035	99.925
SRR8052427	U09422.1	scaffold_3	12083	18032	18032	26001	31950	223848	0	5950	99.882
SRR8052428	U09422.1	scaffold_3	1	8909	18032	210291	201384	224208	0	8909	99.955
SRR8052428	U09422.1	scaffold_3	8964	18032	18032	201383	192314	224208	0	9070	99.879
SRR8052429	U09422.1	scaffold_1	1	18032	18032	210532	192501	224449	0	18033	99.917
SRR8052430	U09422.1	scaffold_3	1	13002	18032	210210	197209	224127	0	13003	99.923
SRR8052430	U09422.1	scaffold_3	13072	18032	18032	197211	192251	224127	0	4961	99.899
SRR8052431	U09422.1	scaffold_2	1	18032	18032	210537	192506	224454	0	18033	99.917
SRR8052433	U09422.1	scaffold_5	1	6818	18032	210211	203395	224187	0	6818	99.941
SRR8052433	U09422.1	scaffold_5	6883	18032	18032	203394	192244	224187	0	11151	99.901
SRR8052434	U09422.1	scaffold_1	1	18032	18032	13918	31949	224409	0	18033	99.917
SRR8052436	U09422.1	scaffold_2	1	18032	18032	13917	31948	224477	0	18033	99.917
SRR8052439	U09422.1	scaffold_0	1	18032	18032	210498	192467	224415	0	18033	99.917
SRR8052440	U09422.1	scaffold_2	1	18032	18032	13918	31949	224410	0	18033	99.917
SRR8052441	U09422.1	scaffold_1	1	18032	18032	13980	32011	224551	0	18033	99.917
SRR8052442	U09422.1	scaffold_1	1	18032	18032	210501	192470	224418	0	18033	99.917
SRR8052444	U09422.1	scaffold_1	1	18032	18032	210440	192409	224358	0	18033	99.917
SRR8052445	U09422.1	scaffold_2	1	18032	18032	210519	192488	224532	0	18033	99.917
SRR8052446	U09422.1	scaffold_881	276	862	18032	587	1	587	0	587	100
SRR8052446	U09422.1	scaffold_838	1016	1663	18032	1	648	648	0	648	100
SRR8052446	U09422.1	scaffold_305	1779	4045	18032	2266	1	2266	0	2267	99.824
SRR8052446	U09422.1	scaffold_411	4894	6539	18032	1	1646	1646	0	1646	100
SRR8052446	U09422.1	scaffold_307	6667	7236	18032	1	570	7471	0	570	100
SRR8052446	U09422.1	scaffold_307	7318	9528	18032	571	2781	7471	0	2211	100
SRR8052446	U09422.1	scaffold_307	9648	11010	18032	2778	4141	7471	0	1364	99.927
SRR8052446	U09422.1	scaffold_307	11104	11777	18032	4141	4814	7471	0	674	100
SRR8052446	U09422.1	scaffold_307	12357	12907	18032	5120	5670	7471	0	551	99.819
SRR8052446	U09422.1	scaffold_307	13432	14922	18032	5981	7471	7471	0	1491	99.732
SRR8052446	U09422.1	scaffold_499	15061	16006	18032	1	946	2792	0	946	100
SRR8052446	U09422.1	scaffold_499	16132	17366	18032	947	2181	2792	0	1235	99.919
SRR8052446	U09422.1	scaffold_499	17480	18032	18032	2182	2734	2792	0	553	100
SRR8052447	U09422.1	scaffold_2	1	18032	18032	13919	31950	224398	0	18033	99.917
SRR8052448	U09422.1	scaffold_0	1	18032	18032	210458	192427	224384	0	18033	99.917
SRR8052449	U09422.1	scaffold_1	1	18032	18032	210591	192560	224508	0	18033	99.917
SRR8052450	U09422.1	scaffold_0	1	18032	18032	13917	31948	186838	0	18033	99.917
SRR8052451	U09422.1	scaffold_2	1	18032	18032	13918	31949	224419	0	18033	99.917
SRR8052452	U09422.1	scaffold_6	1	14063	18032	14063	1	15837	0	14064	99.908
SRR8052452	U09422.1	scaffold_526	14095	14810	18032	1	716	716	0	716	99.86
SRR8052452	U09422.1	scaffold_142	14841	18032	18032	4152	961	4152	0	3192	99.969
SRR8052454	U09422.1	scaffold_4	1	11850	18032	11850	1	13820	0	11851	99.958
SRR8052454	U09422.1	scaffold_209	12044	15103	18032	1	3060	3060	0	3060	99.771
SRR8052454	U09422.1	scaffold_162	15115	18032	18032	3741	824	3741	0	2918	99.966
SRR8052455	U09422.1	scaffold_2	1	18032	18032	13918	31949	224438	0	18033	99.917
SRR8052456	U09422.1	scaffold_2	1	18032	18032	210388	192357	224417	0	18033	99.917
SRR8052457	U09422.1	scaffold_1	1	18032	18032	13918	31949	219307	0	18033	99.917
SRR8052460	U09422.1	scaffold_3	1	18032	18032	13918	31949	224155	0	18033	99.917
SRR8052461	U09422.1	scaffold_2	1	18032	18032	13917	31948	224445	0	18033	99.917
Detected as tet(M)- by ResFinder
D23 / SRR17330952	U09422.1	scaffold_38	10535	11177	18032	1	646	646	0	646	99.536
D23 / SRR17330952	U09422.1	scaffold_43	12867	13449	18032	1	583	583	0	583	100
D23 / SRR17330952	U09422.1	scaffold_31	15635	16567	18032	1	933	933	0	933	100
E4 / SRR17330949	U09422.1	scaffold_18	4791	7635	18032	8988	11836	22089	0	2886	74.29
E4 / SRR17330949	U09422.1	scaffold_18	11674	14815	18032	15766	18903	22089	0	3148	93.361
E4 / SRR17330949	U09422.1	scaffold_18	14929	16305	18032	19045	20407	22089	0	1398	76.681
A26 / SRR17330944	U09422.1	scaffold_81	2365	2962	18032	1	597	597	0	598	99.666
A26 / SRR17330944	U09422.1	scaffold_56	6561	7839	18032	1279	1	1279	0	1279	99.922
A26 / SRR17330944	U09422.1	scaffold_83	12377	12955	18032	579	1	579	0	579	98.446
A26 / SRR17330944	U09422.1	scaffold_60	17084	17992	18032	1	909	909	0	909	100
